# Supplementary material for: A chemical biology screen identifies a vulnerability of neuroendocrine cancer cells to SQLE inhibition
Source: Nat Commun. 2019 Jan 9;10:96. doi: 10.1038/s41467-018-07959-4 (PMC6327044; doi:10.1038/s41467-018-07959-4)
Supplement: Supplementary file 4 — Supplementary Data 1 [file 41467_2018_7959_MOESM4_ESM.xlsx]

## Sheet: Supplementary Table 1
Cell Line	Lineage	GI50 (uM)	GI75 (uM)	Max Observed Response	Manual QC	Sensitivity Call (based on GI75 < 2 followed by manual QC)
NCIH1155_LUNG	LUNG	0.00516562	0.00723913	195.276	pass	sensitive
A427_LUNG	LUNG	0.00554557	0.0103214	124.883	pass	sensitive
NCIH1435_LUNG	LUNG	0.00311362	0.0113568	120.588	pass	sensitive
NCIH810_LUNG	LUNG	0.00733368	0.0120716	167.694	pass	sensitive
NCIH1581_LUNG	LUNG	0.0124322	0.0132061	194.645	pass	sensitive
IM95_STOMACH	STOMACH	0.0117733	0.0188369	173.731	pass	sensitive
SKNDZ_AUTONOMIC_GANGLIA	AUTONOMIC GANGLIA	0.0120261	0.0203366	102.813	pass	sensitive
NCIH2106_LUNG	LUNG	0.0121182	0.0206996	103.831	pass	sensitive
SKNFI_AUTONOMIC_GANGLIA	AUTONOMIC GANGLIA	0.0150715	0.0207991	148.349	pass	sensitive
NCIH1869_LUNG	LUNG	0.0151825	0.0283022	103.611	pass	sensitive
LK2_LUNG	LUNG	0.0223907	0.0304539	144.093	pass	sensitive
LU139_LUNG	LUNG	0.0321037	0.0340631	197.759	pass	sensitive
FARAGE_NS	HEMATOPOIETIC	0.0142459	0.0370842	173.481	pass	sensitive
WSUNHL_HAEMATOPOIETIC_AND_LYMPHOID_TISSUE	HAEMATOPOIETIC	0.021786	0.0404549	94.6115	pass	sensitive
NCIH1623_LUNG	LUNG	0.0194249	0.0462202	147.123	pass	sensitive
NCIH1944_LUNG	LUNG	0.027103	0.053377	172.59	pass	sensitive
NCIH1666_LUNG	LUNG	0.0248869	0.0540264	115.759	pass	sensitive
AMO1_HAEMATOPOIETIC_AND_LYMPHOID_TISSUE	HAEMATOPOIETIC	0.0320395	0.0574789	140.086	pass	sensitive
SNU16_STOMACH	STOMACH	0.0272965	0.0629327	161.935	pass	sensitive
SUDHL2EPST_HAEMATOPOIETIC_AND_LYMPHOID_TISSUE	HAEMATOPOIETIC	0.0257028	0.0781397	155.726	pass	sensitive
CHP126_AUTONOMIC_GANGLIA	AUTONOMIC GANGLIA	0.0382465	0.0932549	106.257	pass	sensitive
DU4475_BREAST	BREAST	0.061742	0.133968	166.563	pass	sensitive
NCIH2405_LUNG	LUNG	0.0393501	0.187913	101.77	pass	sensitive
CAL33_UPPER_AERODIGESTIVE_TRACT	UPPER AERODIGESTIVE TRACT	0.0425168	0.224349	106.928	pass	sensitive
HCC95_LUNG	LUNG	0.134169	0.260196	195.505	pass	sensitive
SUDHL8_HAEMATOPOIETIC_AND_LYMPHOID_TISSUE	HAEMATOPOIETIC	0.077133	0.317756	99.5099	pass	sensitive
TT_OESOPHAGUS	OESOPHAGUS	0.29556	0.580317	187.672	pass	sensitive
SNU503_LARGE_INTESTINE	LARGE INTESTINE	0.597553	0.99113	187.311	pass	sensitive
NCIH2170_LUNG	LUNG	0.607674	1.29851	145.232	pass	sensitive
SNU175_LARGE_INTESTINE	LARGE INTESTINE	0.242615	1.52106	89.0445	pass	sensitive
SNU119_OVARY	OVARY	0.00132463	0.00291165	166.316	fail	resistant
NCIH650_LUNG	LUNG	0.00279869	0.00343212	184.155	fail	resistant
KHM1B_HAEMATOPOIETIC_AND_LYMPHOID_TISSUE	HAEMATOPOIETIC	0.0136281	0.015742	112.796	fail	resistant
DOHH2_HAEMATOPOIETIC_AND_LYMPHOID_TISSUE	HAEMATOPOIETIC	0.0467694	0.312446	114.179	fail	resistant
U2932_HAEMATOPOIETIC_AND_LYMPHOID_TISSUE	HAEMATOPOIETIC	1.29014	2.71256	114.651	pass	resistant
UACC893_BREAST	BREAST	1.19422	3.10281	107.33	pass	resistant
HUNS1_HAEMATOPOIETIC_AND_LYMPHOID_TISSUE	HAEMATOPOIETIC	0.169659	3.23004	83.2063	pass	resistant
SNU308_BILIARY_TRACT	OTHER	2.92002	3.6595	171.201	pass	resistant
TGBC11TKB_STOMACH	STOMACH	2.98321	5.0959	105.847	pass	resistant
HCC1500_BREAST	BREAST	1.48051	5.89151	89.0555	pass	resistant
SNU620_STOMACH	STOMACH	1.77571	7.08859	91.9307	pass	resistant
HTK_HAEMATOPOIETIC_AND_LYMPHOID_TISSUE	HAEMATOPOIETIC	4.7672	8.81894	77.3877	pass	resistant
KMS20_HAEMATOPOIETIC_AND_LYMPHOID_TISSUE	HAEMATOPOIETIC	6.53561	9.06746	80.3223	pass	resistant
HT115_LARGE_INTESTINE	LARGE INTESTINE	2.71536	10.1567	83.1551	pass	resistant
LU24_LUNG	LUNG	6.56958	10.8293	72.0585	pass	resistant
NCIH2122_LUNG	LUNG	7.5107	14.1522	64.4954	pass	resistant
KPNRTBM1_AUTONOMIC_GANGLIA	AUTONOMIC GANGLIA	3.48662	16.112	77.067	pass	resistant
JHH6_LIVER	LIVER	8.8882	23.6258	55.044	pass	resistant
KMS34_HAEMATOPOIETIC_AND_LYMPHOID_TISSUE	HAEMATOPOIETIC	2.07271	28.1608	74.5022	pass	resistant
HCC1588_LUNG	LUNG	5.16206	49.8563	67.4882	pass	resistant
NCIH1048_LUNG	LUNG	9.05896	68.0448	53.4926	pass	resistant
SNU601_STOMACH	STOMACH	5.4043	80.7821	60.4172	pass	resistant
MORCPR_LUNG	LUNG	2.68637	97.7317	72.6472	pass	resistant
HCC2218_BREAST	BREAST	7.16797	113.163	56.9359	pass	resistant
NCIH1836_LUNG	LUNG	0.0147174		68.7092	pass	resistant
MFE280_ENDOMETRIUM	ENDOMETRIUM	0.0168748		76.5772	pass	resistant
SKNBE2_AUTONOMIC_GANGLIA	AUTONOMIC GANGLIA	0.0203407		79.7393	pass	resistant
SUDHL5_HAEMATOPOIETIC_AND_LYMPHOID_TISSUE	HAEMATOPOIETIC	0.0254535		75.8389	pass	resistant
YD10B_UPPER_AERODIGESTIVE_TRACT	UPPER AERODIGESTIVE TRACT	0.0713687		75.7567	pass	resistant
KYSE510_OESOPHAGUS	OESOPHAGUS	0.0730677		78.727	pass	resistant
SUDHL6_HAEMATOPOIETIC_AND_LYMPHOID_TISSUE	HAEMATOPOIETIC	0.078926		78.7891	pass	resistant
OCILY3_HAEMATOPOIETIC_AND_LYMPHOID_TISSUE	HAEMATOPOIETIC	0.0910938		65.9079	pass	resistant
TMD8_HAEMATOPOIETIC_AND_LYMPHOID_TISSUE	HAEMATOPOIETIC	0.131319		79.0022	pass	resistant
NCIH2126_LUNG	LUNG	0.143591		69.8958	pass	resistant
SKMEL3_SKIN	SKIN	0.263081		57.0609	pass	resistant
SNU61_LARGE_INTESTINE	LARGE INTESTINE	0.280092		60.3581	pass	resistant
MKN45_STOMACH	STOMACH	0.604945		65.0834	pass	resistant
2313287_STOMACH	STOMACH	2.18702		64.0461	pass	resistant
NCIH2171_LUNG	LUNG	2.26925		69.0156	pass	resistant
SKBR3_BREAST	BREAST	7.19428		52.0262	pass	resistant
NCIH1568_LUNG	LUNG	7.98437		57.4497	pass	resistant
TE11_OESOPHAGUS	OESOPHAGUS	8.58367		57.4671	pass	resistant
MM1R_HAEMATOPOIETIC_AND_LYMPHOID_TISSUE	HAEMATOPOIETIC	8.86744		52.6712	pass	resistant
OCILY8_HAEMATOPOIETIC_AND_LYMPHOID_TISSUE	HAEMATOPOIETIC	9.1923		54.4595	pass	resistant
TE6_OESOPHAGUS	OESOPHAGUS	9.27839		52.3671	pass	resistant
JVM13_HAEMATOPOIETIC_AND_LYMPHOID_TISSUE	HAEMATOPOIETIC	9.60826		51.9631	pass	resistant
NCIN87_STOMACH	STOMACH	9.6542		51.7749	pass	resistant
HEP3B217_LIVER	LIVER	9.958		50.2068	pass	resistant
SUDHL4_HAEMATOPOIETIC_AND_LYMPHOID_TISSUE	HAEMATOPOIETIC	10.5867		44.8676	pass	resistant
HCT8_LARGE_INTESTINE	LARGE INTESTINE	10.7075		50.5047	pass	resistant
GSS_STOMACH	STOMACH	12.3485		57.6258	pass	resistant
CAL27_UPPER_AERODIGESTIVE_TRACT	UPPER AERODIGESTIVE TRACT	12.3709		54.7569	pass	resistant
HEC1A_ENDOMETRIUM	ENDOMETRIUM	12.5604		49.9639	pass	resistant
NCIH841_LUNG	LUNG	13.219		53.711	pass	resistant
HGC27_STOMACH	STOMACH	14.8216		52.3284	pass	resistant
HCC70_BREAST	BREAST	16.3341		42.8913	pass	resistant
SW1116_LARGE_INTESTINE	LARGE INTESTINE	19.0855		43.5819	pass	resistant
TE4_OESOPHAGUS	OESOPHAGUS	19.518		45.6603	pass	resistant
BEN_LUNG	LUNG	21.4333		57.2603	pass	resistant
KG1_HAEMATOPOIETIC_AND_LYMPHOID_TISSUE	HAEMATOPOIETIC	23.8617		50.5164	pass	resistant
NCIH661_LUNG	LUNG	28.9026		48.3626	pass	resistant
EVSAT_BREAST	BREAST	32.3676		51.6987	pass	resistant
MINO_HAEMATOPOIETIC_AND_LYMPHOID_TISSUE	HAEMATOPOIETIC	33.4271		36.5688	pass	resistant
NCIH2110_LUNG	LUNG	36.2367		49.2325	pass	resistant
JHH5_LIVER	LIVER	42.6647		47.0358	pass	resistant
KYSE520_OESOPHAGUS	OESOPHAGUS	45.4807		42.8808	pass	resistant
KURAMOCHI_OVARY	OVARY	52.0151		26.2281	pass	resistant
OAW28_OVARY	OVARY	65.374		44.9239	pass	resistant
SNU1066_UPPER_AERODIGESTIVE_TRACT	UPPER AERODIGESTIVE TRACT	121.442		35.4422	pass	resistant
TE14_OESOPHAGUS	OESOPHAGUS	163.73		43.0596	pass	resistant
AU565_BREAST	BREAST	399.472		38.9771	pass	resistant
HCC1195_LUNG	LUNG	2740.88		35.3733	pass	resistant
TE8_OESOPHAGUS	OESOPHAGUS			31.0907	pass	resistant
LMSU_STOMACH	STOMACH			17.4227	pass	resistant
HMCB_SKIN	SKIN			18.9682	pass	resistant
HEC151_ENDOMETRIUM	ENDOMETRIUM			39.9578	pass	resistant
HCC78_LUNG	LUNG			17.3716	pass	resistant
LOUNH91_LUNG	LUNG			12.4472	pass	resistant
CAL851_BREAST	BREAST			20.7389	pass	resistant
HCC1419_BREAST	BREAST			32.007	pass	resistant
SNUC5_LARGE_INTESTINE	LARGE INTESTINE			18.2965	pass	resistant
PSN1_PANCREAS	PANCREAS			19.4618	pass	resistant
BICR6_UPPER_AERODIGESTIVE_TRACT	UPPER AERODIGESTIVE TRACT			19.3048	pass	resistant
SW1573_LUNG	LUNG			18.6233	pass	resistant
OPM2_HAEMATOPOIETIC_AND_LYMPHOID_TISSUE	HAEMATOPOIETIC			32.4233	pass	resistant
MKN1_STOMACH	STOMACH			17.4508	pass	resistant
SW1417_LARGE_INTESTINE	LARGE INTESTINE			37.2522	pass	resistant
CW2_LARGE_INTESTINE	LARGE INTESTINE			13.2069	pass	resistant
MALME3M_SKIN	SKIN			12.8149	pass	resistant
SF295_CENTRAL_NERVOUS_SYSTEM	OTHER			10.7572	pass	resistant
HEC1B_ENDOMETRIUM	ENDOMETRIUM			20.0466	pass	resistant
NCIH2291_LUNG	LUNG			41.1609	pass	resistant
KPNSI9S_AUTONOMIC_GANGLIA	AUTONOMIC GANGLIA			17.5966	pass	resistant
DETROIT562_UPPER_AERODIGESTIVE_TRACT	UPPER AERODIGESTIVE TRACT			16.9091	pass	resistant
JHUEM1_ENDOMETRIUM	ENDOMETRIUM			37.4349	pass	resistant
KARPAS620_HAEMATOPOIETIC_AND_LYMPHOID_TISSUE	HAEMATOPOIETIC			18.8675	pass	resistant
EN_ENDOMETRIUM	ENDOMETRIUM			27.7653	pass	resistant
NCIH226_LUNG	LUNG			22.8593	pass	resistant
MKN7_STOMACH	STOMACH			16.7671	pass	resistant
MPP89_PLEURA	OTHER			12.7478	pass	resistant
OCUM1_STOMACH	STOMACH			18.0553	pass	resistant
KASUMI1_HAEMATOPOIETIC_AND_LYMPHOID_TISSUE	HAEMATOPOIETIC			27.0529	pass	resistant
KMS21BM_HAEMATOPOIETIC_AND_LYMPHOID_TISSUE	HAEMATOPOIETIC			22.7173	pass	resistant
NCIH2141_LUNG	LUNG			49.9554	pass	resistant
OCILY1_HAEMATOPOIETIC_AND_LYMPHOID_TISSUE	HAEMATOPOIETIC			36.8877	pass	resistant
KYSE70_OESOPHAGUS	OESOPHAGUS			21.1135	pass	resistant
HCC1954_BREAST	BREAST			33.569	pass	resistant
OCILY7_NS	HEMATOPOIETIC			30.657	pass	resistant
CAL12T_LUNG	LUNG			12.0067	pass	resistant
HCC1171_LUNG	LUNG			27.2098	pass	resistant
LU65_LUNG	LUNG			17.7931	pass	resistant
RPMI8226_HAEMATOPOIETIC_AND_LYMPHOID_TISSUE	HAEMATOPOIETIC			17.3866	pass	resistant
CJM_SKIN	SKIN			8.36147	pass	resistant
JHH2_LIVER	LIVER			15.6918	pass	resistant
JHOC5_OVARY	OVARY			12.3873	pass	resistant
SNU1041_UPPER_AERODIGESTIVE_TRACT	UPPER AERODIGESTIVE TRACT			15.8424	pass	resistant
SCC15_UPPER_AERODIGESTIVE_TRACT	UPPER AERODIGESTIVE TRACT			30.6105	pass	resistant
JHUEM7_ENDOMETRIUM	ENDOMETRIUM			16.9666	pass	resistant
MV411_HAEMATOPOIETIC_AND_LYMPHOID_TISSUE	HAEMATOPOIETIC			14.7813	pass	resistant
RMUGS_OVARY	OVARY			33.1935	pass	resistant
HBL1_NS	HEMATOPOIETIC			41.0825	pass	resistant
COLO741_SKIN	SKIN			9.04472	pass	resistant
NCIH460_LUNG	LUNG			27.9318	pass	resistant
SCC25_UPPER_AERODIGESTIVE_TRACT	UPPER AERODIGESTIVE TRACT			20.6063	pass	resistant
NCIH1792_LUNG	LUNG			7.92369	pass	resistant
SNU398_LIVER	LIVER			46.9119	pass	resistant
DU145_PROSTATE	OTHER			21.9227	pass	resistant
BT549_BREAST	BREAST			20.1078	pass	resistant
MFE319_ENDOMETRIUM	ENDOMETRIUM			41.5501	pass	resistant
GP2D_LARGE_INTESTINE	LARGE INTESTINE			13.203	pass	resistant
COLO680N_OESOPHAGUS	OESOPHAGUS			24.1461	pass	resistant
NCIH1703_LUNG	LUNG			33.3103	pass	resistant
SKMEL28_SKIN	SKIN			12.8065	pass	resistant
KMS12BM_HAEMATOPOIETIC_AND_LYMPHOID_TISSUE	HAEMATOPOIETIC			12.0315	pass	resistant
IPC298_SKIN	SKIN			3.71113	pass	resistant
OVISE_OVARY	OVARY			9.23271	pass	resistant
ISHIKAWAHERAKLIO02ER_ENDOMETRIUM	ENDOMETRIUM			28.0847	pass	resistant
HEC108_ENDOMETRIUM	ENDOMETRIUM			18.8249	pass	resistant
OVK18_OVARY	OVARY			35.8262	pass	resistant
COLO684_ENDOMETRIUM	ENDOMETRIUM			42.7356	pass	resistant
TE15_OESOPHAGUS	OESOPHAGUS			33.7142	pass	resistant
SNU324_PANCREAS	PANCREAS			39.5792	pass	resistant
RERFGC1B_STOMACH	STOMACH			39.5983	pass	resistant
IALM_LUNG	LUNG			18.1993	pass	resistant
OC316_OVARY	OVARY			21.2484	pass	resistant
MDST8_LARGE_INTESTINE	LARGE INTESTINE			26.5904	pass	resistant
SKMEL2_SKIN	SKIN			14.3828	pass	resistant
COLO699_NS	LUNG			20.5223	pass	resistant
THP1_HAEMATOPOIETIC_AND_LYMPHOID_TISSUE	HAEMATOPOIETIC			7.30536	pass	resistant
SNU387_LIVER	LIVER			4.1706	pass	resistant
TYKNU_OVARY	OVARY			25.1757	pass	resistant
HS695T_SKIN	SKIN			7.23575	pass	resistant
SKLU1_LUNG	LUNG			20.5093	pass	resistant
A253_SALIVARY_GLAND	OTHER			23.3436	pass	resistant
SKCO1_LARGE_INTESTINE	LARGE INTESTINE			26.7395	pass	resistant
NCIH2030_LUNG	LUNG			13.1647	pass	resistant
SCC9_UPPER_AERODIGESTIVE_TRACT	UPPER AERODIGESTIVE TRACT			8.04285	pass	resistant
NCIH1838_LUNG	LUNG			20.1455	pass	resistant
JL1_PLEURA	OTHER			23.1803	pass	resistant
EFE184_ENDOMETRIUM	ENDOMETRIUM			28.3333	pass	resistant
LU134A_LUNG	LUNG			35.7123	pass	resistant
NCIH322_LUNG	LUNG			18.6046	pass	resistant
HUH1_LIVER	LIVER			33.9157	pass	resistant
KE39_STOMACH	STOMACH			19.9464	pass	resistant
NCIH358_LUNG	LUNG			18.2868	pass	resistant
NCIH1734_LUNG	LUNG			14.0473	pass	resistant
HSC3_UPPER_AERODIGESTIVE_TRACT	UPPER AERODIGESTIVE TRACT			-0.842994	pass	resistant
SKNSH_AUTONOMIC_GANGLIA	AUTONOMIC GANGLIA			9.22595	pass	resistant
BICR56_UPPER_AERODIGESTIVE_TRACT	UPPER AERODIGESTIVE TRACT			41.9921	pass	resistant
PANC0813_PANCREAS	PANCREAS			35.8859	pass	resistant
HCC38_BREAST	BREAST			17.7916	pass	resistant
HCC2935_LUNG	LUNG			26.8947	pass	resistant
HUH7_LIVER	LIVER			25.4293	pass	resistant
COLO678_LARGE_INTESTINE	LARGE INTESTINE			31.8986	pass	resistant
HUH28_BILIARY_TRACT	OTHER			15.2649	pass	resistant
SNU668_STOMACH	STOMACH			11.0931	pass	resistant
SUM159PT_BREAST	BREAST			1.70232	pass	resistant
KARPAS299_HAEMATOPOIETIC_AND_LYMPHOID_TISSUE	HAEMATOPOIETIC			11.3672	pass	resistant
DMS273_LUNG	LUNG			32.6735	pass	resistant
NCIH446_LUNG	LUNG			36.8	pass	resistant
NOMO1_HAEMATOPOIETIC_AND_LYMPHOID_TISSUE	HAEMATOPOIETIC			32.6444	pass	resistant
SKMEL5_SKIN	SKIN			13.4328	pass	resistant
YD38_UPPER_AERODIGESTIVE_TRACT	UPPER AERODIGESTIVE TRACT			22.2186	pass	resistant
IGR37_SKIN	SKIN			6.03163	pass	resistant
WSUFSCCL_HAEMATOPOIETIC_AND_LYMPHOID_TISSUE	HAEMATOPOIETIC			18.6666	pass	resistant
SKMM2_HAEMATOPOIETIC_AND_LYMPHOID_TISSUE	HAEMATOPOIETIC			28.5941	pass	resistant
SNU182_LIVER	LIVER			17.9686	pass	resistant
TE9_OESOPHAGUS	OESOPHAGUS			32.1673	pass	resistant
59M_OVARY	OVARY			10.3781	pass	resistant
KP2_PANCREAS	PANCREAS			24.0321	pass	resistant
HT144_SKIN	SKIN			29.1819	pass	resistant
NCIH2023_LUNG	LUNG			29.9798	pass	resistant
NCIH1373_LUNG	LUNG			6.64453	pass	resistant
MAVER1_HAEMATOPOIETIC_AND_LYMPHOID_TISSUE	HAEMATOPOIETIC			40.6406	pass	resistant
HLE_LIVER	LIVER			23.5842	pass	resistant
FADU_UPPER_AERODIGESTIVE_TRACT	UPPER AERODIGESTIVE TRACT			34.645	pass	resistant
MM1S_HAEMATOPOIETIC_AND_LYMPHOID_TISSUE	HAEMATOPOIETIC			36.8272	pass	resistant
HEC59_ENDOMETRIUM	ENDOMETRIUM			16.9167	pass	resistant
ISTMES2_PLEURA	OTHER			9.00755	pass	resistant
BT474_BREAST	BREAST			33.3901	pass	resistant
CALU6_LUNG	LUNG			17.3971	pass	resistant
SNU245_BILIARY_TRACT	OTHER			40.4344	pass	resistant
NCIH28_PLEURA	OTHER			7.72941	pass	resistant
PANC1_PANCREAS	PANCREAS			26.2679	pass	resistant
MCAS_OVARY	OVARY			5.43323	pass	resistant
GRANTA519_HAEMATOPOIETIC_AND_LYMPHOID_TISSUE	HAEMATOPOIETIC			50.3322	pass	resistant
PC3_PROSTATE	OTHER			5.20485	pass	resistant
SKHEP1_LIVER	LIVER			8.6732	pass	resistant
YD8_UPPER_AERODIGESTIVE_TRACT	UPPER AERODIGESTIVE TRACT			10.4536	pass	resistant
A549_LUNG	LUNG			8.27967	pass	resistant
SNU478_BILIARY_TRACT	OTHER			37.6927	pass	resistant
LP1_HAEMATOPOIETIC_AND_LYMPHOID_TISSUE	HAEMATOPOIETIC			56.1156	pass	resistant
22RV1_PROSTATE	OTHER			20.1148	pass	resistant
NCIH1650_LUNG	LUNG			7.16519	pass	resistant
OCILY10_HAEMATOPOIETIC_AND_LYMPHOID_TISSUE	HAEMATOPOIETIC			14.0654	pass	resistant
NCIH1993_LUNG	LUNG			12.0753	pass	resistant
HCC1359_LUNG	LUNG			2.85246	pass	resistant
OE33_OESOPHAGUS	OESOPHAGUS			17.9568	pass	resistant
SKMEL24_SKIN	SKIN			17.0678	pass	resistant
SNU1033_LARGE_INTESTINE	LARGE INTESTINE			41.2668	pass	resistant
SNUC4_LARGE_INTESTINE	LARGE INTESTINE			19.1422	pass	resistant
NCIH1693_LUNG	LUNG			33.3215	pass	resistant
ZR751_BREAST	BREAST			40.1975	pass	resistant
COLO320_LARGE_INTESTINE	LARGE INTESTINE			27.2203	pass	resistant
JHH7_LIVER	LIVER			25.6058	pass	resistant
SNU423_LIVER	LIVER			26.0339	pass	resistant
SNU8_OVARY	OVARY			32.8078	pass	resistant
RERFLCAI_LUNG	LUNG			23.7888	pass	resistant
ASPC1_PANCREAS	PANCREAS			13.4108	pass	resistant
HN_UPPER_AERODIGESTIVE_TRACT	UPPER AERODIGESTIVE TRACT			37.8107	pass	resistant
HH_HAEMATOPOIETIC_AND_LYMPHOID_TISSUE	HAEMATOPOIETIC			47.7587	pass	resistant
LU135_LUNG	LUNG			23.7931	pass	resistant
LUDLU1_LUNG	LUNG			22.6163	pass	resistant
HEC50B_ENDOMETRIUM	ENDOMETRIUM			18.5882	pass	resistant
SET2_HAEMATOPOIETIC_AND_LYMPHOID_TISSUE	HAEMATOPOIETIC			29.7976	pass	resistant
PANC0403_PANCREAS	PANCREAS			23.521	pass	resistant
SNU869_BILIARY_TRACT	OTHER			24.2296	pass	resistant
HEC265_ENDOMETRIUM	ENDOMETRIUM			7.47074	pass	resistant
NB1_AUTONOMIC_GANGLIA	AUTONOMIC GANGLIA			8.8624	pass	resistant
HT55_LARGE_INTESTINE	LARGE INTESTINE			43.9732	pass	resistant
OAW42_OVARY	OVARY			9.4833	pass	resistant
RH41_SOFT_TISSUE	OTHER			29.5105	pass	resistant
SNU899_UPPER_AERODIGESTIVE_TRACT	UPPER AERODIGESTIVE TRACT			11.7804	pass	resistant
KYSE450_OESOPHAGUS	OESOPHAGUS			7.68006	pass	resistant
CFPAC1_PANCREAS	PANCREAS			24.0661	pass	resistant
RPMI2650_UPPER_AERODIGESTIVE_TRACT	UPPER AERODIGESTIVE TRACT			29.4669	pass	resistant
KG1A_HAEMATOPOIETIC_AND_LYMPHOID_TISSUE	HAEMATOPOIETIC			36.0667	pass	resistant
HLC1_LUNG	LUNG			34.038	pass	resistant
HCC1833_LUNG	LUNG			54.8106	pass	resistant
COV362_OVARY	OVARY			16.9291	pass	resistant
OV90_OVARY	OVARY			16.0722	pass	resistant
LS411N_LARGE_INTESTINE	LARGE INTESTINE			42.1356	pass	resistant
NCIH1694_LUNG	LUNG			21.9414	pass	resistant
OE19_OESOPHAGUS	OESOPHAGUS			11.2689	pass	resistant
MDAPCA2B_PROSTATE	OTHER			29.7223	pass	resistant
SKMEL31_SKIN	SKIN			17.6525	pass	resistant
LC1F_LUNG	LUNG			37.8104	pass	resistant
JJN3_HAEMATOPOIETIC_AND_LYMPHOID_TISSUE	HAEMATOPOIETIC			7.08407	pass	resistant
JHOM1_OVARY	OVARY			7.80729	pass	resistant
TE1_OESOPHAGUS	OESOPHAGUS			29.1659	pass	resistant
HCC4006_LUNG	LUNG			28.3063	pass	resistant
COLO849_SKIN	SKIN			17.7824	pass	resistant
KLE_ENDOMETRIUM	ENDOMETRIUM			45.5358	pass	resistant
NCIH1915_LUNG	LUNG			-0.0992871	pass	resistant
COV434_OVARY	OVARY			18.0321	pass	resistant
MDAMB468_BREAST	BREAST			34.7821	pass	resistant
JHOS4_OVARY	OVARY			35.1593	pass	resistant
HARA_LUNG	LUNG			37.5468	pass	resistant
JVM2_HAEMATOPOIETIC_AND_LYMPHOID_TISSUE	HAEMATOPOIETIC			33.0154	pass	resistant
TOV112D_OVARY	OVARY			25.531	pass	resistant
NCIH727_LUNG	LUNG			25.88	pass	resistant
PANC0203_PANCREAS	PANCREAS			11.2795	pass	resistant
CAL120_BREAST	BREAST			12.5892	pass	resistant
NCIH2228_LUNG	LUNG			11.9266	pass	resistant
HUH6_LIVER	LIVER			63.1987	pass	resistant
BT483_BREAST	BREAST			24.2741	pass	resistant
RERFLCMS_LUNG	LUNG			30.0372	pass	resistant
KYSE30_OESOPHAGUS	OESOPHAGUS			11.631	pass	resistant
SNU878_LIVER	LIVER			23.4394	pass	resistant
NCIH23_LUNG	LUNG			21.7504	pass	resistant
HDQP1_BREAST	BREAST			17.5313	pass	resistant
SNU1079_BILIARY_TRACT	OTHER			16.4706	pass	resistant
RL_HAEMATOPOIETIC_AND_LYMPHOID_TISSUE	HAEMATOPOIETIC			53.8111	pass	resistant
KYSE410_OESOPHAGUS	OESOPHAGUS			32.9741	pass	resistant
RL952_ENDOMETRIUM	ENDOMETRIUM			25.3658	pass	resistant
NCIH596_LUNG	LUNG			11.8654	pass	resistant
NCIH520_LUNG	LUNG			12.7501	pass	resistant
CALU1_LUNG	LUNG			8.25318	pass	resistant
MDAMB157_BREAST	BREAST			22.7967	pass	resistant
OE21_OESOPHAGUS	OESOPHAGUS			43.4073	pass	resistant
HCC1569_BREAST	BREAST			23.3073	pass	resistant
KELLY_AUTONOMIC_GANGLIA	AUTONOMIC GANGLIA			51.3468	pass	resistant
UACC812_BREAST	BREAST			44.8206	pass	resistant
EFM192A_BREAST	BREAST			19.6164	pass	resistant
C32_SKIN	SKIN			9.32064	pass	resistant
COLO679_SKIN	SKIN			10.7688	pass	resistant
KYM1_SOFT_TISSUE	OTHER			28.4724	pass	resistant
HCC1395_BREAST	BREAST			20.3957	pass	resistant
SNU216_STOMACH	STOMACH			12.3873	pass	resistant
SNUC1_LARGE_INTESTINE	LARGE INTESTINE			27.0383	pass	resistant
EOL1_HAEMATOPOIETIC_AND_LYMPHOID_TISSUE	HAEMATOPOIETIC			40.5707	pass	resistant
HMC18_BREAST	BREAST			31.6464	pass	resistant
SNU719_STOMACH	STOMACH			20.0786	pass	resistant
EJM_HAEMATOPOIETIC_AND_LYMPHOID_TISSUE	HAEMATOPOIETIC			2.1445	pass	resistant
SCC4_UPPER_AERODIGESTIVE_TRACT	UPPER AERODIGESTIVE TRACT			16.1899	pass	resistant
RAMOSRA1_HAEMATOPOIETIC_AND_LYMPHOID_TISSUE	HAEMATOPOIETIC			18.6496	pass	resistant
SNU449_LIVER	LIVER			20.6299	pass	resistant
NCIH684_LIVER	LIVER			27.6599	pass	resistant
NCIH2195_LUNG	LUNG			41.5989	pass	resistant
KYSE140_OESOPHAGUS	OESOPHAGUS			29.9748	pass	resistant
SNU886_LIVER	LIVER			11.4011	pass	resistant
KMS27_HAEMATOPOIETIC_AND_LYMPHOID_TISSUE	HAEMATOPOIETIC			30.6414	pass	resistant
HCC1937_BREAST	BREAST			9.9614	pass	resistant
GCIY_STOMACH	STOMACH			10.5069	pass	resistant
COV644_OVARY	OVARY			33.5107	pass	resistant
HSC2_UPPER_AERODIGESTIVE_TRACT	UPPER AERODIGESTIVE TRACT			39.9537	pass	resistant
SKMEL30_SKIN	SKIN			47.3613	pass	resistant
SNU761_LIVER	LIVER			5.19364	pass	resistant
DMS114_LUNG	LUNG			27.1643	pass	resistant
EBC1_LUNG	LUNG			21.6259	pass	resistant
MELJUSO_SKIN	SKIN			12.8101	pass	resistant
PC9_NS	LUNG			43.5879	pass	resistant
NCIH820_LUNG	LUNG			28.2931	pass	resistant
HUPT3_PANCREAS	PANCREAS			12.8605	pass	resistant
KYSE150_OESOPHAGUS	OESOPHAGUS			13.596	pass	resistant
EPLC272H_LUNG	LUNG			26.3588	pass	resistant
HCC2279_LUNG	LUNG			25.5529	pass	resistant
HS936T_SKIN	SKIN			18.2592	pass	resistant
SW837_LARGE_INTESTINE	LARGE INTESTINE			24.6157	pass	resistant
HLF_LIVER	LIVER			31.911	pass	resistant
NCIH1299_LUNG	LUNG			11.7953	pass	resistant
HCC1428_BREAST	BREAST			30.9586	pass	resistant
COLO800_SKIN	SKIN			42.221	pass	resistant
JHUEM3_ENDOMETRIUM	ENDOMETRIUM			14.3546	pass	resistant
NCIH838_LUNG	LUNG			21.4331	pass	resistant
CORL105_LUNG	LUNG			24.6486	pass	resistant
NCIH441_LUNG	LUNG			15.9735	pass	resistant
NCIH2452_PLEURA	OTHER			-4.12889	pass	resistant
MDAMB361_BREAST	BREAST			23.685	pass	resistant
KP4_PANCREAS	PANCREAS			29.8545	pass	resistant
EFM19_BREAST	BREAST			8.8376	pass	resistant
RCM1_LARGE_INTESTINE	LARGE INTESTINE			38.8149	pass	resistant
YAPC_PANCREAS	PANCREAS			8.36165	pass	resistant
MELHO_SKIN	SKIN			12.7345	pass	resistant
HS840T_UPPER_AERODIGESTIVE_TRACT	UPPER AERODIGESTIVE TRACT			32.8174	pass	resistant
LI7_LIVER	LIVER			34.0325	pass	resistant
WM115_SKIN	SKIN			6.14387	pass	resistant
HS852T_SKIN	SKIN			6.74523	pass	resistant
PCM6_HAEMATOPOIETIC_AND_LYMPHOID_TISSUE	HAEMATOPOIETIC			20.2301	pass	resistant
MOLM13_HAEMATOPOIETIC_AND_LYMPHOID_TISSUE	HAEMATOPOIETIC			37.8869	pass	resistant
RERFLCKJ_LUNG	LUNG			15.2572	pass	resistant
SNU1040_LARGE_INTESTINE	LARGE INTESTINE			31.7386	pass	resistant
YD15_SALIVARY_GLAND	OTHER			15.8031	pass	resistant
SW900_LUNG	LUNG			15.0374	pass	resistant
SNU685_ENDOMETRIUM	ENDOMETRIUM			19.2237	pass	resistant
HCC827_LUNG	LUNG			26.954	pass	resistant
HCC1143_BREAST	BREAST			24.4166	pass	resistant
SNU1076_UPPER_AERODIGESTIVE_TRACT	UPPER AERODIGESTIVE TRACT			36.4742	pass	resistant
KMS26_HAEMATOPOIETIC_AND_LYMPHOID_TISSUE	HAEMATOPOIETIC			36.1641	pass	resistant
KPL1_BREAST	BREAST			42.8685	pass	resistant
KYSE180_OESOPHAGUS	OESOPHAGUS			14.1696	pass	resistant
NCIH647_LUNG	LUNG			17.8634	pass	resistant
SNU46_UPPER_AERODIGESTIVE_TRACT	UPPER AERODIGESTIVE TRACT			19.4661	pass	resistant
SUDHL1_HAEMATOPOIETIC_AND_LYMPHOID_TISSUE	HAEMATOPOIETIC			27.0424	pass	resistant
SNU1197_LARGE_INTESTINE	LARGE INTESTINE			12.06	pass	resistant
NCIH2009_LUNG	LUNG			7.98727	pass	resistant
PECAPJ15_UPPER_AERODIGESTIVE_TRACT	UPPER AERODIGESTIVE TRACT			29.6592	pass	resistant
SC1_HAEMATOPOIETIC_AND_LYMPHOID_TISSUE	HAEMATOPOIETIC			36.6075	pass	resistant
ECGI10_OESOPHAGUS	OESOPHAGUS			14.3604	pass	resistant
SNU283_LARGE_INTESTINE	LARGE INTESTINE			43.2786	pass	resistant
CCK81_LARGE_INTESTINE	LARGE INTESTINE			38.3075	pass	resistant
RERFLCAD2_LUNG	LUNG			13.2344	pass	resistant
DLD1_LARGE_INTESTINE	LARGE INTESTINE			17.1874	pass	resistant
BICR31_UPPER_AERODIGESTIVE_TRACT	UPPER AERODIGESTIVE TRACT			16.3072	pass	resistant
CAOV3_OVARY	OVARY			25.6251	pass	resistant
ECC12_STOMACH	STOMACH			54.3411	pass	resistant
COLO792_SKIN	SKIN			26.9576	pass	resistant
SNU840_OVARY	OVARY			5.13228	pass	resistant
BICR18_UPPER_AERODIGESTIVE_TRACT	UPPER AERODIGESTIVE TRACT			23.1438	pass	resistant
DV90_LUNG	LUNG			42.0515	pass	resistant
HSC4_UPPER_AERODIGESTIVE_TRACT	UPPER AERODIGESTIVE TRACT			26.7217	pass	resistant
LCLC103H_LUNG	LUNG			25.9656	pass	resistant
ISTMES1_PLEURA	OTHER			20.7277	pass	resistant
CHAGOK1_LUNG	LUNG			19.7854	pass	resistant
NCIH522_LUNG	LUNG			24.0602	pass	resistant
SR786_HAEMATOPOIETIC_AND_LYMPHOID_TISSUE	HAEMATOPOIETIC			13.506	pass	resistant
ECC10_STOMACH	STOMACH			57.1759	pass	resistant
HS294T_SKIN	SKIN			9.80751	pass	resistant
MSTO211H_PLEURA	OTHER			40.528	pass	resistant
L363_HAEMATOPOIETIC_AND_LYMPHOID_TISSUE	HAEMATOPOIETIC			32.984	pass	resistant
SUPM2_HAEMATOPOIETIC_AND_LYMPHOID_TISSUE	HAEMATOPOIETIC			10.921	pass	resistant
KMM1_HAEMATOPOIETIC_AND_LYMPHOID_TISSUE	HAEMATOPOIETIC			32.5929	pass	resistant
KARPAS422_HAEMATOPOIETIC_AND_LYMPHOID_TISSUE	HAEMATOPOIETIC			25.3827	pass	resistant
BICR16_UPPER_AERODIGESTIVE_TRACT	UPPER AERODIGESTIVE TRACT			48.5729	pass	resistant
NH6_AUTONOMIC_GANGLIA	AUTONOMIC GANGLIA			20.1134	pass	resistant
MDAMB415_BREAST	BREAST			52.3927	pass	resistant
SNU81_LARGE_INTESTINE	LARGE INTESTINE			51.8504	pass	resistant
PATU8988T_PANCREAS	PANCREAS			35.7931	pass	resistant
SNU1196_BILIARY_TRACT	OTHER			17.8875	pass	resistant
HUCCT1_BILIARY_TRACT	OTHER			23.9177	pass	resistant
NCIH929_HAEMATOPOIETIC_AND_LYMPHOID_TISSUE	HAEMATOPOIETIC			26.4762	pass	resistant
WM2664_SKIN	SKIN			10.1	pass	resistant
KYSE270_OESOPHAGUS	OESOPHAGUS			13.2193	pass	resistant
NAMALWA_HAEMATOPOIETIC_AND_LYMPHOID_TISSUE	HAEMATOPOIETIC			14.0416	pass	resistant
MDAMB134VI_BREAST	BREAST			25.351	pass	resistant
NCIH1755_LUNG	LUNG			23.8133	pass	resistant
MOLP8_HAEMATOPOIETIC_AND_LYMPHOID_TISSUE	HAEMATOPOIETIC			10.2271	pass	resistant
MDAMB231_BREAST	BREAST			21.9392	pass	resistant
TE159T_SOFT_TISSUE	OTHER			53.5152	pass	resistant
SNU5_STOMACH	STOMACH			31.5856	pass	resistant
TEN_ENDOMETRIUM	ENDOMETRIUM			14.122	pass	resistant
ZR7530_BREAST	BREAST			37.2432	pass	resistant
NCIH1975_LUNG	LUNG			11.8356	pass	resistant
A101D_SKIN	SKIN			14.022	pass	resistant
PECAPJ34CLONEC12_UPPER_AERODIGESTIVE_TRACT	UPPER AERODIGESTIVE TRACT			20.5503	pass	resistant
BHY_UPPER_AERODIGESTIVE_TRACT	UPPER AERODIGESTIVE TRACT			24.0352	pass	resistant
HCC366_LUNG	LUNG			2.61357	pass	resistant
PANC0504_PANCREAS	PANCREAS			28.3151	pass	resistant
KIJK_HAEMATOPOIETIC_AND_LYMPHOID_TISSUE	HAEMATOPOIETIC			24.1222	pass	resistant
U266B1_HAEMATOPOIETIC_AND_LYMPHOID_TISSUE	HAEMATOPOIETIC			41.7284	pass	resistant
NCIH1651_LUNG	LUNG			16.3952	pass	resistant
KE97_HAEMATOPOIETIC_AND_LYMPHOID_TISSUE	HAEMATOPOIETIC			35.8297	pass	resistant
RVH421_SKIN	SKIN			7.44967	pass	resistant
HEC251_ENDOMETRIUM	ENDOMETRIUM			20.1201	pass	resistant
KNS62_LUNG	LUNG			31.0173	pass	resistant
TE5_OESOPHAGUS	OESOPHAGUS			40.5049	pass	resistant
CAL51_BREAST	BREAST			11.9681	pass	resistant
JIMT1_BREAST	BREAST			24.7393	pass	resistant
OV7_OVARY	OVARY			-11.0289	pass	resistant
C3A_LIVER	LIVER			17.9968	pass	resistant
PECAPJ41CLONED2_UPPER_AERODIGESTIVE_TRACT	UPPER AERODIGESTIVE TRACT			16.3179	pass	resistant
A673_BONE	OTHER			13.48	pass	resistant
CAL148_BREAST	BREAST			22.7852	pass	resistant
JEKO1_HAEMATOPOIETIC_AND_LYMPHOID_TISSUE	HAEMATOPOIETIC			25.404	pass	resistant
NCIH2087_LUNG	LUNG			12.5891	pass	resistant
VMRCLCD_LUNG	LUNG			22.8613	pass	resistant
JHOM2B_OVARY	OVARY			45.8815	pass	resistant
LC1SQSF_LUNG	LUNG			22.9655	pass	resistant
KNS81_CENTRAL_NERVOUS_SYSTEM	OTHER			6.64129	pass	resistant
HPAFII_PANCREAS	PANCREAS			27.9398	pass	resistant
HCC2108_LUNG	LUNG			8.15658	pass	resistant
MDAMB436_BREAST	BREAST			23.7665	pass	resistant
ACCMESO1_PLEURA	OTHER			4.66039	pass	resistant
HS618T_LUNG	LUNG			14.4597	pass	resistant
LNCAPCLONEFGC_PROSTATE	OTHER			31.9293	pass	resistant
SUDHL10_HAEMATOPOIETIC_AND_LYMPHOID_TISSUE	HAEMATOPOIETIC			39.5016	pass	resistant
BICR22_UPPER_AERODIGESTIVE_TRACT	UPPER AERODIGESTIVE TRACT			47.2404	pass	resistant
GSU_STOMACH	STOMACH			20.9433	pass	resistant
DANG_PANCREAS	PANCREAS			12.8888	pass	resistant
KMRC2_KIDNEY	OTHER			23.9684	pass	resistant
ONCODG1_OVARY	OVARY			63.6195	pass	resistant
DEL_HAEMATOPOIETIC_AND_LYMPHOID_TISSUE	HAEMATOPOIETIC			14.8383	pass	resistant
