# Supplementary material for: A chemical biology screen identifies a vulnerability of neuroendocrine cancer cells to SQLE inhibition
Source: Nat Commun. 2019 Jan 9;10:96. doi: 10.1038/s41467-018-07959-4 (PMC6327044; doi:10.1038/s41467-018-07959-4)
Supplement: Supplementary file 5 — Supplementary Data 2 [file 41467_2018_7959_MOESM5_ESM.xlsx]

## Sheet: Supplementary Table 2
cell line	AUC	category
NCI-H1963	-8.89719	Sensitive
NCI-H1930	-3.79829	Sensitive
NCI-H2029	-2.91991	Sensitive
LU-139	-1.09657	Sensitive
NCI-H146	1.49237	Sensitive
NCI-H1876	4.29442	Moderate
NCI-H209	4.68321	Moderate
NCI-H69	5.63517	Moderate
NCI-H1092	7.29075	Moderate
COR-L88	8.03974	Moderate
SCLC-21H	8.12295	Moderate
NCI-H1105	8.31216	Moderate
NCI-H526	8.36532	Moderate
NCI-H2141	8.37426	Moderate
NCI-H2107	8.37808	Moderate
NCI-H1836	8.79302	Moderate
NCI-H524	9.05363	Insensitive
NCI-H2081	9.1842	Insensitive
NCI-H510	9.2735	Insensitive
NCI-H1618	9.29084	Insensitive
NCI-H82	9.49681	Insensitive
NCI-H446	9.51492	Insensitive
NCI-H889	9.56653	Insensitive
NCI-H211	9.66347	Insensitive
NCI-H2196	9.6696	Insensitive
COR-L279	9.72752	Insensitive
NCI-H2171	9.73221	Insensitive
DMS-114	9.83471	Insensitive
NCI-H1694	9.87079	Insensitive
NCI-H1436	9.96752	Insensitive
COR-L23	10.0234	Insensitive
NCI-H1341	10.0879	Insensitive
DMS-79	10.1023	Insensitive
SBC-5	10.1595	Insensitive
SHP-77	10.408	Insensitive
DMS-153	10.4605	Insensitive
SW-1271	10.4744	Insensitive
NCI-H774	10.4872	Insensitive
NCI-H2286	10.6955	Insensitive
NCI-H196	11.1821	Insensitive
DMS-53	11.3174	Insensitive
NCI-H2227	11.6204	Insensitive
