# Supplementary material for: A chemical biology screen identifies a vulnerability of neuroendocrine cancer cells to SQLE inhibition
Source: Nat Commun. 2019 Jan 9;10:96. doi: 10.1038/s41467-018-07959-4 (PMC6327044; doi:10.1038/s41467-018-07959-4)
Supplement: Supplementary file 6 — Supplementary Data 3 [file 41467_2018_7959_MOESM6_ESM.xlsx]

## Sheet: Supplementary Table 3
Cell Line	NCI-H1963	NCI-H1930	NCI-H2029	LU-139	NCI-H146	NCI-H1876	NCI-H209	NCI-H69	NCI-H1092	COR-L88	SCLC-21H	NCI-H1105	NCI-H526	NCI-H2141	NCI-H2107	NCI-H1836	NCI-H524	NCI-H2081	NCI-H510	NCI-H1618	NCI-H82	NCI-H446	NCI-H889	NCI-H211	NCI-H2196	COR-L279	NCI-H2171	DMS-114	NCI-H1694	NCI-H1436	COR-L23	NCI-H1341	DMS-79	SBC-5	SHP-77	DMS-153	SW-1271	NCI-H774	NCI-H2286	NCI-H196	DMS-53	NCI-H2227
AUC value	-8.89719	-3.79829	-2.91991	-1.09657	1.49237	4.29442	4.68321	5.63517	7.29075	8.03974	8.12295	8.31216	8.36532	8.37426	8.37808	8.79302	9.05363	9.1842	9.2735	9.29084	9.49681	9.51492	9.56653	9.66347	9.6696	9.72752	9.73221	9.83471	9.87079	9.96752	10.0234	10.0879	10.1023	10.1595	10.408	10.4605	10.4744	10.4872	10.6955	11.1821	11.3174	11.6204
category	Sensitive	Sensitive	Sensitive	Sensitive	Sensitive	Moderate	Moderate	Moderate	Moderate	Moderate	Moderate	Moderate	Moderate	Moderate	Moderate	Moderate	Insensitive	Insensitive	Insensitive	Insensitive	Insensitive	Insensitive	Insensitive	Insensitive	Insensitive	Insensitive	Insensitive	Insensitive	Insensitive	Insensitive	Insensitive	Insensitive	Insensitive	Insensitive	Insensitive	Insensitive	Insensitive	Insensitive	Insensitive	Insensitive	Insensitive	Insensitive
1060P11.3	1.91677	1.91677	1.91677	1.91677	1.91677	1.91677	1.91677	1.91677	1.91677	1.91677	1.91677	1.91677	1.91677	1.91677	1.91677	1.91677	1.91677	1.91677	1.91677	1.91677	1.91677	1.91677	1.91677	1.91677	1.91677	1.91677	1.91677	1.91677	1.91677	1.91677	1.91677	1.91677	1.91677	1.91677	1.91677	1.91677	1.91677	1.91677	1.91677	1.91677	1.91677	1.91677
A1BG	8.4276	8.72969	7.67909	8.18656	9.02446	9.0326	8.98705	9.07331	8.46509	7.31562	7.8862	6.76067	7.62216	8.09337	8.74929	10.3002	8.44367	8.58916	9.06678	9.34496	8.00532	9.33898	9.38239	3.78969	7.38559	2.91556	8.7973	8.85477	9.5379	9.3577	5.19626	7.98161	8.51223	8.61578	7.81316	7.1648	8.35742	8.6319	6.81566	7.85468	5.36723	9.91622
A1BG-AS1	6.09127	5.52791	5.63338	6.00217	5.92639	7.32413	6.41448	6.89899	6.38487	6.04032	4.43981	4.16852	4.65085	6.30374	6.25472	7.54668	5.66385	5.83592	5.97872	6.21707	5.56732	6.16354	6.71211	2.8468	5.42503	3.45397	6.23548	5.75949	6.35948	6.46298	3.13476	5.76519	6.54092	6.07146	5.3381	5.37823	5.0583	5.5286	5.39266	5.38086	4.04898	7.80418
A1CF	4.45214	3.55672	3.3814	1.91677	3.97378	4.79462	4.71789	4.06358	4.07185	4.085	4.80463	3.63807	7.77935	3.80673	2.88596	2.83685	4.11647	5.77989	4.06737	3.89298	4.57689	3.86962	5.11257	4.63483	3.70287	3.9146	4.77754	3.61449	4.69427	3.83277	4.33396	3.09593	3.89618	3.82144	3.73341	5.32496	4.80731	3.23615	3.49264	3.29084	10.5073	2.86063
A2M	3.53782	5.17403	3.0697	4.81088	2.89762	6.31975	3.11506	3.61261	2.52196	3.88709	3.64494	3.07991	3.27961	1.91677	2.88596	1.91677	3.83523	4.00443	6.0481	2.90358	4.3646	5.73113	3.76427	3.21108	3.28308	3.30364	3.58882	5.2538	3.21788	2.92603	6.24567	14.2197	3.28992	5.5776	8.68229	8.66236	4.24998	5.16673	3.60653	5.04277	4.12892	6.23232
A2M-AS1	2.60732	5.21011	1.91677	4.28043	1.91677	6.18898	2.52869	1.91677	2.52196	3.35991	2.60322	2.60023	5.41226	2.80943	2.88596	1.91677	5.17426	5.53079	6.36578	1.91677	3.5371	1.91677	1.91677	6.02218	5.21237	1.91677	3.00824	5.51576	2.85184	1.91677	1.91677	5.11637	4.23066	7.33878	4.78113	3.00275	7.73849	6.32434	6.469	1.91677	5.82301	6.29535
A2ML1	2.60732	6.16141	3.0697	1.91677	3.10727	3.6379	2.96163	2.58918	3.55212	3.35991	3.52893	4.01495	3.78359	2.80943	2.88596	3.46253	3.14285	3.39638	3.1823	4.5529	2.97255	3.58394	3.41147	3.35285	3.14737	2.91556	3.23889	3.50015	2.58365	3.60308	6.90358	1.91677	3.57067	3.62047	2.59604	3.00275	3.40171	2.86538	3.71046	1.91677	4.34325	5.40535
A2MP1	1.91677	3.7815	1.91677	1.91677	1.91677	1.91677	1.91677	1.91677	1.91677	1.91677	1.91677	2.8747	2.61692	1.91677	1.91677	1.91677	3.14285	3.14141	3.55556	1.91677	1.91677	1.91677	1.91677	3.04656	1.91677	2.62993	2.69753	1.91677	1.91677	1.91677	1.91677	2.60998	1.91677	3.06732	3.07301	1.91677	2.87995	1.91677	2.58655	1.91677	2.61301	2.86063
A4GALT	4.18838	5.09898	3.91466	6.99188	4.98107	7.1063	5.88323	5.51276	3.94392	5.49813	5.64237	3.93077	6.9055	7.20676	3.26386	7.39147	4.87089	6.1766	8.38787	8.66219	4.3646	8.49072	3.86222	3.04656	10.4339	5.5187	7.66086	7.1265	7.24787	4.71441	4.85532	8.98059	8.50126	8.80459	5.82659	7.97679	7.83547	6.12836	6.53505	9.97207	7.0646	5.15458
A4GNT	1.91677	2.89647	3.50895	3.37623	1.91677	3.74334	2.77591	1.91677	2.76659	3.35991	3.64494	3.84064	5.41226	2.80943	3.95193	1.91677	3.83523	2.98491	3.32135	3.68613	1.91677	2.57678	1.91677	2.8468	3.78807	1.91677	3.58882	3.7188	3.59983	1.91677	1.91677	3.66044	2.6225	2.86417	2.86893	2.55349	3.64682	3.72721	4.50235	4.92913	2.61301	1.91677
AA06	1.91677	1.91677	1.91677	1.91677	1.91677	1.91677	1.91677	1.91677	1.91677	1.91677	1.91677	1.91677	1.91677	1.91677	1.91677	1.91677	1.91677	1.91677	1.91677	1.91677	1.91677	1.91677	1.91677	1.91677	1.91677	1.91677	1.91677	1.91677	1.91677	1.91677	1.91677	1.91677	2.6225	1.91677	1.91677	1.91677	1.91677	1.91677	1.91677	1.91677	1.91677	1.91677
AAAS	10.8542	11.0298	11.656	11.6454	12.4403	11.1863	11.4812	11.7185	10.9642	11.1857	11.6376	10.7156	11.8983	11.5251	11.715	11.6682	11.9789	11.7563	11.4835	11.1474	12.398	11.9854	11.2609	11.8679	11.4307	11.5347	11.9287	11.8489	11.2853	11.4507	12.0584	11.7033	10.9499	12.2205	11.9364	10.5766	12.3694	11.556	12.1775	11.6658	11.5252	11.7575
AACS	11.842	11.9306	13.3241	12.9268	12.1884	11.319	13.1072	11.6097	12.4368	12.3938	12.1489	12.0433	12.5593	12.241	12.0929	12.8894	11.8023	12.3916	13.0063	11.785	11.8994	10.7672	12.8892	10.7887	12.1065	12.4995	11.201	11.1804	11.3357	12.8263	11.8034	10.2236	12.2419	11.4471	12.7833	12.645	11.0438	12.4703	11.4823	10.3643	13.4576	11.8776
AACSP1	3.76057	8.21414	4.22125	1.91677	8.00482	2.8746	3.65859	10.3695	3.80174	3.88709	5.59084	6.61558	8.04517	3.4189	2.88596	6.1147	4.71759	7.77974	3.1823	1.91677	6.36501	7.92541	9.61365	2.8468	3.78807	3.12867	3.73077	3.61449	2.58365	2.92603	7.5999	3.86501	2.90535	2.86417	3.38548	3.00275	2.87995	7.53251	2.85584	6.3216	2.61301	8.52507
AADAC	4.6729	1.91677	1.91677	1.91677	3.27954	2.60016	1.91677	2.85947	1.91677	2.66054	2.60322	2.8747	1.91677	1.91677	1.91677	3.46253	1.91677	1.91677	1.91677	1.91677	1.91677	2.84237	1.91677	1.91677	4.6133	1.91677	1.91677	1.91677	1.91677	4.47949	5.87521	1.91677	1.91677	2.59259	2.59604	1.91677	7.90019	4.57745	4.26591	6.92939	1.91677	1.91677
AADACL2	4.45214	2.89647	2.86616	1.91677	1.91677	2.60016	1.91677	1.91677	1.91677	1.91677	1.91677	1.91677	5.74243	2.80943	3.76318	4.01814	2.63859	1.91677	1.91677	2.62121	1.91677	2.57678	1.91677	3.59138	2.79971	1.91677	1.91677	2.58999	1.91677	2.92603	2.63365	1.91677	1.91677	1.91677	1.91677	1.91677	2.60404	1.91677	1.91677	1.91677	1.91677	1.91677
AADACL3	1.91677	1.91677	1.91677	1.91677	1.91677	2.60016	1.91677	1.91677	1.91677	1.91677	1.91677	1.91677	1.91677	1.91677	1.91677	2.83685	1.91677	1.91677	1.91677	1.91677	1.91677	1.91677	2.60886	1.91677	1.91677	1.91677	1.91677	1.91677	1.91677	1.91677	3.13476	1.91677	1.91677	1.91677	1.91677	1.91677	1.91677	1.91677	1.91677	1.91677	1.91677	1.91677
AADACL4	1.91677	1.91677	1.91677	1.91677	1.91677	1.91677	1.91677	1.91677	1.91677	1.91677	1.91677	1.91677	1.91677	1.91677	1.91677	1.91677	1.91677	1.91677	1.91677	1.91677	1.91677	1.91677	1.91677	1.91677	4.65666	1.91677	1.91677	1.91677	1.91677	2.63755	1.91677	1.91677	1.91677	1.91677	1.91677	1.91677	1.91677	1.91677	1.91677	2.72962	1.91677	1.91677
AADAT	11.2595	10.512	6.65295	9.91	9.0169	11.1539	11.161	10.0256	10.2894	10.507	10.6969	10.6128	10.7303	9.98059	9.70643	10.0421	10.2557	10.4252	10.3274	10.5999	10.2724	9.93977	10.4327	10.3357	8.94218	9.27289	8.74492	9.69496	9.81675	10.7929	8.37096	9.40042	9.68512	8.9884	10.4737	9.73878	8.38029	9.71433	8.90622	8.08794	9.11953	10.3344
AAED1	7.09864	7.65146	8.44024	6.94337	6.80351	7.76312	7.84677	8.04381	7.23257	8.84216	8.75398	7.31663	7.43818	8.63836	5.8287	8.63763	8.95654	8.39239	8.68785	7.09718	8.17851	9.09139	7.67321	6.6437	8.62786	8.02669	9.145	8.6773	8.01106	8.51356	7.91644	7.89268	7.84884	8.84486	8.11778	8.79696	9.92154	9.71142	9.56795	10.3764	7.26303	8.37303
AAGAB	12.1203	12.2724	11.2984	12.226	12.4738	11.7382	12.2956	11.926	11.7717	12.5981	12.3358	13.1263	11.9938	11.5433	11.5409	11.9512	12.4614	12.3951	11.8086	11.4249	11.3468	10.8336	11.9682	11.8136	11.2228	11.2828	12.6054	12.5645	11.2341	12.2801	12.2638	11.6983	11.5122	12.1532	12.4944	11.7911	13.0624	12.3538	12.3857	12.2482	11.9943	11.5219
AAK1	11.3923	11.7177	11.2989	11.2277	11.8764	11.3112	11.3348	10.3604	10.814	10.7455	10.233	11.5742	11.4247	10.5818	10.2706	10.9562	10.5222	10.5112	10.779	11.6702	10.8777	11.9716	10.7947	10.873	11.075	11.2691	10.6373	12.1454	12.1232	11.9352	11.4006	11.8956	12.1309	11.5165	10.586	11.465	11.9773	10.5813	12.0751	13.0618	11.3618	12.708
AAMDC	8.91516	7.8111	9.01126	8.21746	7.93168	9.09542	9.08373	9.39301	8.99954	9.10932	7.98873	9.51719	9.76482	9.30213	8.3168	9.92678	7.75447	9.07004	7.93753	9.81536	8.12488	9.84582	8.60131	8.8976	9.88957	9.58911	9.68537	8.41953	8.64112	8.93545	8.20871	8.38598	9.06513	8.76875	9.90546	9.89644	9.50763	9.32658	9.25234	10.0225	8.95725	8.82323
AAMP	12.644	12.9885	12.4649	12.2685	12.6979	12.2129	12.5908	11.6545	11.9421	12.785	12.8588	12.4782	12.5508	12.264	12.1372	12.9861	12.4019	12.0105	13.1042	12.7095	13.0413	12.6399	11.964	13.6186	12.4858	12.3433	13.1185	12.9391	12.6201	12.4939	13.5283	12.4875	12.2872	12.4537	13.195	12.453	13.18	13.0104	13.093	12.2339	12.4219	13.1644
AANAT	3.65434	3.67432	3.23719	1.91677	3.88221	3.07978	2.96163	4.96883	4.18834	3.77526	7.88088	4.16852	3.88231	2.80943	3.26386	3.19764	9.84926	4.55779	3.55556	3.11437	8.67657	3.78156	3.54117	4.63483	3.9428	5.02396	5.3645	4.51314	6.64685	3.60308	5.87521	4.04093	3.57067	4.34709	2.59604	4.22886	3.53071	2.86538	5.72384	3.652	4.92568	4.93209
AAR2	11.1806	11.7219	11.3129	11.8408	12.0134	11.0828	11.2434	10.9019	10.4935	11.1339	10.624	11.0541	11.4375	11.0522	10.7303	10.7693	11.6993	11.0901	10.7834	11.4079	11.7687	10.9542	10.4244	11.4367	10.9761	11.0269	11.9287	10.9677	10.833	10.742	11.7594	11.3172	10.8095	11.0819	11.0776	10.9116	12.5855	11.0981	11.234	11.8665	11.4761	11.2216
AARD	3.09156	6.47251	4.3514	6.41238	9.1333	6.13669	2.96163	7.86409	5.06261	2.66054	7.53273	6.35096	1.91677	8.65448	2.88596	1.91677	6.48256	5.61874	8.28419	3.11437	4.50973	7.08003	4.86821	6.25538	2.5459	8.37248	1.91677	7.07364	7.19221	1.91677	2.63365	3.54359	9.46196	5.2307	2.86893	7.38735	6.33491	6.49676	3.97826	3.05206	5.86819	7.53122
AARS	14.8976	13.0781	13.4252	14.9916	13.503	14.3564	13.2488	13.2994	13.779	14.1729	15.0069	13.0731	12.9216	13.4729	14.6559	14.7476	13.5912	13.4246	12.9272	13.9504	13.7741	13.9695	14.0706	14.102	13.0126	13.6193	13.7762	14.2946	13.4549	14.2232	14.3832	13.3401	13.3158	16.1124	13.9659	14.5761	13.0604	13.0963	13.9744	14.4992	14.2203	12.7482
AARS2	11.5855	12.0776	11.5818	11.4159	12.0112	12.048	12.4096	11.8874	11.6565	11.0066	12.2139	11.7146	11.5595	11.7949	10.9121	11.3808	11.2626	11.834	11.5583	11.7737	12.7852	11.6986	11.5979	11.8841	11.3198	11.2963	11.792	11.8797	11.4298	11.2691	11.1312	11.6038	11.6946	11.3343	10.6479	10.9767	11.1028	10.7108	10.2562	11.0326	11.7283	10.6303
AARSD1	2.60732	2.61605	3.23719	3.37623	2.61688	2.60016	2.52869	3.06171	1.91677	2.95758	2.60322	1.91677	3.10733	1.91677	1.91677	1.91677	3.14285	1.91677	2.56456	3.28754	2.97255	1.91677	1.91677	3.59138	1.91677	1.91677	2.69753	3.61449	2.58365	1.91677	2.63365	2.60998	2.90535	3.23451	3.38548	1.91677	2.87995	1.91677	1.91677	2.72962	3.10091	3.37325
AASDH	10.4672	9.68077	9.7512	10.0251	9.96773	9.9102	9.76622	9.47826	10.0572	10.4937	9.95397	9.57059	9.30254	9.92631	9.82654	10.254	10.2164	9.8491	10.8766	10.362	9.87459	10.1586	11.4717	10.0499	9.44173	9.95755	9.32145	8.92852	10.0867	10.1451	10.482	9.69149	9.81036	10.8082	9.99256	10.084	9.20871	9.87374	8.96959	9.54527	9.4074	9.98578
AASDHPPT	12.3704	12.4516	11.5385	12.8467	12.2418	11.128	11.6633	12.1333	12.4699	12.0937	11.5996	11.8741	13.2905	11.8396	11.7195	11.9142	12.6851	11.7268	12.252	10.7029	12.5565	11.9582	12.4999	12.7517	11.4177	11.8376	11.1501	12.2641	11.3075	11.2964	12.0952	11.9419	12.1291	11.5044	11.8768	11.7665	12.6951	11.9403	12.1169	10.1005	12.3241	11.9259
AASS	10.6398	9.99143	7.69688	8.2871	8.68309	11.8235	10.6121	10.6478	7.48158	9.30454	10.2783	10.1563	13.0349	10.5804	10.5291	6.4398	10.8667	10.3759	9.01806	9.93115	10.6874	7.52654	8.23207	9.66448	9.73142	10.2508	8.95055	5.18837	9.39915	10.5103	10.934	7.94045	5.92538	6.19325	10.1063	7.91109	10.7012	8.43434	6.56064	11.6004	10.3023	8.84704
AATF	12.101	12.5216	11.2268	12.7922	12.0886	11.51	11.8873	12.0493	11.8846	11.0166	12.7376	11.9275	12.1903	12.0137	12.4831	11.2143	12.4616	11.483	11.9073	12.5644	12.7854	12.2927	11.931	13.2491	10.6563	12.4298	12.8173	12.1918	12.6269	13.1764	13.2464	12.4257	12.1421	12.4181	12.6836	12.0586	13.1608	12.6715	12.7177	12.0906	11.6862	12.0202
AATK	9.31729	9.60738	5.58295	9.49241	8.77555	8.4975	9.03146	8.45092	10.0744	6.10646	10.52	9.75054	10.6175	11.0952	9.9322	4.70411	11.7996	11.3894	6.41907	8.23965	8.49404	8.54142	8.34643	8.76921	9.55659	10.6538	8.86898	9.04286	9.02	8.94393	9.16666	7.13694	9.26423	9.98972	8.17849	7.49294	4.80731	4.86087	7.12084	3.05206	7.65848	10.4546
AATK-AS1	4.18838	3.97163	2.59403	4.10743	3.42767	5.11948	4.63846	4.06358	4.87353	1.91677	4.49825	5.08301	5.28265	4.34188	5.07314	2.83685	6.09045	6.19097	3.9188	4.43182	4.76067	3.04126	3.2647	3.78969	4.52226	4.98099	5.19465	4.76124	5.9622	3.93342	1.91677	3.86501	3.57067	4.34709	3.51332	1.91677	3.53071	1.91677	3.80623	1.91677	3.87257	4.71515
ABAT	13.1612	10.6637	12.6184	12.3699	13.0192	6.64051	11.3087	6.7942	13.7588	11.4321	9.93098	11.8089	8.59803	14.262	7.65878	6.56631	11.1078	8.23187	12.1005	11.1368	7.44687	6.3173	12.4117	5.50483	11.3334	12.4656	7.34604	9.7702	6.96432	12.4383	8.17109	6.57557	11.9906	10.3888	13.1043	11.6344	7.98719	10.4531	7.44981	4.43705	10.383	13.5691
ABCA1	7.29783	7.72117	9.96813	5.56062	3.88221	10.4931	6.27983	10.2088	7.13899	7.99293	7.59907	7.55396	8.26102	7.38486	5.99862	8.44063	6.8994	6.43974	4.80441	8.97549	4.50973	4.8047	7.43545	5.76531	9.42804	9.52048	8.49599	10.0128	10.512	7.65024	11.9428	5.78868	7.34256	4.28367	5.61585	9.50053	10.0423	6.95642	10.9689	10.8967	9.72728	10.2945
ABCA10	5.65742	6.36558	6.81394	5.19365	3.42767	6.79446	7.2106	3.98534	7.00141	6.80827	5.71633	4.54503	3.10733	5.0215	7.7206	4.15972	6.75202	7.42697	3.99522	6.84375	7.18903	3.3463	5.76107	5.4786	7.5293	7.87868	8.36327	4.932	6.90618	4.76738	3.71446	5.44821	4.07412	4.67567	2.59604	6.10088	7.20984	6.49676	5.39266	3.652	7.27979	3.81498
ABCA11P	9.39303	9.49069	9.39222	9.54208	8.41447	8.68468	9.21507	6.81578	9.7215	9.33006	8.24635	8.45231	8.23085	8.01229	7.97514	7.45818	8.13739	8.80483	8.2806	9.60181	8.36584	7.10555	9.00357	8.97182	8.86753	8.8904	8.64636	9.7976	7.58069	8.89227	8.74194	8.85331	8.00713	9.57345	4.58556	8.09983	9.17641	7.80785	9.49694	8.71774	10.9454	8.76888
ABCA12	5.68254	5.2453	6.74713	5.19365	8.32347	5.38325	4.71789	9.1389	5.93678	9.54741	5.91769	6.78349	5.74243	6.09855	4.39411	7.08866	4.71759	6.00827	7.15911	7.8086	6.57186	6.30264	5.25468	4.68227	6.74624	6.38627	7.95908	5.4337	5.71279	7.18996	4.10351	9.81191	5.7379	4.2171	6.76661	10.7419	3.25577	10.3926	5.03567	5.58091	8.17952	6.18316
ABCA13	3.76057	4.93566	6.35677	6.70223	3.88221	4.36965	2.77591	4.13739	6.18496	3.6523	4.65993	5.00655	2.89767	7.29171	3.26386	6.4398	4.34782	4.9503	1.91677	2.62121	4.28574	4.29965	6.39986	2.8468	5.88514	4.79455	2.69753	2.58999	3.05258	1.91677	5.82745	3.95599	3.57067	3.37847	11.5873	7.48694	4.24998	6.7219	3.36619	5.68871	6.58742	2.59002
ABCA17P	5.80192	8.93028	7.62435	5.35199	7.63523	4.74814	5.93312	7.37632	7.80243	7.34325	6.0568	6.08272	6.40031	4.44761	6.28784	7.49678	7.4223	7.84917	5.86789	4.60965	7.01117	7.08003	7.33609	6.2243	8.14215	8.85269	7.03286	7.57613	6.33026	5.28313	4.80621	8.1263	5.83471	7.04796	6.73227	6.77904	6.35047	8.12892	5.39266	4.51906	5.42906	6.0973
ABCA2	13.0124	12.6324	12.2329	12.0683	10.8842	8.79814	10.7525	12.5742	12.2517	12.0258	14.1652	10.1142	12.3529	13.3319	13.7327	11.4627	12.5902	12.9207	13.1857	11.7895	11.4271	12.3315	10.9021	7.005	13.4651	13.178	12.6442	12.1274	12.2891	11.759	11.932	12.5882	12.6303	14.2902	11.494	12.381	12.034	12.4486	12.3625	10.7661	13.1649	12.6828
ABCA3	12.9775	13.0706	14.1201	14.2311	14.0938	8.06239	11.3025	13.9042	14.1842	13.3488	13.3154	10.546	11.5337	12.0828	12.8818	13.2758	13.0169	13.9631	11.5531	11.3477	13.3706	13.6701	14.1065	12.5755	13.7116	13.7452	11.3298	12.9824	12.623	11.6787	11.0577	13.3447	11.9461	13.8125	12.9985	11.8322	11.0663	12.7986	13.0424	5.61776	13.029	13.0784
ABCA4	2.60732	3.10589	4.57922	1.91677	2.61688	3.52228	2.96163	3.06171	3.23375	2.95758	2.87882	3.24871	2.89767	8.06148	1.91677	2.83685	5.48771	3.14141	4.13573	7.44022	11.9488	3.04126	3.65788	3.04656	4.6133	9.7555	3.58882	2.58999	3.05258	3.72331	6.11273	7.99172	3.57067	3.23451	6.15577	3.80822	4.10443	4.94382	1.91677	6.22974	6.41593	8.77991
ABCA5	11.2868	11.2937	12.2772	10.5531	7.70588	11.4404	12.2573	7.21528	11.9976	12.5682	11.8176	8.75298	10.4712	11.0794	11.933	11.258	13.0872	11.6592	10.7777	11.1497	13.7956	9.93267	11.1784	10.3275	11.9437	12.0721	13.2648	8.91856	12.2858	9.96796	4.94863	10.6073	9.95402	5.47111	9.23108	12.5134	9.24446	12.8743	9.39765	9.02092	11.3445	6.87178
ABCA6	3.65434	3.27799	4.68033	3.37623	3.10727	4.16831	5.20217	1.91677	4.39453	4.47907	3.52893	3.07991	2.89767	2.80943	5.1479	1.91677	3.14285	5.57544	3.657	4.5529	3.91274	2.57678	2.88659	3.21108	4.20557	4.17481	5.3645	2.58999	3.97045	3.31768	2.63365	1.91677	2.6225	1.91677	1.91677	3.80822	4.6107	5.5286	3.36619	3.29084	4.46921	1.91677
ABCA7	10.0236	10.3048	12.6306	7.29221	9.0641	8.87707	10.4323	11.586	10.5301	11.12	9.26365	11.8398	10.6842	11.2437	10.4271	12.9535	10.2928	11.0156	11.4819	12.073	9.13014	10.1006	11.5863	6.78868	11.35	12.0955	11.0944	9.3983	10.6774	11.315	11.1114	11.7178	9.21137	12.8058	10.7443	10.1566	10.6009	11.7746	11.0239	8.73451	11.2052	9.72536
ABCA8	2.60732	2.61605	2.59403	4.10743	2.89762	4.88318	1.91677	2.85947	3.80174	4.78414	4.60812	2.8747	4.21516	3.16053	1.91677	1.91677	2.92746	4.25385	3.32135	3.11437	6.26919	7.9631	1.91677	2.58	8.42539	4.39205	7.81404	3.3732	4.12173	3.14115	2.63365	1.91677	2.90535	3.06732	3.38548	3.00275	3.08617	5.02212	4.05631	3.92885	3.96381	2.59002
ABCA9	4.51076	4.47829	5.90345	1.91677	4.13945	4.70004	4.59696	3.06171	5.17586	4.83784	5.30084	3.63807	4.05936	1.91677	5.41272	2.83685	4.77059	6.98377	6.79645	5.5463	5.1136	3.58394	3.65788	5.08452	4.47436	5.22109	6.63209	3.3732	3.79891	3.14115	3.71446	3.41372	3.68907	2.86417	3.24092	4.03555	4.66253	5.23383	4.3893	4.66967	7.27144	3.90422
ABCB1	3.26184	5.85701	5.20266	8.02123	1.91677	4.92543	2.52869	3.49838	5.03282	5.20625	7.15449	2.8747	2.61692	6.68532	1.91677	1.91677	7.16516	7.73643	8.21445	4.90847	4.87091	3.4713	10.1338	3.87803	1.91677	2.91556	2.69753	5.04764	1.91677	3.46929	3.82351	1.91677	4.61359	4.46564	12.6056	3.52974	4.55683	2.86538	5.30389	2.72962	13.8602	3.90422
ABCB10	12.0025	11.0662	10.4573	11.1363	11.0739	10.4528	10.6924	11.2919	11.3401	11.0316	10.0777	10.2379	10.1767	10.6328	11.3826	10.8297	9.73954	11.1138	11.3288	10.8637	12.0033	10.9187	10.7345	12.5474	10.7751	10.5812	10.1882	11.16	11.4396	11.3057	10.449	11.4125	10.6573	11.3404	10.7175	11.2662	9.67417	10.6976	10.6966	12.104	10.8748	11.1447
ABCB11	1.91677	1.91677	2.59403	1.91677	1.91677	1.91677	1.91677	1.91677	2.76659	1.91677	1.91677	1.91677	3.42775	1.91677	4.39411	1.91677	1.91677	2.79532	1.91677	1.91677	2.67146	1.91677	2.60886	2.8468	1.91677	1.91677	1.91677	1.91677	1.91677	2.63755	2.92068	6.50663	1.91677	1.91677	1.91677	1.91677	1.91677	4.86087	1.91677	5.78893	3.41985	3.37325
ABCB4	4.45214	5.05989	5.72919	3.67129	7.20062	8.03415	2.96163	6.27653	5.74973	4.54574	6.25132	2.60023	3.10733	7.7773	4.26245	3.19764	5.32219	4.6457	3.8375	6.67229	4.81689	5.61693	5.25468	2.58	3.14737	3.12867	4.51027	2.86059	1.91677	5.86554	4.94863	3.26677	3.79693	3.23451	5.61585	4.63914	3.85018	3.50773	2.58655	7.08145	7.84448	5.01023
ABCB5	8.01066	2.89647	2.86616	3.37623	3.42767	2.60016	1.91677	5.61527	3.1024	3.35991	1.91677	1.91677	1.91677	3.80673	3.76318	1.91677	1.91677	2.98491	1.91677	4.5529	3.19651	3.04126	1.91677	3.04656	2.99017	3.30364	1.91677	1.91677	1.91677	4.34491	2.92068	2.60998	3.11649	2.59259	3.73341	2.81021	2.60404	1.91677	1.91677	2.72962	4.46921	5.11986
ABCB6	11.3383	11.4784	11.6964	10.5611	10.1595	10.5957	12.2285	11.2861	11.1383	11.4697	12.1818	10.6215	11.3369	10.1959	11.0119	11.6497	11.3505	11.4565	11.6376	10.8601	11.2889	12.1389	10.8004	11.5897	12.0026	11.668	12.3814	11.7601	12.0208	11.349	6.43249	11.8619	11.0066	10.352	12.1644	11.6408	11.2774	11.7228	11.1048	12.1875	11.8747	12.1367
ABCB7	10.5322	9.65024	10.8782	10.1425	10.6264	11.3773	10.7473	10.9922	11.0847	11.0414	11.947	10.4743	11.5293	11.308	10.8867	10.7076	12.1378	11.5807	11.1279	10.5948	12.3199	11.9273	10.8456	11.6328	10.9076	11.4518	11.031	10.7874	11.6359	11.5605	12.4739	11.0737	11.4499	10.9874	10.9615	10.8896	9.89002	10.2068	10.4231	10.7651	11.6059	10.1753
ABCB8	9.97007	11.3418	11.4398	10.4571	10.9656	9.50493	11.4098	11.1934	11.5719	10.6372	10.3893	11.6941	11.2622	10.8039	11.0533	11.005	9.96105	11.6233	11.1961	10.8269	10.6027	10.6436	11.2969	10.6744	11.0279	11.2226	10.4002	11.6678	11.6723	11.1004	10.7502	12.2283	10.7169	11.9265	11.3548	11.1395	10.9373	11.2197	11.6682	11.6499	12.2136	11.8431
ABCB9	9.32127	8.31595	8.8189	9.44096	8.79336	7.85207	8.97919	8.96656	9.27075	7.90919	9.66605	8.81791	11.3369	9.21062	10.6031	9.60056	8.8906	10.7459	9.72173	8.71988	9.9397	10.7626	9.92494	9.45007	9.55938	9.70105	10.2593	9.71666	9.32534	8.56945	9.83825	10.5949	9.92969	10.2205	9.69452	8.27718	9.50936	8.60707	9.55371	8.58994	8.95204	8.59547
ABCC1	11.7912	12.4143	11.6231	13.1088	11.4704	11.9176	11.8054	12.5555	11.8828	12.0307	12.2617	11.6436	11.9372	12.5075	12.251	10.3676	13.2693	12.5905	12.8057	11.4225	13.6693	12.58	11.995	13.3143	13.0841	13.1507	12.8059	12.3324	12.1894	11.3345	13.1241	13.2607	11.7795	13.2335	10.7811	12.2035	12.2298	10.7707	13.4933	13.5456	11.5693	12.2117
ABCC10	10.6611	11.0963	11.2072	9.54208	10.6272	11.1413	11.2017	10.9343	10.8748	10.6612	11.3843	11.254	9.80047	10.593	9.89515	11.4828	9.42807	11.0141	11.6902	11.0551	10.4421	10.7752	10.8594	10.9118	11.1263	10.6929	10.5451	11.9239	10.2503	10.2354	10.7253	10.4393	10.5434	11.7146	10.8272	10.755	10.4879	10.864	10.4985	11.4269	11.1494	10.8199
ABCC11	4.25934	4.2842	4.86275	3.67129	3.42767	4.09378	3.5688	3.06171	5.06261	5.1228	4.70986	3.93077	3.78359	3.4189	3.54019	4.15972	4.54516	4.00443	4.95843	4.29885	4.20193	3.68677	4.33121	5.04912	4.47436	3.30364	3.58882	5.71396	4.54634	4.11374	4.59031	4.26693	4.49754	6.07146	4.22703	3.52974	3.53071	3.9132	4.12994	2.72962	3.55015	4.71515
ABCC12	3.94912	1.91677	2.59403	1.91677	2.61688	4.09378	1.91677	2.58918	3.35036	4.2568	1.91677	1.91677	2.61692	2.80943	1.91677	2.83685	5.17426	2.54272	2.82551	1.91677	2.97255	5.56855	2.88659	3.69458	1.91677	1.91677	1.91677	1.91677	1.91677	1.91677	9.10317	2.60998	1.91677	3.82144	3.07301	1.91677	1.91677	3.23615	2.85584	1.91677	1.91677	1.91677
ABCC13	1.91677	1.91677	1.91677	1.91677	1.91677	1.91677	1.91677	1.91677	1.91677	1.91677	1.91677	1.91677	1.91677	1.91677	1.91677	1.91677	1.91677	1.91677	1.91677	1.91677	1.91677	1.91677	1.91677	1.91677	1.91677	1.91677	1.91677	2.58999	1.91677	1.91677	1.91677	1.91677	1.91677	2.59259	1.91677	1.91677	1.91677	1.91677	2.58655	1.91677	1.91677	1.91677
ABCC2	5.52471	4.97831	6.70081	5.42499	5.76663	5.7752	6.55888	5.11691	6.36135	6.59487	6.25132	4.59875	4.70313	5.20988	4.72644	7.39147	5.84515	7.22583	6.90305	6.92239	6.18764	5.51848	4.95448	6.88114	5.47357	5.36112	4.837	5.18837	5.51848	8.30551	6.28149	8.11247	6.01065	11.2961	5.30708	6.39867	8.73692	5.47434	5.85411	5.19766	6.32185	4.61788
ABCC3	7.00263	4.35204	4.41204	1.91677	4.53981	5.70496	5.4288	6.1631	4.53082	6.78158	6.07562	4.70028	4.4809	4.22713	5.2189	1.91677	4.71759	4.76788	6.74525	5.11636	4.28574	5.07314	5.07468	4.97552	5.75416	6.63927	5.77824	4.80593	5.06195	6.33098	8.46333	9.31644	6.09112	5.32569	8.78067	7.49294	8.98084	4.34973	12.3942	12.7752	12.1361	7.85203
ABCC4	11.5913	11.6257	4.98543	10.7839	11.0277	9.39083	9.13947	6.49305	11.387	8.766	11.2196	7.96636	11.7345	8.82558	5.52864	9.63556	12.0473	10.2795	9.65264	9.03478	11.3028	10.2192	8.763	10.835	9.14168	10.0743	11.2189	11.5369	9.39739	7.29098	11.8547	11.3888	6.03119	11.4203	11.6598	9.91778	12.3608	8.65025	11.6306	8.29434	11.8458	10.711
ABCC5	12.1876	12.2488	13.0893	12.3813	12.7637	13.0731	12.3011	13.2081	11.5795	12.6086	13.1643	12.6727	12.5365	12.4475	13.0945	12.6916	12.2513	13.2652	11.8971	11.9337	12.1628	12.1902	12.7364	10.6836	12.5992	12.9546	13.6467	12.2468	13.0493	12.2848	11.5399	13.3866	11.5672	12.9618	11.9034	12.5127	11.94	13.2214	12.3857	11.2646	10.6534	11.5321
ABCC5-AS1	3.53782	2.89647	3.0697	2.9698	3.10727	3.24857	3.11506	3.81287	3.23375	3.6523	3.25425	3.74352	2.61692	1.91677	3.26386	2.83685	3.14285	4.6457	3.32135	3.28754	2.67146	3.3463	2.60886	1.91677	2.79971	2.91556	3.23889	2.58999	1.91677	3.83277	1.91677	3.09593	2.90535	1.91677	3.24092	3.00275	2.60404	1.91677	2.85584	1.91677	3.27238	1.91677
ABCC6	4.25934	5.61087	10.747	3.90803	5.02247	6.25585	6.41448	3.61261	4.53082	6.10646	5.64237	4.83985	7.3038	7.54336	5.58324	4.873	8.0455	6.70269	8.21445	5.11636	7.61971	4.67169	6.2053	5.67599	9.03137	8.56771	4.77754	7.87269	5.23102	4.41387	8.14707	4.04093	8.05792	5.89793	5.89045	5.42957	4.02512	5.8597	6.10128	8.63083	7.29635	7.30536
ABCC6P1	2.60732	4.64813	8.23233	1.91677	2.89762	4.8396	3.96362	1.91677	2.76659	4.2568	3.84812	4.65045	4.4809	6.59899	3.54019	3.19764	6.72591	5.72157	5.44654	2.90358	6.10118	3.04126	4.03796	3.69458	7.16854	6.33661	3.23889	5.90831	4.19127	3.60308	5.70055	2.88812	5.90324	6.27432	3.62843	4.22886	2.60404	4.77269	3.89516	6.44925	4.27556	5.64293
ABCC6P2	1.91677	3.88014	7.28326	1.91677	4.35446	5.41302	4.51	2.58918	2.52196	4.085	3.52893	2.8747	5.31618	6.00075	4.51408	3.85912	6.20843	5.83592	4.37854	3.68613	5.39553	3.95193	3.65788	4.11137	6.9216	5.93044	2.69753	5.94813	3.97045	4.34491	7.32801	1.91677	5.43184	3.82144	4.91161	4.59412	3.75269	4.67852	4.92026	5.58091	5.16366	5.3467
ABCC8	9.74546	9.42576	7.72606	5.10728	8.75753	8.40867	8.49955	11.3466	13.0238	9.21522	10.1613	10.8247	7.93184	9.33251	7.05581	10.0828	10.7291	11.9653	11.5594	6.28676	9.26762	3.95193	11.3969	11.9962	10.6139	11.9678	7.90553	8.74644	9.89971	8.26997	7.04557	4.87187	9.69638	2.59259	10.0366	9.70041	3.25577	11.1897	3.89516	3.79812	9.69954	10.8588
ABCC9	12.4254	12.5441	12.9489	11.8341	12.683	13.453	13.2946	13.3169	12.5063	12.6634	12.2471	13.3086	12.7392	10.7132	10.2706	10.2947	12.5734	13.0326	13.0814	11.5565	11.4756	12.2337	12.4893	12.4175	12.4242	11.397	13.0769	11.3776	13.113	11.9833	10.9221	10.9095	12.5115	11.4011	13.1677	12.9954	11.0645	11.7148	10.7188	11.7788	15.3457	12.8102
ABCD1	8.7178	8.50385	9.8339	6.54846	6.82677	8.58767	8.55085	8.00211	9.61885	9.32314	8.68237	10.6512	9.546	9.11679	10.1136	9.45142	9.22202	7.6968	8.95869	9.5638	8.56018	6.8973	8.48485	8.75572	10.8136	9.08806	9.01517	10.1887	10.0187	9.26597	10.533	9.8937	9.07995	11.8563	10.8224	10.0054	9.27325	9.33794	9.90115	10.972	10.266	10.1457
ABCD2	3.09156	2.89647	3.0697	4.28043	1.91677	4.96645	3.24765	2.58918	2.76659	1.91677	4.31479	3.52244	2.89767	4.34188	1.91677	2.83685	9.90551	5.31042	2.56456	3.43641	4.3646	10.5289	4.45678	2.8468	2.79971	2.91556	6.71233	5.31634	9.72732	2.63755	2.92068	3.09593	2.6225	6.29	3.51332	1.91677	7.61537	3.72721	8.92847	6.20582	3.87257	3.22974
ABCD3	11.6511	11.41	13.4019	12.1359	11.6354	11.5636	11.6916	11.6159	12.0268	12.0839	10.6802	12.0518	12.7451	11.6436	11.3071	11.5788	11.7843	10.5269	11.7207	12.3061	12.5666	11.9817	11.8381	12.1917	12.5258	12.1893	11.0247	12.232	12.5393	11.8101	11.6817	13.2535	12.3178	11.3604	11.9582	12.3018	11.5193	11.3785	11.7562	13.4374	13.6857	11.7634
ABCD4	10.8508	11.5025	10.2206	10.4764	10.0783	11.7195	11.2466	11.2895	11.1292	11.3563	11.6952	11.9368	11.057	12.5119	11.6882	11.1939	11.6808	10.8249	11.1909	11.3106	10.6575	11.0054	11.3759	11.861	11.2606	10.9174	11.113	10.2574	12.198	10.9646	10.892	11.0198	11.7908	11.3267	11.0154	10.496	10.78	10.2556	10.68	11.515	10.1109	11.0792
ABCE1	12.728	12.9118	12.3259	14.0145	12.5508	12.1864	12.4705	12.3424	12.6231	13.2872	12.9453	11.2833	12.9498	12.1526	12.0711	12.7316	12.938	11.8485	12.5815	12.2127	13.7241	13.1543	12.2416	12.7306	11.157	12.4345	12.4045	13.3644	12.8298	12.4694	13.9027	13.4475	11.85	12.0317	12.21	13.0094	12.9758	11.6795	13.7049	12.7051	13.0123	11.5877
ABCF1	13.1789	13.506	13.3675	13.5066	13.4393	12.6648	13.6273	13.8747	12.3393	13.503	13.1689	13.1649	13.3123	12.8443	12.2999	13.1185	13.677	13.0091	13.3043	13.1839	14.0281	13.7257	12.9128	13.9288	12.9815	13.0192	13.0321	13.828	13.0827	12.9149	13.1727	13.2018	13.419	13.2394	13.5967	13.2914	13.8432	12.4199	13.0095	13.447	13.611	13.7752
ABCF2	12.0578	12.9208	12.2031	12.5727	12.0329	11.82	12.8991	12.5774	12.2881	12.0151	11.3486	12.2268	12.448	12.3311	12.4999	12.0732	12.4717	12.3539	11.6323	11.9829	13.0287	11.8455	12.7048	12.854	10.7368	12.0686	12.6306	13.0262	12.6474	12.0162	12.9209	13.3462	11.0901	13.0773	12.361	12.1876	12.9895	10.8548	13.3556	12.501	13.1817	12.075
ABCF3	11.0919	11.5279	11.9999	11.2478	12.0662	11.6098	11.3933	11.9374	11.1593	11.4986	11.4669	11.8179	11.2563	11.6709	12.4128	11.9225	11.949	11.8196	11.5276	11.1945	11.7852	11.8442	11.0347	11.6217	11.8951	11.7563	11.8995	12.5312	11.5357	11.5047	12.2291	11.4284	11.3285	12.1109	11.6024	11.0829	12.0681	12.3208	12.0977	12.4543	11.5379	11.2316
ABCG1	9.95733	9.69186	11.851	11.0257	9.77962	8.0294	8.31818	10.7611	10.7179	10.8462	11.647	11.3883	11.2012	10.6233	12.2877	10.1985	9.90115	10.0946	9.65541	8.35744	7.96316	3.04126	9.0135	8.15604	10.5661	11.5005	10.0031	6.45553	9.26692	9.55699	3.13476	10.2814	10.4217	6.03467	10.4668	11.264	7.72068	9.76009	9.37082	3.05206	9.20749	10.7232
ABCG2	4.6729	3.97163	2.86616	5.01528	2.61688	3.84045	4.51	3.49838	2.76659	5.03409	3.93851	3.39399	3.27961	1.91677	1.91677	1.91677	7.48585	4.98409	4.37854	3.43641	3.19651	2.57678	3.2647	4.36929	2.99017	6.35335	3.00824	4.39978	2.58365	3.46929	6.07237	3.76695	4.55679	3.82144	2.86893	3.52974	3.53071	2.86538	5.58048	8.2542	4.04898	3.06309
ABCG4	4.77128	6.25003	3.91466	3.37623	6.35283	5.19018	4.59696	4.27366	5.80322	4.2568	8.42153	5.0453	8.93924	9.33251	5.52864	3.46253	8.17642	5.53079	4.58424	5.07717	7.41146	7.05406	3.65788	3.59138	4.89164	6.36991	4.35413	6.74211	4.12173	6.02383	2.63365	5.44821	8.6966	8.22215	5.10521	3.62989	3.85018	5.09628	4.65613	5.29222	2.61301	8.94097
ABCG5	3.09156	3.55672	4.07695	3.67129	7.4679	3.6379	4.3174	1.91677	3.35036	3.35991	3.25425	4.36987	2.61692	3.96259	4.11636	3.85912	5.13473	3.14141	4.13573	3.89298	2.67146	3.04126	3.2647	3.9606	3.4034	5.36112	2.69753	4.56647	2.85184	4.11374	3.46146	3.41372	3.43901	4.28367	2.59604	3.7223	2.60404	2.86538	3.80623	1.91677	4.20426	3.71887
ABCG8	3.09156	1.91677	3.50895	2.9698	7.26161	2.60016	2.96163	2.85947	3.87483	2.95758	4.02293	3.39399	3.10733	2.80943	3.26386	2.83685	4.41684	3.14141	3.1823	2.62121	2.67146	2.84237	3.65788	3.9606	2.79971	4.89088	3.00824	4.27605	2.58365	2.63755	3.3105	3.09593	2.6225	3.82144	3.38548	3.00275	3.25577	2.86538	3.36619	1.91677	3.10091	4.33942
ABHD1	3.85837	4.97831	3.6238	5.10728	3.97378	4.88318	5.05856	3.71684	5.22925	4.085	4.89335	5.65641	6.58912	5.52481	4.51408	4.79112	6.92256	7.13975	6.22323	5.6561	4.50973	6.50817	3.54117	6.05791	3.51199	6.2318	6.90216	5.40526	6.85587	4.91516	6.80869	6.08254	6.42168	7.43342	5.51116	3.96418	3.40171	5.63129	4.74986	3.92885	5.459	7.1608
ABHD10	11.968	11.5454	12.1379	12.5851	12.6462	11.7139	12.4871	11.4591	11.734	11.4106	11.1153	10.8673	10.5281	10.5818	12.3289	11.7974	11.7807	11.4379	10.8766	11.023	11.8687	11.4233	12.1713	11.219	11.6522	12.2263	12.1506	10.2164	11.6266	12.3094	12.3902	10.5597	10.8597	10.2528	11.4965	10.9858	11.125	10.6391	11.3967	11.501	10.7444	10.3193
ABHD11	10.3503	11.0391	10.9135	10.9387	11.2116	10.314	10.6804	11.0894	10.3224	9.99746	10.264	11.1388	9.94684	10.0472	10.9995	11.3808	9.29476	11.2876	11.2042	10.554	9.19922	8.94371	10.6747	8.67202	11.1575	10.5935	10.972	10.1573	9.81806	10.4805	11.033	10.8258	10.0587	10.5727	10.5536	11.075	11.0282	11.2279	9.60219	10.5593	11.5509	9.90745
ABHD11-AS1	4.25934	4.35204	3.99835	2.9698	3.42767	4.01475	3.36531	4.39731	4.13139	2.95758	4.02293	4.70028	2.61692	3.96259	3.76318	3.19764	2.92746	4.25385	5.06375	4.5529	2.67146	3.04126	3.76427	1.91677	5.2959	4.00726	3.42744	3.7188	4.25735	4.41387	4.18486	3.66044	4.07412	7.52222	3.73341	4.03555	6.13378	4.0754	3.49264	5.91249	4.34325	2.86063
ABHD12	12.038	12.0785	12.9739	13.0596	12.7948	11.3908	12.0134	12.1716	12.0718	12.1035	11.2483	12.1141	12.3931	12.2114	12.321	12.4452	10.7854	11.9246	12.9496	12.4727	11.5032	11.943	12.3688	11.7364	12.8196	11.5242	11.7907	11.7535	11.2696	11.791	11.9895	11.4706	11.8366	11.4846	12.0651	12.4365	12.0177	13.2119	11.9599	12.5004	13.0056	12.1729
ABHD12B	2.88446	3.10589	4.86275	1.91677	3.10727	3.39384	3.24765	3.06171	2.95044	4.085	3.25425	3.93077	3.10733	3.80673	2.88596	3.19764	4.54516	3.39638	4.58424	2.90358	4.11247	5.49277	4.03796	3.21108	2.5459	4.32348	1.91677	5.08416	2.85184	2.63755	4.99305	3.76695	2.90535	5.72376	4.532	3.62989	5.45618	2.86538	4.19967	6.02622	2.61301	4.33942
ABHD13	11.228	11.9665	10.1769	11.4037	11.9307	11.0176	10.6248	11.18	10.6366	10.8079	10.5454	11.4031	10.9077	10.8314	10.3174	11.3902	10.4151	10.0937	10.8234	10.8622	11.3155	8.75788	9.39003	9.58433	10.1433	9.92438	10.3535	9.76466	11.3462	10.559	10.0012	10.4282	11.2929	9.57664	11.1313	11.1251	8.98333	12.6745	9.86316	9.93083	10.0316	10.5956
ABHD14A	7.55631	6.90205	7.30663	8.32543	7.69959	6.56348	6.48293	7.85891	7.92759	6.49978	7.83206	5.90639	8.26528	8.07751	7.68383	7.50941	9.49906	8.03144	6.70295	6.4475	8.46844	7.7904	8.69987	7.6953	7.27436	7.62012	7.03286	8.24736	6.56149	4.41387	8.02586	7.39497	7.13104	8.38397	8.7031	6.01984	6.75271	9.44339	7.07722	8.4137	7.28809	8.33986
ABHD14A-ACY1	1.91677	1.91677	1.91677	1.91677	1.91677	1.91677	1.91677	1.91677	1.91677	1.91677	1.91677	1.91677	1.91677	1.91677	1.91677	1.91677	1.91677	1.91677	1.91677	1.91677	1.91677	1.91677	1.91677	1.91677	1.91677	1.91677	1.91677	1.91677	1.91677	1.91677	1.91677	1.91677	1.91677	1.91677	1.91677	1.91677	1.91677	1.91677	1.91677	1.91677	1.91677	1.91677
ABHD14B	8.77409	8.69232	10.2935	9.62509	9.3209	8.85304	9.25307	10.2725	9.53742	10.1757	10.2299	7.43659	10.5795	8.79197	9.00416	10.0976	11.5916	10.5069	10.2377	8.32476	10.8721	11.1775	10.2991	10.8401	10.1954	10.1823	9.41781	11.6888	9.39563	8.27446	12.743	10.4937	8.77155	12.5863	11.3095	8.16517	10.4596	9.51854	10.0002	11.1575	10.2374	9.71246
ABHD15	8.22142	9.6696	7.95523	9.66674	9.70007	7.77455	8.91675	9.93246	7.409	7.29691	7.33666	8.80404	10.5201	8.71721	5.68654	6.68258	11.1135	8.10896	9.29372	8.84039	11.3585	8.44151	7.12331	9.89484	9.38304	9.55701	10.1193	10.7935	10.4957	9.57894	9.30766	9.22941	9.30684	11.438	9.38435	8.74512	10.3644	10.7035	10.6311	9.26555	10.3297	9.67453
ABHD16A	11.7232	10.9363	12.1621	10.4177	11.3899	11.6173	11.9953	11.644	10.6728	11.2485	11.5175	10.974	10.7758	11.8027	10.7805	11.9701	10.933	10.5012	11.946	11.9401	10.5446	10.2221	11.7324	10.9008	11.5101	11.5475	10.6495	11.9412	11.1061	11.3696	11.0622	10.7339	11.2066	11.7773	11.0702	11.2383	11.0692	11.5641	9.85026	12.1426	11.731	11.592
ABHD16B	8.28805	8.60787	8.22008	8.22762	8.26512	7.80828	8.88974	7.50134	9.13547	8.02739	5.89667	9.49492	8.17309	8.76748	8.71325	8.81094	8.59538	8.37681	8.69326	8.48864	7.47287	8.04446	8.46329	9.5378	8.92496	7.02066	8.23891	8.48168	8.22419	7.97118	9.52264	7.83769	9.29207	9.62678	8.98627	8.27021	9.8578	9.49843	7.90374	7.82366	6.93305	9.31743
ABHD2	13.4624	12.2369	14.6345	12.6667	13.3673	13.0584	13.5963	13.6025	13.175	14.0514	12.1627	12.8074	14.8667	12.8955	12.8895	13.137	12.1918	14.9598	13.2373	13.1134	11.6532	12.0022	14.377	12.6503	13.9854	13.6283	12.2324	13.2773	11.7964	12.9532	14.1817	12.9062	11.8813	11.716	13.7646	13.3695	14.4661	13.6271	14.029	13.7851	15.5413	11.4974
ABHD3	11.8853	11.1058	11.2252	10.8836	11.8799	10.8889	10.959	11.8594	10.578	10.7167	9.52818	11.0411	10.0467	11.344	10.5082	11.8267	9.8821	10.243	10.4876	11.1101	9.12742	9.24651	11.4609	11.3846	12.6233	10.8065	10.2472	10.1678	10.0084	11.6884	9.55037	9.68839	11.0486	10.1895	9.83852	11.3895	10.2334	12.0961	11.489	10.7036	10.7008	10.5087
ABHD4	9.30728	8.96203	7.76031	5.95388	8.21316	10.434	8.86007	5.18549	10.4165	10.064	8.8847	9.97506	8.54996	10.105	10.4253	11.3194	9.91131	9.33972	11.0636	10.0244	10.6125	10.5422	9.51231	9.68313	10.4347	9.963	11.6416	8.11854	9.67755	9.55515	11.0012	10.552	11.1504	5.16363	10.854	10.6489	10.9816	10.594	9.83856	12.7205	10.5091	9.44249
ABHD5	9.28298	9.5123	12.3327	11.5383	9.95197	10.4022	9.65587	11.0028	9.81949	10.2272	9.59957	10.2151	10.2981	9.97632	10.1679	10.6345	9.79231	10.2404	9.81395	10.2919	9.19922	9.67753	10.9629	9.89607	10.2697	10.2089	9.71679	10.0645	9.55375	9.54031	10.033	10.0982	10.7863	8.57166	9.81276	10.0978	10.5822	10.3614	8.94554	10.9434	9.63756	9.32686
ABHD6	8.18253	8.16496	8.04594	10.3071	8.86244	7.0789	7.01666	7.11447	8.62886	6.92261	9.42409	7.9001	7.66793	9.47545	9.21211	9.31416	10.0982	8.91683	7.57115	8.14452	9.17568	8.88111	9.10916	7.15239	9.32679	9.54614	9.38884	9.44064	10.2935	7.67083	8.36264	8.38598	8.65432	8.86328	8.92938	7.29418	8.731	7.465	9.0394	8.98282	7.75148	9.91872
ABHD8	10.8265	9.6887	10.0031	9.92255	10.651	9.94473	10.4664	9.09771	10.0572	9.26899	9.00943	10.2635	10.1025	10.6369	10.2519	10.9643	10.1444	10.9887	10.3803	10.4269	9.61354	10.0423	10.8546	7.88573	11.0218	9.23957	8.97999	10.2935	9.01314	10.0774	9.3959	9.79325	9.76218	10.1579	10.5355	9.99801	10.4206	11.0756	9.25038	9.15466	9.39593	9.89481
ABI1	10.194	10.7811	11.2931	11.0459	12.1735	11.3359	11.0038	10.815	10.9864	11.0843	11.4828	10.9572	11.0607	10.7374	11.2348	12.0162	9.89239	10.9825	11.2941	11.577	11.2431	11.8677	11.5117	10.8585	10.8597	12.2491	10.602	12.2209	11.292	11.5378	12.1458	10.958	11.215	11.9847	11.4374	11.5038	11.7772	12.3888	12.2717	13.3849	12.6165	11.5366
ABI2	13.5713	13.3046	12.2142	13.1974	13.0622	12.7307	13.0552	11.8823	13.1276	12.8837	13.5171	13.5858	13.3471	13.3808	12.8705	12.8179	12.6586	12.7384	12.8139	13.2876	12.9929	13.0843	13.1861	12.6257	12.9303	13.0735	13.2373	13.3908	13.6129	13.4655	11.7899	12.6479	13.7502	13.4351	13.0947	13.6062	13.1114	12.7924	12.9133	12.447	12.2304	14.345
ABI3	1.91677	1.91677	1.91677	1.91677	2.61688	2.8746	1.91677	3.06171	1.91677	2.95758	1.91677	2.60023	2.89767	1.91677	4.91052	1.91677	2.63859	3.69471	3.02107	2.62121	5.69123	1.91677	1.91677	2.8468	1.91677	1.91677	3.00824	3.3732	1.91677	2.63755	4.46816	3.76695	2.6225	3.82144	2.59604	2.55349	3.08617	1.91677	2.85584	2.72962	1.91677	1.91677
ABI3BP	4.72296	4.13718	3.82507	4.81088	4.35446	5.63108	4.96478	5.61527	4.80436	5.43059	4.70986	4.16852	4.80212	5.52481	4.26245	4.61125	7.88392	5.20029	5.99638	4.95259	5.77759	4.62434	5.11257	4.36929	4.96192	4.98099	4.26872	8.70362	3.97045	5.00565	4.5306	4.62925	3.98822	4.07297	3.91988	4.68274	4.76071	7.03305	4.60676	9.91804	4.04898	3.90422
ABL1	12.9341	13.643	13.7343	13.0034	12.5917	13.9703	13.0264	13.5425	13.4001	13.4738	12.9233	12.8159	12.0834	12.7768	12.6061	11.6815	13.2068	13.0786	12.7508	12.9585	12.4578	12.5649	12.842	12.1171	12.641	13.4893	13.682	12.6442	12.9056	12.8063	12.0033	12.5924	13.2883	12.5694	12.6289	12.8606	13.7155	12.7639	13.9892	14.0321	12.4313	12.1826
ABL2	12.2563	11.9918	10.0999	11.2503	11.0605	12.0119	12.0113	11.8672	11.9512	10.8308	12.0942	11.5586	13.399	11.4919	11.5789	11.103	11.9462	12.528	11.3825	11.907	13.408	13.218	11.4545	12.038	11.354	11.8027	11.4398	12.0515	12.625	12.0437	13.0446	12.4648	11.2378	13.5545	11.8057	12.2287	13.7078	10.8964	13.082	13.4809	11.2872	11.6329
ABLIM1	6.61797	12.359	12.6899	11.3628	14.7944	11.9744	5.93312	12.8865	13.0872	13.9552	12.533	9.93871	11.9482	10.7298	10.1767	13.8386	12.3712	13.0165	12.2009	11.0731	11.4551	13.6333	13.5432	11.8243	9.99852	12.6782	6.71233	11.3258	12.286	9.43193	12.1861	14.8625	9.61902	12.3581	13.1696	13.9126	6.41106	11.9933	12.9232	12.5852	13.5562	10.0129
ABLIM2	11.211	10.4685	11.7981	11.3243	10.9682	9.89328	11.4377	8.71168	11.8539	10.3593	10.0731	10.7156	8.85415	10.9741	9.70948	7.29256	7.86613	12.0338	10.5693	10.8904	4.43911	5.83687	11.7165	7.22472	9.21612	10.5325	7.94588	5.75949	7.09148	9.25692	6.00962	8.89161	11.1404	8.16815	10.8156	10.5502	5.89977	11.0494	5.14231	1.91677	12.5315	7.97238
ABLIM3	5.46796	7.25826	6.38636	6.75942	3.7835	4.74814	3.96362	6.39605	7.49243	5.1228	11.8266	6.35096	8.52176	10.6315	7.54033	3.67704	9.08516	6.5881	9.13591	6.59206	7.74588	7.84694	7.79907	3.04656	6.72648	11.1299	7.61988	5.80362	10.8317	8.25187	10.9466	5.83454	9.60884	8.08539	10.7706	6.49764	8.78911	6.46942	5.85411	10.7539	6.79994	10.5791
ABO	2.88446	11.4979	1.91677	1.91677	5.55909	10.3237	6.70926	4.20727	3.72409	10.7167	3.52893	2.60023	4.9812	6.68532	1.91677	6.01157	2.92746	7.40254	1.91677	9.09659	2.67146	1.91677	3.0941	3.04656	8.15697	3.45397	6.75841	8.31341	4.78477	2.63755	6.86873	1.91677	10.607	2.59259	6.5602	11.2204	1.91677	6.2297	4.26591	1.91677	6.91171	4.84932
ABP1	3.85837	4.53728	5.41996	3.67129	8.02505	3.93058	5.33252	8.80354	4.73157	8.43065	4.10218	3.84064	3.55861	3.4189	3.95193	4.61125	4.96446	4.98409	11.4443	4.36697	4.87091	1.91677	5.47349	2.58	4.6133	8.701	3.42744	3.22969	5.23102	4.71441	5.67376	4.87187	6.22193	5.60302	3.73341	13.1941	2.87995	15.5431	3.60653	3.29084	4.88178	4.45772
ABR	13.7711	12.1338	12.2958	14.1374	12.196	11.7433	12.4391	12.6431	13.3649	11.7514	12.8716	11.7581	13.2403	13.3185	12.583	12.406	12.4614	13.701	12.1885	13.1125	11.2119	11.7571	13.3212	13.498	11.729	14.8291	13.0594	12.0374	13.2364	12.5862	13.1586	12.3863	13.0562	12.1191	13.4684	12.3816	13.938	11.6668	12.4077	12.0439	13.014	12.8415
ABRA	2.60732	2.89647	1.91677	2.9698	3.55853	2.60016	3.89403	1.91677	1.91677	4.33503	1.91677	1.91677	1.91677	3.62851	3.26386	3.19764	1.91677	2.98491	4.20071	4.07072	2.97255	4.41672	1.91677	4.24656	1.91677	2.62993	1.91677	1.91677	2.58365	2.63755	2.92068	3.41372	2.90535	2.59259	3.07301	3.00275	2.60404	3.23615	2.58655	3.79812	3.55015	2.86063
ABRACL	10.3376	10.586	10.4633	9.67046	13.0977	12.3237	9.07268	13.0687	9.53872	11.9711	11.8692	11.8912	9.82087	11.4316	10.3781	12.0848	10.2373	10.9836	11.2411	11.3749	9.01105	10.7081	10.9876	9.8268	12.2198	11.1456	11.0434	8.7094	9.66009	12.0753	11.9663	9.30026	12.0504	11.6838	10.84	11.5773	10.3672	11.867	10.6075	10.8675	10.2481	9.56077
ABT1	10.5737	11.0472	10.798	11.5595	11.8652	10.9284	12.05	10.6812	9.51366	11.9942	10.6144	10.688	10.7676	10.7919	10.3412	11.4635	10.4828	11.0475	11.1279	10.4621	11.7608	10.8431	10.4836	11.6034	10.1544	9.93275	11.0057	11.5643	9.98986	10.2215	11.6263	10.2522	9.41013	11.0909	11.0407	10.6334	11.6403	10.9343	10.2186	10.9702	11.3042	10.941
ABTB1	8.87508	8.54985	10.6369	8.87673	9.61086	11.2739	8.89393	7.75674	8.97848	8.71054	11.6765	10.8288	7.95839	9.13605	10.9718	10.8913	9.69656	10.7717	9.73358	10.0818	8.7946	11.114	9.75641	7.33774	10.4558	11.8908	10.556	8.94821	9.76049	9.83445	10.5937	8.74393	9.73746	10.8257	8.6793	9.35497	10.5714	11.6995	8.77321	10.315	8.31161	9.25751
ABTB2	9.3292	8.23595	11.5917	6.26206	10.2396	7.17689	6.75609	11.5515	11.6249	10.09	10.864	8.54193	8.60812	8.23588	6.50049	8.45376	9.08002	10.6661	9.30082	6.77276	8.40236	11.5985	11.3409	9.60704	10.919	8.32666	11.5387	9.19281	9.71751	7.01841	12.1077	10.4263	10.8511	6.923	8.6459	9.3434	11.8263	10.1457	11.3028	9.64621	9.16981	9.45631
ACAA1	8.94127	9.83304	10.8513	10.3612	10.0988	10.3081	9.91274	10.0966	9.78131	9.19768	9.71472	10.0105	10.8947	10.039	10.0548	10.5376	10.1628	10.41	10.5825	9.69745	10.1025	9.28421	9.76525	10.3303	9.48496	9.58203	10.1513	11.2648	9.30113	9.06292	10.2196	10.4457	9.50835	11.0444	11.1898	8.8423	11.2845	10.029	9.44815	10.3344	9.8103	10.3786
ACAA2	13.9964	12.5871	12.952	12.9649	14.3325	12.4295	12.8309	13.4112	13.1582	13.1043	12.696	12.4066	12.539	12.7035	13.4522	11.9454	12.6222	11.8354	12.2606	13.076	12.9765	12.5212	13.5039	11.8499	12.365	13.3521	12.9762	11.9452	12.6004	12.6934	10.634	13.0687	13.399	12.4651	13.011	12.5904	12.2171	12.3506	11.9154	12.3104	12.6035	12.1262
ACACA	13.7208	13.3167	13.0942	14.6955	13.2869	12.872	13.3052	13.3859	13.9895	12.8554	14.3244	13.4705	13.9891	13.2247	13.3056	12.9466	13.4711	14.1131	13.4206	13.2417	14.6618	13.6194	13.5862	14.1078	11.7351	14.1218	12.9407	13.4068	14.0133	13.7513	13.4417	14.3645	13.3663	12.6736	12.7956	13.1919	12.5089	12.9647	12.6551	12.7009	13.376	13.7349
ACACB	7.66689	9.55976	8.99697	7.6803	10.0216	10.586	7.2106	6.45228	5.74973	8.09933	10.0317	11.2499	9.20836	10.0972	9.47497	5.90044	10.4283	9.07777	10.6604	9.8358	9.25769	10.9061	6.54402	9.5027	11.5166	9.6014	9.9741	11.5308	9.43211	10.6229	7.89352	9.19701	11.053	11.6387	9.64929	9.74004	10.2386	10.2536	11.0376	10.8436	9.82749	11.1291
ACAD10	10.7121	10.3181	11.3091	10.7839	10.6712	10.8503	10.5484	10.8163	11.1139	11.1723	10.1008	11.0739	10.3279	10.9384	11.1687	10.8974	10.6713	11.0863	11.2342	10.5371	10.3257	10.4465	11.7584	11.2683	11.239	11.6049	10.7297	10.8345	10.3057	10.6325	10.6332	10.695	10.2456	11.8668	10.7233	11.0675	10.3663	11.7002	9.60986	9.84656	11.7287	10.2683
ACAD11	7.21459	6.53023	5.94389	5.68444	7.49717	7.99074	7.84245	6.30735	7.19984	6.39795	8.11197	7.93106	6.62938	6.4342	7.75646	7.77315	7.52419	7.35876	5.72672	7.65927	6.92587	7.57604	6.59786	7.77772	7.72112	7.91854	7.48945	6.48284	7.25565	7.10169	7.72201	6.91037	6.95988	7.18822	7.32264	5.89808	7.78494	5.23383	6.64679	7.90741	5.91199	7.13524
ACAD8	10.748	11.0728	11.4239	10.1743	11.7044	10.2397	10.7133	11.4617	11.5201	10.8843	10.3211	12.2179	12.4879	11.3332	11.2796	11.6136	10.8081	11.0617	10.6959	10.0282	10.3574	10.6659	10.6887	10.9538	10.8955	10.5434	9.83426	10.383	10.0648	10.2673	11.0952	10.5166	11.8831	9.96557	11.2081	10.8998	11.0976	11.7808	10.3553	9.69415	11.1001	10.5956
ACAD9	11.6292	11.4743	11.9891	11.8073	12.0793	12.3513	11.8836	11.234	11.6072	11.2708	11.1254	12.5195	12.5653	11.206	12.0247	12.0598	11.5317	12.0567	10.8191	11.0896	11.543	11.5888	11.3527	11.3274	12.0275	12.2435	11.1814	11.1236	11.6359	11.9939	12.8477	11.529	11.6444	11.4977	11.4538	11.3479	11.634	11.573	11.521	12.1414	10.6381	10.2306
ACADL	5.75536	6.55824	5.09823	6.04889	4.59638	9.25476	6.42612	2.58918	4.80436	4.17369	5.13005	4.70028	6.18289	6.45893	5.99862	3.19764	5.86927	6.41549	3.75055	7.68526	2.97255	4.10224	6.03985	5.15277	3.28308	7.59222	4.65037	1.91677	7.13431	4.8184	1.91677	2.88812	6.18575	2.59259	3.73341	4.80584	1.91677	4.67852	3.36619	8.17039	6.79994	3.06309
ACADM	12.2165	12.4285	13.0609	12.3227	12.3956	11.6499	11.7808	11.4117	11.6967	12.0448	11.0895	12.5955	12.5284	11.8733	12.4104	11.4602	11.7085	10.9344	13.3046	12.0063	12.625	11.9696	11.6769	12.9409	12.2187	12.3076	12.2636	9.94947	12.4749	12.1011	11.5167	12.9228	12.5477	12.3289	12.7768	12.5638	11.3492	11.9489	11.7764	13.0337	12.3546	11.992
ACADS	8.18691	7.08634	8.31145	7.84771	7.83183	8.09919	9.35229	8.54425	7.88295	8.08304	8.33854	9.40408	9.82231	8.92194	8.89044	10.0616	6.54363	9.48052	10.0291	9.12534	9.47898	9.62707	9.30773	7.84553	9.5952	9.41498	8.43589	7.21864	8.35299	8.89519	8.43584	7.84328	8.81057	8.87888	10.1866	8.13095	9.18726	9.89953	7.74561	8.16421	8.71404	8.55428
ACADSB	9.11421	10.9925	10.0864	9.01214	10.6752	10.1395	10.344	7.6225	9.80325	8.81283	8.68237	10.2348	14.4958	9.25358	10.062	10.4204	9.86577	9.16383	11.5535	10.706	11.1996	9.1146	10.5275	10.1737	10.6464	10.1432	9.50589	11.8351	9.22991	10.4311	9.28583	10.9208	9.15417	12.0094	11.5623	10.0447	9.97884	8.99457	9.0753	9.77541	10.963	10.6264
ACADVL	12.8307	13.476	13.3739	12.5707	12.7868	12.6838	13.2948	12.4314	11.6478	12.5178	11.9403	12.581	12.087	12.4753	12.2187	14.2845	11.0234	11.8656	13.7134	13.4147	12.8667	12.8388	12.3333	12.3771	12.8424	13.6869	12.7983	13.2965	13.0068	12.4746	13.3682	13.5416	13.1761	14.3454	14.6471	12.7188	14.0195	12.875	13.5472	13.8497	14.9435	13.2873
ACAN	1.91677	3.67432	2.59403	1.91677	1.91677	4.16831	1.91677	1.91677	4.44149	1.91677	3.75071	4.09399	4.70313	1.91677	1.91677	1.91677	4.91846	2.98491	4.32185	2.90358	3.79979	1.91677	2.60886	3.04656	2.5459	2.62993	1.91677	11.4592	9.47603	1.91677	3.5947	2.88812	3.28992	2.59259	1.91677	1.91677	2.60404	5.29789	6.25042	4.51906	1.91677	4.13976
ACAP1	4.32672	5.68927	4.72823	5.19365	3.55853	4.74814	4.26463	4.06358	4.07185	3.77526	4.02293	7.23626	4.59651	3.96259	4.39411	5.60164	5.21272	4.68763	5.57004	5.60226	4.28574	5.70901	4.72789	3.59138	6.2186	5.90791	4.89403	7.65018	5.66664	4.02672	8.14707	5.76519	5.96865	8.28596	6.23977	4.28749	7.18407	4.86087	5.95429	5.54309	5.36723	6.31068
ACAP2	12.6694	12.137	12.6681	12.4934	12.4005	12.5047	12.4042	13.0656	12.5357	12.6734	12.0041	13.2315	12.41	13.0728	13.5409	12.5119	12.4934	12.5033	12.3782	12.2917	12.313	12.6304	12.8658	12.4232	13.8676	12.9621	12.7142	12.8308	12.4756	13.5491	12.0321	12.0586	13.8783	11.7546	10.6106	13.2108	12.3534	13.0006	12.1557	12.9334	11.748	11.9693
ACAP3	11.4241	11.7358	12.7462	12.2977	11.2209	12.192	11.0811	12.0025	12.0935	12.4154	13.6486	11.3597	12.3916	13.1725	12.4497	11.9843	12.243	12.5742	14.0776	12.1604	12.1555	13.317	12.2307	13.6946	11.8948	11.8922	13.1886	11.5766	13.2801	11.3685	9.95903	13.8182	11.9217	12.4632	12.3696	12.451	10.6875	10.5605	11.2702	11.8989	11.9847	12.8168
ACAT1	11.0184	11.7262	12.0738	11.0701	11.8433	10.2923	11.3355	11.1054	11.8846	11.0166	12.1801	10.6804	13.2784	10.8938	10.6907	11.2729	12.3493	11.6472	11.3942	10.2706	12.5915	13.0791	11.7981	12.6569	12.5022	11.7931	12.6531	12.2577	10.646	10.6282	13.4051	12.5204	11.6547	12.4962	12.7724	10.7017	12.2113	11.3357	11.7272	10.9515	12.5819	11.4525
ACAT2	12.3384	10.9874	10.9448	13.0019	12.6239	12.8688	11.3087	11.9371	13.7999	11.9916	12.2476	13.1226	12.1756	11.7568	11.7502	12.0721	12.1443	10.5416	10.4814	11.7847	12.8471	12.4665	10.916	11.6974	10.8449	11.2186	11.6889	11.1078	11.314	11.8343	10.5623	11.3988	12.0694	10.1569	11.948	11.1371	11.4535	12.1357	9.9024	10.5722	11.3275	11.3103
ACBD3	11.9994	11.7717	11.6215	11.606	11.8412	11.971	11.7982	11.7503	11.8905	12.2386	12.2184	10.8931	11.1584	11.6137	12.1658	11.4021	11.4848	11.8973	11.8491	12.2146	12.2215	13.1325	11.5649	12.9696	11.9349	12.2158	12.0776	11.8318	11.81	12.337	12.3492	11.9646	13.2212	12.3456	11.8995	12.1459	11.4235	11.5754	11.9535	13.4344	12.0777	12.0065
ACBD4	8.43497	7.79356	8.91322	6.51563	8.55676	8.58767	7.76679	6.30735	6.52901	8.18829	9.36433	8.23385	9.32923	9.4387	7.91295	8.96104	9.43009	8.83935	7.95113	8.4168	8.8617	7.96774	6.7951	9.34408	10.0698	9.39696	8.22258	8.83374	8.1173	9.35558	10.4992	7.90878	8.67724	10.9558	7.56936	7.70941	9.37352	9.63672	8.89371	9.04465	10.8533	7.95787
ACBD5	9.95605	9.676	11.3947	10.2535	10.4175	10.9322	10.6038	10.4621	10.6402	9.79075	11.4894	10.3905	11.0328	10.2214	10.865	11.8848	10.1308	10.8221	10.523	11.2456	10.8614	12.4067	11.2933	10.7035	11.2819	10.5856	12.2623	10.9086	11.6507	11.1851	11.1133	10.4567	10.8605	12.0842	11.386	10.1241	11.4994	10.864	12.3514	13.0695	12.0747	10.8562
ACBD6	12.3159	10.9931	10.7015	11.3454	11.1117	10.9909	11.452	11.1986	11.6541	10.5322	11.9381	10.9172	12.9968	11.1531	11.7353	11.3451	11.1015	11.6328	10.8749	11.4321	11.7691	11.9323	11.0402	11.6075	11.2294	11.3452	11.2872	11.2614	11.9048	10.8758	11.6627	11.6022	10.9404	11.8533	11.7054	11.7305	10.74	11.4369	11.6408	11.9438	10.8755	11.5198
ACBD7	10.0113	10.2629	9.48557	10.3908	12.0042	10.7598	10.2572	10.0046	10.7052	12.157	10.3474	10.6388	10.2516	9.83733	11.2081	10.6517	9.99964	10.8455	10.648	10.0658	11.4254	8.66947	10.5919	7.88573	10.9331	10.0099	9.75513	9.31731	10.0581	12.0242	9.25919	8.69836	10.7856	9.82635	10.2983	11.1352	8.57786	10.0636	10.2842	6.62169	11.1025	9.94715
ACCS	8.22142	9.90559	6.92889	1.91677	8.56715	10.6594	6.55888	9.41964	9.60892	7.29691	7.36745	8.75298	8.7333	7.61102	8.73138	5.50336	4.02937	8.88413	6.6144	8.71043	4.20193	7.67021	9.32776	7.11904	9.55519	8.51298	7.81404	11.1062	8.52046	8.80495	9.97549	8.85331	7.56961	10.4309	3.51332	8.97467	8.94038	8.60707	9.53611	9.61712	9.26118	9.84839
ACCSL	2.60732	1.91677	1.91677	1.91677	2.61688	1.91677	2.96163	1.91677	3.35036	2.66054	2.60322	3.52244	2.61692	1.91677	1.91677	2.83685	3.72566	3.14141	1.91677	2.62121	3.5371	1.91677	1.91677	1.91677	1.91677	3.70599	3.42744	1.91677	1.91677	2.63755	3.13476	2.88812	1.91677	2.59259	2.59604	1.91677	1.91677	1.91677	1.91677	3.05206	1.91677	3.06309
ACD	11.538	10.8017	9.80822	11.2602	10.355	11.2149	11.1111	10.1368	11.0036	10.6793	11.7958	10.7529	10.4433	10.586	11.2734	11.3557	11.0327	9.78443	10.3845	11.0483	10.6347	10.5492	11.0359	9.78359	9.53972	9.9507	11.3699	10.9061	10.5631	11.0555	11.8191	10.2182	10.0118	11.2508	10.9228	10.5631	11.8629	9.67903	11.211	10.0495	10.1536	11.1653
ACE	7.97065	10.1955	10.4424	9.68896	9.94668	9.13361	9.70913	6.17987	10.6512	10.6919	11.0762	10.3385	8.93122	10.3961	10.3646	7.68678	10.2292	9.75339	12.2993	10.6127	9.15977	3.68677	5.50217	6.62003	6.50068	10.2674	11.1623	9.41255	9.05384	10.5103	10.5124	7.84885	10.1102	8.08539	6.06655	10.8557	3.25577	10.0522	6.5479	6.98656	11.1351	8.76055
ACE2	4.25934	3.88014	3.23719	1.91677	3.10727	3.52228	3.11506	2.58918	4.83938	5.39558	3.40004	5.82046	6.81534	3.4189	3.95193	3.67704	4.48251	3.60343	4.43296	4.90847	2.67146	3.3463	3.41147	6.16004	2.5459	4.09372	3.85797	2.58999	5.38202	4.47949	4.70247	5.15329	4.81994	3.23451	2.86893	4.49939	3.08617	4.0754	2.85584	1.91677	4.40769	2.59002
ACER1	1.91677	1.91677	1.91677	1.91677	1.91677	2.8746	1.91677	1.91677	1.91677	1.91677	2.60322	3.24871	1.91677	1.91677	1.91677	1.91677	1.91677	1.91677	1.91677	2.62121	1.91677	1.91677	1.91677	1.91677	1.91677	1.91677	1.91677	1.91677	1.91677	2.63755	2.63365	1.91677	1.91677	1.91677	1.91677	1.91677	3.85018	1.91677	2.85584	1.91677	1.91677	1.91677
ACER2	7.88173	9.21355	8.43318	9.78492	9.70791	9.64838	9.05034	8.41959	8.74224	9.29279	8.2213	7.69893	7.28713	9.88136	7.82562	9.50602	8.24687	8.55909	8.13324	9.4165	9.014	8.41115	9.39952	7.5652	8.81475	8.98994	8.6545	7.49807	8.80902	9.08609	4.01677	7.21673	9.90355	7.58065	7.25978	8.77988	6.33491	7.81871	6.469	7.02799	7.91587	8.4545
ACER3	10.2368	10.5612	9.6299	9.90368	9.8178	10.5247	10.0134	10.3984	10.6113	10.2505	9.43865	10.9477	10.5906	10.611	10.1228	10.4453	9.14295	10.0303	10.234	11.0651	10.1689	11.184	9.73107	11.2022	11.3508	9.97655	9.07095	10.2672	10.8996	10.4708	10.2958	11.1913	12.1715	9.62524	9.97921	10.8328	10.6163	9.98391	10.6609	10.7743	11.27	10.9708
ACHE	2.88446	4.41664	3.50895	1.91677	4.9384	4.01475	3.74215	4.88848	3.80174	3.98984	6.50807	4.36987	4.05936	4.22713	1.91677	3.67704	5.13473	5.4126	3.55556	4.36697	5.24136	4.02926	5.07468	3.47832	7.23296	4.32348	7.56912	6.87167	5.38202	3.14115	4.99305	7.60718	5.63405	8.32824	4.73477	3.62989	6.77591	4.0754	8.05076	3.92885	3.87257	8.30208
ACIN1	13.9229	13.2342	15.639	13.3029	13.1933	13.8216	13.7253	13.5923	14.0279	13.7735	13.7362	13.5427	13.4877	14.2263	14.3589	13.7784	13.4671	13.3351	13.3909	13.9135	13.6922	13.8452	13.5529	13.9813	13.6458	13.5382	14.0073	13.6194	14.3054	13.4538	13.6006	13.9595	14.1175	13.4085	13.6533	13.3798	14.2882	13.0797	13.9022	14.0369	13.1643	13.3221
ACLY	14.3914	14.1782	14.0438	15.7396	15.001	14.2921	14.0693	15.5576	14.2791	13.6625	15.0794	14.2284	14.451	14.693	14.4178	14.0155	16.4301	14.994	14.5554	14.4974	16.1805	15.4158	14.3146	15.3115	12.7926	15.7796	15.1842	14.7441	15.1892	14.6766	14.3287	14.7403	15.518	13.8668	14.7767	13.9952	14.0794	14.3099	14.6584	15.341	14.1572	14.6485
ACMSD	5.1073	3.97163	4.41204	2.9698	4.98107	5.29	4.41712	4.71241	4.90687	4.54574	4.75805	5.15553	3.67632	4.44761	3.95193	4.95035	4.34782	4.76788	4.58424	4.99535	4.87091	3.4713	4.62577	3.9606	4.31961	3.58669	4.77754	3.98752	4.6467	5.04879	3.13476	4.82662	5.52204	3.72508	3.24092	4.39759	3.08617	3.50773	3.22328	3.29084	4.27556	5.22156
ACN9	9.13246	11.2948	10.6423	11.6263	11.2556	9.79717	10.3508	11.4201	10.7988	10.2662	10.664	9.99594	10.735	9.70171	10.6531	10.9105	10.8867	11.458	10.257	9.94735	11.4315	10.5866	10.922	11.5434	10.964	10.6871	10.9539	10.007	10.3178	10.5065	3.9238	8.7588	9.84403	11.6203	10.4502	10.193	10.3528	10.8732	9.24841	9.12634	10.525	10.4136
ACO1	10.7302	11.7521	10.9046	10.2106	11.092	11.9846	11.0192	9.31381	11.2012	11.0699	9.45844	11.5635	13.7282	10.9943	9.92171	11.7662	11.2592	10.9086	10.4394	10.9552	11.1238	12.3675	11.6694	11.6935	12.6752	11.3675	9.99508	11.7726	11.7431	10.695	11.6703	9.48872	11.9886	11.7822	10.7741	11.0168	12.0442	11.361	12.05	12.86	11.7741	10.8699
ACO2	12.2014	12.345	12.6266	11.9529	12.2778	11.5134	12.4945	12.7684	12.3862	11.5439	11.5354	11.5685	11.9211	11.4693	11.4644	11.6078	11.9903	12.0924	12.1433	12.101	12.1714	12.4628	11.9385	11.7377	12.9817	12.1572	12.4425	11.9455	12.5985	11.9528	11.7506	12.5541	11.2881	13.219	13.1695	12.5246	12.1383	10.731	11.278	11.9492	12.5836	11.5818
ACOT1	9.29113	9.21355	8.16149	9.00034	8.12686	8.41963	8.24792	8.80892	8.88281	8.67477	9.10153	8.80682	8.87659	9.70171	9.27113	10.167	10.2059	9.50223	9.12994	8.69453	8.06349	10.2585	9.45337	10.8215	9.87843	9.38075	10.0283	9.60631	11.0152	9.11642	9.56132	8.27031	10.3306	9.94596	9.8572	8.5315	10.1371	8.48291	10.1275	10.8261	8.6251	9.43029
ACOT11	7.44386	7.53662	9.66947	3.37623	7.47527	7.48577	5.81389	9.01162	7.37422	9.34379	8.63889	8.39054	7.35267	7.13194	6.18609	6.14749	5.77025	7.70181	9.0029	7.31263	11.9263	7.75323	7.22937	5.7435	9.2372	8.07788	8.69845	8.97487	10.5948	6.76093	7.02461	7.26757	10.3943	8.93219	6.50701	8.83524	5.01946	7.77478	8.55219	4.86866	9.74999	8.76055
ACOT12	2.60732	3.42599	2.59403	3.37623	3.10727	3.84045	3.11506	1.91677	3.55212	4.17369	3.08482	1.91677	1.91677	2.80943	3.76318	2.83685	3.31959	4.19578	1.91677	4.90847	3.19651	2.84237	3.0941	2.58	1.91677	3.81465	1.91677	7.10909	2.58365	8.59121	1.91677	4.19581	3.98822	2.59259	1.91677	2.55349	1.91677	2.86538	2.85584	3.05206	2.89229	3.06309
ACOT13	10.9403	10.6213	10.7168	10.0163	9.7959	10.5606	11.6482	10.6672	9.6567	10.6593	11.4237	10.0673	10.2634	9.39139	9.54839	11.134	10.0064	10.6959	10.5523	10.4705	9.91622	10.6305	11.066	9.98315	11.1653	10.6912	10.3966	11.6067	9.69195	10.5451	10.7179	10.4731	9.59858	11.8381	10.1405	11.1519	10.9558	11.0846	8.46015	10.2348	11.2553	10.0246
ACOT2	11.1179	10.434	9.49407	10.4397	10.3196	10.4349	10.1701	10.1955	10.1223	10.6223	10.5182	10.3327	10.3936	11.4009	11.1339	11.5316	11.518	10.8807	10.8098	10.0596	9.0633	11.3804	10.8019	12.1559	11.2451	10.7237	11.766	10.604	12.431	10.4027	11.6962	10.2627	11.5049	11.1289	10.9975	9.90321	11.8238	9.6244	11.2741	12.1586	9.48165	10.9043
ACOT4	6.316	8.67965	6.16513	5.62388	6.46094	6.77182	6.51597	7.77336	6.60103	7.63903	6.1485	5.90639	6.81534	7.74755	7.14874	7.23284	7.16516	7.53205	5.19293	5.94242	4.43911	3.4713	6.22256	7.99541	7.56865	7.78937	6.02502	7.19409	3.4863	7.56481	7.46647	2.88812	8.6966	3.06732	3.07301	7.1267	4.02512	7.465	9.14029	7.8158	7.67756	6.53607
ACOT6	3.85837	5.27963	4.52574	3.67129	4.21505	4.16831	2.96163	5.77864	3.64118	3.6523	4.97676	3.24871	3.97388	3.16053	3.26386	4.70411	5.86927	5.20029	3.32135	3.28754	1.91677	2.57678	4.77625	6.00398	5.67355	5.32739	4.26872	4.20962	2.85184	2.92603	5.19626	2.88812	4.61359	2.59259	3.91988	2.55349	2.87995	4.21964	4.70379	5.7563	3.77422	3.71887
ACOT7	11.4932	12.754	11.2715	12.179	11.861	10.3012	11.3735	11.0581	13.2055	10.5401	11.3193	12.6062	12.7633	11.8129	10.8623	10.7771	12.1802	11.7463	13.1977	11.8973	12.7656	12.1864	11.738	12.4132	12.3576	11.5177	13.2887	13.0422	12.5142	12.708	12.1315	12.9957	13.366	14.2659	12.9849	12.0469	13.0253	10.8784	13.7422	12.8415	11.2705	13.4008
ACOT8	9.7748	9.86698	10.0546	9.5822	10.459	9.49115	10.0047	9.17687	10.0599	9.64862	10.1008	9.59011	10.1073	9.81599	9.46055	10.4053	9.79544	9.887	9.6401	10.0421	10.0138	10.2084	9.74305	9.08402	9.79796	9.89187	10.2283	8.96039	8.74142	9.0681	10.3335	9.86787	9.27715	9.96191	10.0517	9.34506	9.90192	9.84483	9.00026	9.97561	10.5682	10.1826
ACOT9	4.39089	9.18019	7.68504	1.91677	6.28719	10.2032	8.06683	10.6159	6.80642	9.94136	8.84425	4.88342	11.0928	8.31914	4.62435	10.4954	11.2432	9.02476	10.1945	10.2148	11.6065	4.29965	6.94796	10.6381	5.2959	5.66056	5.05236	11.323	10.0141	6.27817	10.8088	11.2398	9.90355	11.6149	10.3836	9.30811	12.0655	8.96557	12.2632	12.3097	10.6977	11.5491
ACOX1	11.5768	12.0238	11.0321	12.1836	10.7607	11.9339	11.6889	11.4959	10.9317	11.0816	11.048	11.4385	11.563	11.0194	11.7539	11.346	11.6451	12.0263	11.6722	12.0922	10.7463	11.3336	11.4568	11.6938	12.1567	11.2351	11.001	11.4441	11.81	11.8666	11.2458	11.0192	11.5715	11.9844	11.5164	11.3123	10.6906	11.4049	11.0123	12.0502	11.6436	11.2897
ACOX2	2.60732	2.89647	7.04464	1.91677	1.91677	3.6379	2.52869	5.53909	7.08265	3.51532	4.1769	2.8747	3.27961	5.47693	3.54019	3.67704	4.87089	4.07137	6.87475	3.43641	6.05591	3.2051	4.62577	1.91677	6.03763	6.66631	3.42744	2.86059	4.25735	3.46929	4.90275	6.6919	8.20037	4.2171	6.90661	2.81021	5.96195	4.0754	4.32902	3.29084	4.63869	4.27613
ACOX3	9.50581	9.77316	9.16826	10.3379	9.40628	9.49288	9.81784	6.84755	9.55174	9.12266	9.12423	8.00567	9.21938	9.21787	8.98917	9.16244	8.06123	9.16201	9.10379	9.74917	8.9352	8.84119	9.26267	9.5828	9.64862	9.48869	7.66086	10.3685	8.911	7.56481	10.1083	9.38708	8.56234	10.5558	9.28729	8.16892	10.2386	8.89552	9.8002	11.2332	10.3146	8.4545
ACOXL	5.31529	8.19645	6.81394	7.50764	10.2057	7.19402	9.16569	7.56638	8.27719	7.10584	8.72754	6.5769	6.35298	4.34188	9.48924	8.35222	5.32219	8.58916	8.76176	7.95462	2.67146	3.2051	7.68569	8.58009	5.9029	8.1273	7.24183	4.33934	3.59983	7.06065	5.34009	3.41372	4.77116	5.55171	5.06857	6.20716	3.75269	7.98214	3.80623	3.05206	9.588	5.40535
ACP1	12.961	13.2359	12.7248	14.0167	13.2957	12.4759	12.8505	12.4019	12.4052	12.9592	13.062	12.4832	13.0567	12.3075	13.1635	12.1589	13.0034	13.4379	12.97	12.5744	13.6492	12.2245	12.8794	12.3837	12.6065	12.6306	13.7675	12.6711	13.4993	12.7739	12.9787	12.838	13.1187	13.1763	12.9885	11.6997	12.8689	13.514	12.9561	12.0845	12.2357	12.8805
ACP2	10.6768	11.1403	11.0391	10.1822	10.2266	10.1428	10.8135	11.3317	10.9177	10.5181	8.6294	10.5242	10.8372	10.4541	9.88169	9.98673	9.17702	10.9769	9.13591	10.2576	9.77368	10.3333	10.5869	10.5478	11.5187	10.2838	10.5549	11.1892	10.0357	10.0709	10.1846	10.3379	10.989	11.2741	10.1696	10.7216	10.6644	11.3129	11.7812	11.245	11.4356	10.5045
ACP5	3.40834	4.64813	6.40094	4.69622	8.21316	3.52228	6.64103	4.27366	5.3783	6.92261	5.99883	4.09399	3.42775	5.14984	3.26386	2.83685	5.96188	5.43704	6.0481	7.16342	4.28574	4.35946	4.33121	4.89783	4.73949	8.17038	4.35413	3.81491	4.32031	4.86761	9.33556	4.19581	6.61072	5.76933	8.88583	7.79932	4.24998	10.4496	3.05737	5.1479	8.87698	5.98698
ACP6	7.75788	9.1275	8.45076	8.41703	8.88476	10.3649	9.42934	4.13739	6.40801	8.83569	9.3198	8.49091	10.3471	7.66507	8.60598	9.42499	9.55566	8.55633	9.5757	8.66219	6.28887	6.52088	8.62091	10.1189	8.42845	8.88753	6.86053	10.088	6.35948	7.0502	13.0096	9.70538	7.59046	10.437	10.5844	9.22585	8.64234	8.91082	8.92356	8.32789	10.3645	8.23148
ACPL2	10.5245	11.3498	12.6855	10.6278	12.7143	10.1538	10.3493	11.3867	12.6938	10.4625	9.88919	11.4068	11.1873	10.661	10.7197	9.74376	10.6756	11.4337	10.406	10.637	9.84173	11.5086	12.487	11.3532	12.5437	12.1872	10.6166	9.58916	11.8958	11.2193	9.54487	8.72587	12.6249	9.98252	11.0219	10.608	7.47366	11.0722	9.25038	9.32212	10.9095	11.3773
ACPP	2.88446	3.10589	6.67708	3.37623	4.13945	7.85207	3.36531	1.91677	3.1024	6.28835	3.08482	4.09399	2.89767	7.14722	2.88596	4.28757	2.92746	3.14141	7.48646	8.13983	7.44687	3.68677	3.54117	5.18569	7.62307	10.3582	3.58882	3.22969	2.58365	5.51503	7.68244	6.06343	5.96865	2.86417	3.73341	6.98053	4.6107	7.72947	1.91677	6.05329	6.16805	3.90422
ACPT	5.89073	5.98663	4.3514	5.01528	4.53981	6.68966	4.93207	5.34366	5.93678	4.78414	5.30084	6.4399	5.10192	6.12972	6.18609	5.55335	4.34782	5.76071	6.16199	6.26965	6.20846	5.70901	5.89651	4.85731	5.83047	5.18381	5.40396	4.80593	6.71619	6.87188	4.64753	5.87897	4.77116	4.07297	5.78237	5.8613	4.66253	5.09628	5.20917	3.79812	4.88178	6.57466
ACR	2.60732	3.27799	4.07695	3.37623	3.88221	3.52228	3.89403	3.06171	3.80174	4.33503	3.64494	6.15462	1.91677	3.62851	5.2189	4.01814	2.92746	4.60244	4.48527	4.71657	2.67146	1.91677	3.86222	3.21108	4.08078	4.09372	4.35413	4.932	1.91677	4.65933	5.64646	2.60998	4.37069	4.34709	3.07301	4.22886	3.85018	4.77269	3.05737	1.91677	3.55015	5.22156
ACRBP	5.34717	5.5561	6.14794	4.10743	7.16458	6.98364	7.14178	3.90203	6.69804	6.44977	6.28402	7.39277	5.64064	7.90857	7.33425	6.32991	6.67225	7.64568	6.06494	6.46263	6.00916	4.76177	5.47349	5.98554	5.37478	7.0311	12.2368	4.97161	6.61089	6.79887	4.46816	4.57516	5.7379	4.40766	2.86893	5.29755	4.10443	8.54306	4.55555	3.05206	6.18598	7.78239
ACRC	6.63088	6.42765	8.00844	5.42499	7.65484	7.66833	7.50718	6.87863	6.66002	6.98241	7.03491	6.46837	6.79189	6.66421	6.03813	6.54188	6.82759	7.26023	6.77619	7.76662	6.50616	7.33855	5.76107	7.24031	6.8685	6.79437	5.9474	6.73077	6.83524	7.78856	8.8853	7.35636	6.58321	7.25354	5.14092	6.10088	8.83673	6.93661	7.2985	7.63104	7.39191	5.90841
ACRV1	6.8674	7.42709	6.59079	5.62388	7.27857	6.08243	6.69971	6.07622	5.82061	7.06217	4.70986	8.00081	8.31544	7.1773	6.32022	5.0933	5.09406	5.20029	6.68132	5.94242	6.14506	4.96433	5.66307	7.44254	6.41679	5.97448	5.05236	5.56796	5.49221	6.22335	5.1579	5.56188	7.77181	5.87728	6.22336	7.39378	6.51131	6.0566	6.08371	4.80544	5.82301	6.6963
ACSBG1	5.57929	4.21272	3.82507	3.67129	5.24817	3.6379	4.8291	4.84651	3.94392	5.35968	5.66745	4.65045	5.86024	4.34188	4.26245	4.01814	6.02761	4.13505	3.02107	4.29885	5.32054	3.04126	4.72789	3.35285	4.14465	3.70599	6.04999	4.39978	4.12173	5.51503	6.86873	6.67943	3.11649	4.14701	5.3381	4.28749	4.76071	3.9132	4.50235	4.86866	4.12892	4.71515
ACSBG2	6.46772	6.42765	6.21549	6.37625	4.98107	7.0032	7.0546	6.82645	7.47065	5.84738	5.01668	6.55053	5.90477	6.88087	6.60923	6.21091	5.60753	6.86357	6.25289	6.71079	5.39553	6.36039	6.82925	6.04016	6.70644	6.03809	5.23907	6.37032	6.70487	7.14159	5.64646	6.67943	7.21404	5.72376	5.66544	6.92832	6.63071	5.5286	4.95979	6.10596	5.97527	5.98698
ACSF2	3.76057	3.7815	8.33056	4.10743	5.74228	9.50149	3.24765	5.15162	3.87483	6.98241	10.5088	6.62825	6.78002	5.93164	7.82562	6.56631	7.94736	3.77962	9.79396	8.20415	5.1136	9.22146	6.28959	7.65516	6.93888	9.04498	10.584	9.2133	7.0293	4.47949	11.7045	6.93155	9.55505	10.5902	3.51332	5.08921	9.06792	5.81684	9.29673	9.50429	7.5795	6.13227
ACSF3	11.1122	8.79872	10.6823	10.6989	9.54233	10.1915	10.7628	8.88735	10.4051	10.451	9.84341	9.12056	10.0737	9.95262	10.1745	10.4188	11.034	9.43459	9.19236	10.3201	10.5689	8.40089	10.3411	9.15562	9.9757	9.23957	9.48323	10.4099	10.0198	9.78653	10.8421	9.30635	10.4552	10.7372	10.8547	10.3713	10.3538	9.18276	10.7738	9.51404	9.55743	9.44769
ACSL1	11.1541	11.4367	12.0553	12.4173	10.598	10.4818	11.1792	8.18301	11.9751	11.5656	12.5715	11.0095	11.7832	11.0843	11.8161	12.2038	12.152	11.1408	11.7557	12.2792	12.6293	11.884	9.95357	10.1115	12.0538	12.1855	11.6719	11.7812	12.9818	11.5628	12.0619	13.1507	11.9672	11.3839	12.1005	12.6257	10.1877	10.9306	11.42	7.5193	11.7241	10.8038
ACSL3	11.7138	12.5024	12.1562	12.5945	12.3361	11.138	11.6376	12.2514	12.0795	12.6225	12.5809	12.7243	12.6947	12.6009	11.5219	12.7705	12.7234	11.6325	12.3245	11.7135	13.1366	12.4556	11.3438	12.8912	13.2175	12.3389	11.8199	12.1754	11.3674	12.3514	13.0468	13.0335	12.3566	11.8247	11.9225	12.1651	12.1793	12.2836	12.51	12.6737	12.3429	13.1319
ACSL4	11.552	11.3975	13.1664	12.4637	10.4534	11.527	10.1847	11.5993	12.1062	10.435	11.8486	11.3144	11.9666	11.3249	11.9975	12.2891	12.2846	12.9984	10.9205	11.1665	12.3541	13.1507	12.3131	15.243	13.2059	11.7141	11.4298	9.65806	12.4228	12.2196	13.8884	11.7967	11.2411	10.938	10.9824	11.9633	12.1438	11.8333	12.6781	12.3863	12.5817	10.3548
ACSL5	4.81798	4.13718	9.38309	4.57118	3.55853	5.44218	5.14647	4.96883	4.93944	6.14892	4.55429	4.4308	5.10192	3.96259	4.62435	8.81603	3.60532	4.6457	5.47212	4.22708	4.3646	5.17413	4.45678	4.03818	9.58838	4.57915	3.23889	4.71506	3.97045	6.44712	12.6506	6.99328	6.14865	5.05663	4.22703	5.05677	5.56736	4.46835	8.20051	11.2057	12.7218	4.33942
ACSL6	5.97434	8.72969	5.50379	8.24772	7.69329	7.60575	7.72036	13.2329	7.54548	4.88954	11.7647	7.28502	8.88215	7.24986	8.4614	5.02364	10.6394	8.9593	7.22034	7.63281	11.5623	10.0631	6.36921	5.28009	7.13896	10.3787	9.43916	7.39414	9.41138	7.53516	4.64753	6.35796	6.52655	6.63493	8.1657	6.56764	5.13288	10.1671	5.5293	4.43705	9.02586	6.97149
ACSM1	2.88446	2.61605	4.22125	1.91677	1.91677	1.91677	1.91677	2.58918	4.90687	3.35991	3.08482	2.60023	3.10733	4.22713	2.88596	1.91677	3.47138	2.98491	4.67656	3.43641	2.67146	2.57678	5.80765	2.8468	5.58811	2.62993	2.69753	1.91677	1.91677	2.63755	3.46146	1.91677	5.88076	1.91677	1.91677	3.7223	1.91677	5.47434	1.91677	1.91677	3.87257	3.22974
ACSM2A	1.91677	1.91677	1.91677	1.91677	1.91677	1.91677	1.91677	1.91677	1.91677	1.91677	1.91677	1.91677	1.91677	1.91677	1.91677	1.91677	1.91677	1.91677	1.91677	1.91677	1.91677	1.91677	1.91677	1.91677	1.91677	1.91677	1.91677	1.91677	1.91677	1.91677	1.91677	1.91677	1.91677	1.91677	1.91677	1.91677	1.91677	1.91677	2.58655	1.91677	1.91677	1.91677
ACSM2B	1.91677	1.91677	1.91677	1.91677	1.91677	1.91677	1.91677	1.91677	1.91677	1.91677	1.91677	1.91677	1.91677	1.91677	1.91677	1.91677	1.91677	2.54272	1.91677	1.91677	1.91677	1.91677	1.91677	1.91677	1.91677	1.91677	1.91677	1.91677	1.91677	1.91677	2.92068	1.91677	1.91677	1.91677	1.91677	1.91677	1.91677	1.91677	1.91677	1.91677	1.91677	1.91677
ACSM3	4.81798	4.13718	4.07695	2.9698	3.97378	4.5448	3.89403	3.71684	4.34588	5.35968	4.80463	4.36987	6.20084	6.0341	3.95193	4.01814	4.71759	4.19578	4.76309	4.86292	5.0683	4.41672	4.33121	4.30933	5.37478	4.17481	4.43445	4.80593	3.4863	3.93342	8.24084	4.9582	7.24068	4.46564	3.38548	4.44944	4.10443	3.9132	6.06592	3.48561	5.89026	4.71515
ACSM4	1.91677	6.80023	2.59403	1.91677	5.10179	2.8746	2.77591	5.82208	3.45571	7.80049	6.45166	3.24871	3.42775	1.91677	1.91677	1.91677	6.28202	4.36293	1.91677	1.91677	2.97255	2.57678	2.60886	3.9606	3.9428	5.36112	10.2296	1.91677	3.05258	1.91677	5.80295	1.91677	4.37069	1.91677	6.42333	4.725	7.19271	5.98106	5.95429	6.63964	5.57282	4.93209
ACSM5	1.91677	1.91677	5.47639	1.91677	1.91677	1.91677	1.91677	1.91677	4.34588	2.66054	1.91677	1.91677	3.42775	4.72305	3.26386	1.91677	1.91677	1.91677	2.56456	1.91677	1.91677	1.91677	1.91677	1.91677	4.2638	1.91677	1.91677	2.58999	1.91677	1.91677	1.91677	2.60998	1.91677	1.91677	6.73227	1.91677	2.60404	6.2297	1.91677	1.91677	1.91677	1.91677
ACSS1	5.40885	4.64813	9.98874	6.13799	7.47527	9.51857	7.74377	8.30994	5.87156	8.47709	11.311	5.2245	11.9062	8.63295	7.65878	9.8593	10.7315	6.37833	10.5077	9.97788	4.81689	4.47166	4.19269	7.39458	10.0844	6.92321	9.20163	9.7771	10.3399	2.92603	6.07237	10.7142	9.33182	3.72508	11.3177	10.1174	9.63351	9.04166	8.81362	8.30561	10.8329	5.94823
ACSS2	8.95158	7.98605	10.2896	10.6731	8.5637	10.1195	9.56685	9.85	8.59907	9.50933	11.0337	9.81971	9.76932	9.38175	9.08158	10.831	8.8906	9.73639	9.59604	10.8465	10.2438	11.7395	8.86245	8.47863	10.8872	10.3757	10.2935	10.2031	9.53631	9.85857	12.2959	11.6444	9.30894	11.3253	9.90546	9.38915	12.5403	9.59313	9.55689	10.6908	9.56428	11.1019
ACSS3	6.92093	5.137	3.50895	7.33042	10.3155	9.20287	5.51897	7.8948	7.33859	8.18321	9.0264	6.10103	3.78359	6.24805	10.9958	13.0928	9.05929	9.92821	11.2649	8.00707	3.5371	3.95193	10.5482	7.559	2.99017	11.8272	7.99797	5.04764	3.59983	8.06749	8.87364	3.09593	7.01236	4.52124	6.23977	7.4129	3.08617	11.2228	7.95282	10.4353	12.1614	7.14381
ACTA1	5.18008	5.05989	4.86275	2.9698	3.88221	5.08275	7.19709	5.11691	6.05894	4.47907	5.39422	3.74352	5.21311	3.16053	4.39411	3.67704	4.91846	6.26073	4.84453	4.81583	5.66125	3.3463	5.28809	5.65276	4.77911	5.6055	4.51027	4.45764	5.13203	4.5421	3.71446	4.51886	6.43714	4.28367	3.73341	4.68274	4.50076	3.9132	3.71046	3.48561	2.89229	5.18847
ACTA2	3.65434	4.21272	5.06162	4.43358	6.83826	7.38503	4.41712	5.08133	3.64118	4.47907	4.31479	4.48911	5.21311	5.78251	4.26245	5.69357	4.41684	4.60244	4.95843	4.99535	4.50973	9.70281	6.41495	6.05791	4.73949	2.91556	3.97349	8.14438	6.84559	4.19535	4.75531	8.81397	6.11055	4.07297	5.78237	4.34367	5.71938	3.72721	7.59913	16.2452	4.52807	4.97171
ACTB	16.8134	16.4883	16.1548	16.9631	17.9081	16.7078	17.2704	16.7549	16.7093	16.5822	15.8209	16.7117	16.7025	16.7361	16.5131	16.5274	16.3276	16.7125	16.619	17.1602	16.8425	17.4715	16.5225	17.5152	16.4689	17.3697	17.1989	17.2891	17.0657	16.8971	17.2104	17.6284	17.0059	17.4916	17.7101	16.7688	18.2935	16.032	17.931	19.2072	16.1766	16.4837
ACTBL2	2.60732	1.91677	1.91677	1.91677	2.61688	3.24857	2.52869	2.85947	2.52196	1.91677	2.60322	1.91677	1.91677	2.80943	1.91677	1.91677	1.91677	1.91677	2.56456	1.91677	1.91677	2.57678	2.60886	2.58	2.5459	2.62993	1.91677	2.58999	1.91677	3.60308	4.5306	4.9157	1.91677	1.91677	1.91677	1.91677	4.50076	1.91677	6.04791	2.72962	2.61301	1.91677
ACTC1	4.11339	5.34589	3.23719	3.67129	3.27954	5.04504	3.74215	8.68558	6.02936	3.17871	3.93851	4.23907	3.55861	1.91677	1.91677	1.91677	9.51817	4.9503	3.1823	6.38535	6.58782	1.91677	5.50217	3.9606	4.01363	7.15073	5.05236	4.97161	7.34586	2.92603	3.5947	3.66044	2.90535	3.06732	3.07301	1.91677	2.60404	1.91677	9.12966	16.3076	4.20426	3.50021
ACTG1	16.5947	16.754	15.827	17.8728	17.7472	16.9385	15.9994	16.9145	15.6529	16.8717	17.1971	16.2205	16.9191	16.5049	16.9297	16.2856	17.3713	16.5971	16.7284	17.0825	16.6656	15.95	16.7187	16.7369	16.0349	17.1396	16.5411	16.604	15.9375	16.9089	17.4933	16.4475	16.5298	17.6476	17.5237	15.2684	16.74	17.0236	17.5388	17.425	15.6491	16.9598
ACTG1P4	3.85837	4.21272	4.07695	3.37623	3.67623	5.35284	4.55417	1.91677	3.87483	4.085	5.50988	4.54503	3.10733	3.80673	3.95193	3.67704	3.47138	5.99194	3.8375	4.43182	1.91677	6.21142	3.76427	3.59138	5.71443	4.74376	2.69753	2.58999	1.91677	4.71441	4.59031	3.76695	4.43559	3.37847	2.86893	3.62989	4.24998	4.21964	3.89516	4.15606	5.54521	2.86063
ACTG2	3.26184	5.52791	4.15107	4.10743	9.35327	3.52228	8.06311	5.61527	4.65474	5.20625	3.40004	3.39399	5.98989	3.62851	2.88596	9.3741	5.96188	4.60244	4.26265	3.43641	3.19651	4.9261	5.38381	3.87803	4.77911	2.91556	5.97374	2.86059	4.94981	3.31768	3.13476	5.83454	4.99959	3.23451	6.58608	1.91677	3.08617	5.98106	3.05737	14.5211	2.61301	4.0659
ACTL10	4.39089	4.47829	9.11854	7.55681	4.53981	4.74814	9.33545	7.07923	4.83938	7.07321	5.66745	9.12726	5.69244	7.26394	7.05581	7.583	4.41684	8.12023	8.23684	8.29131	5.43159	4.84635	3.54117	7.20896	8.20413	5.76469	5.9474	4.6178	4.69427	7.15139	7.89929	5.78868	6.52655	5.81349	6.70891	8.71207	6.83234	9.9815	3.60653	4.86866	8.95465	5.2539
ACTL6A	12.8557	12.579	12.9225	13.3655	13.8683	13.2227	12.8187	13.1467	12.6769	13.6971	12.6431	14.1288	12.9623	13.7275	14.1883	13.2303	13.5067	13.2588	13.0174	13.0398	13.4533	13.0294	12.9711	13.2669	13.4186	13.3719	13.2086	12.9512	12.7865	13.6207	13.3931	12.4768	12.9047	11.9031	12.99	13.1607	13.2602	13.353	12.8595	13.657	12.06	12.5916
ACTL6B	10.9187	11.5159	10.5009	10.3403	10.8385	9.66842	10.3758	10.9563	11.7271	9.51136	11.1461	11.5677	11.2675	11.4347	12.0799	11.4072	10.0867	11.044	9.49596	10.8572	9.16243	10.1767	11.0107	3.04656	10.9849	10.6119	11.0488	5.84642	11.5468	10.3705	3.82351	11.6796	11.4957	5.09321	10.5667	9.9714	2.60404	10.3446	3.60653	3.79812	7.68387	10.8621
ACTL7A	1.91677	2.61605	2.86616	1.91677	1.91677	3.52228	1.91677	2.58918	2.95044	2.95758	1.91677	3.07991	1.91677	1.91677	1.91677	1.91677	3.31959	1.91677	1.91677	2.62121	1.91677	1.91677	1.91677	2.58	2.79971	1.91677	1.91677	1.91677	3.21788	1.91677	2.92068	3.09593	1.91677	1.91677	2.86893	1.91677	2.87995	1.91677	2.58655	1.91677	1.91677	1.91677
ACTL7B	1.91677	3.7815	2.59403	2.9698	1.91677	2.8746	2.52869	3.71684	2.52196	3.6523	1.91677	1.91677	1.91677	1.91677	1.91677	2.83685	3.31959	1.91677	3.02107	1.91677	1.91677	1.91677	1.91677	1.91677	1.91677	1.91677	6.1687	2.86059	3.21788	3.14115	1.91677	3.09593	2.90535	1.91677	3.24092	3.29866	3.40171	1.91677	2.58655	1.91677	2.89229	3.06309
ACTL8	2.60732	6.97655	2.86616	6.54846	7.82608	2.60016	2.52869	3.06171	3.23375	3.35991	3.93851	2.8747	6.49054	1.91677	4.26245	1.91677	6.38579	4.19578	3.1823	2.62121	7.61193	4.23705	4.19269	6.07544	3.61125	4.17481	5.1488	4.06582	6.1909	2.63755	11.5491	6.67943	8.67399	5.72376	2.86893	3.42014	3.94064	2.86538	5.10765	1.91677	3.96381	3.81498
ACTL9	1.91677	2.89647	2.59403	1.91677	1.91677	1.91677	1.91677	1.91677	1.91677	1.91677	1.91677	1.91677	1.91677	1.91677	1.91677	1.91677	1.91677	1.91677	1.91677	1.91677	1.91677	1.91677	1.91677	1.91677	1.91677	1.91677	1.91677	1.91677	1.91677	1.91677	1.91677	1.91677	1.91677	1.91677	8.04977	1.91677	2.60404	1.91677	1.91677	1.91677	1.91677	1.91677
ACTN1	12.1998	12.3765	11.4257	12.9781	12.0988	12.1872	12.2894	13.0312	12.1914	12.7998	12.7404	12.0011	13.8099	13.1256	13.0163	12.6009	13.414	11.9816	12.4124	12.1667	12.2009	13.9463	11.78	14.2671	13.1237	12.8413	13.3968	13.2943	12.5357	12.7471	14.9379	13.0561	13.3524	13.0676	12.814	12.6601	15.7258	10.5765	15.295	16.9797	11.9347	12.4458
ACTN2	1.91677	7.69621	2.86616	2.9698	8.72389	5.65614	1.91677	2.58918	8.50848	3.6523	2.60322	4.48911	5.64064	3.16053	1.91677	3.19764	5.89299	10.0589	6.23814	2.90358	3.79979	6.77538	5.85277	9.6294	2.5459	8.80793	4.17748	7.69751	3.05258	1.91677	3.82351	4.12065	4.07412	7.14584	7.58866	2.55349	6.13378	6.54992	5.7686	2.72962	7.03529	7.76027
ACTN3	3.09156	3.55672	6.45779	3.90803	1.91677	4.01475	3.89403	6.11161	4.39453	5.24619	5.45322	5.29026	3.10733	4.22713	4.11636	4.61125	6.35202	5.04932	4.48527	4.5529	2.97255	3.4713	8.8977	2.8468	5.71443	7.12174	5.10141	10.1877	3.36029	3.72331	3.3105	3.66044	4.07412	4.72353	5.30708	4.16752	2.87995	4.86087	5.14231	3.29084	4.12892	4.84932
ACTN4	13.5108	13.8648	14.7737	13.509	13.5488	14.217	13.6492	14.6358	13.3809	15.3326	13.7685	13.6667	14.2799	13.7979	13.9615	13.6004	14.0195	13.6106	13.7629	14.2378	14.6072	14.492	14.1112	14.7717	13.9735	14.7339	14.384	14.2374	14.3537	13.4023	15.9176	15.1247	13.8903	13.353	14.2553	14.1471	15.472	13.8038	15.7077	16.2535	14.3669	15.2299
ACTR10	11.4719	11.4674	12.2717	11.5403	11.3138	11.3702	11.313	10.6365	11.7257	11.2485	10.7387	11.9898	11.5293	12.4324	12.3608	12.2426	11.9612	10.4237	12.0759	11.5294	13.7418	11.3082	11.7909	12.2329	11.733	11.8771	11.8003	11.6611	11.939	11.334	11.2688	11.5993	12.2639	11.2834	11.8252	11.7668	11.7093	11.0779	11.7152	12.4077	11.7176	11.5227
ACTR1A	12.1703	12.4323	12.2568	13.4457	13.3905	12.4667	13.2401	12.4115	12.8808	12.3775	11.9037	12.1912	12.777	12.3861	12.5468	13.2386	11.5364	12.6753	13.0857	13.2229	12.405	12.5713	12.6253	12.299	11.9663	12.4887	12.4919	13.7098	12.7594	13.394	11.7151	12.9723	12.3467	13.1011	13.2613	12.9806	13.2231	12.2378	13.0285	13.2767	13.228	13.1176
ACTR1B	12.4973	11.3347	12.1311	11.5665	11.9016	11.63	12.4967	11.3029	11.8943	11.9338	12.4741	11.5226	11.3262	12.5016	13.2446	12.1994	11.2218	12.4553	10.8838	12.2477	10.6414	11.7863	12.1484	10.9233	11.769	11.6018	11.5841	11.8672	11.8574	11.8606	12.0535	11.6536	11.4016	12.4509	10.8197	11.8062	11.8797	12.8642	11.8237	11.1149	11.8915	12.1685
ACTR2	13.9292	14.0892	14.0035	14.355	14.3957	13.6879	14.2558	13.137	13.5514	14.3057	13.3136	13.726	14.3334	13.0691	13.6699	13.9698	13.4825	14.1807	14.0791	14.0448	14.0485	14.5121	14.8064	15.1904	13.3915	14.0057	13.983	14.8994	14.5502	14.138	14.5372	14.7827	14.4831	15.3751	14.3891	14.6931	15.3044	13.8329	14.813	15.6937	14.8379	14.3073
ACTR3	13.3421	13.6222	12.9274	13.3264	14.2894	13.1722	13.2689	12.5217	12.9798	13.3179	12.6968	13.073	13.6691	12.7979	12.6881	13.24	12.5789	12.8242	12.8867	13.4941	13.8217	13.2878	12.7794	13.5844	13.1575	12.7227	12.8152	13.3298	13.664	13.4214	14.1219	13.4401	13.8394	14.2021	13.4213	13.5778	14.309	13.5578	13.8871	15.0329	13.8838	13.2859
ACTR3B	11.3617	11.3912	10.1492	11.1214	10.8897	9.90111	10.6165	11.9263	11.0429	10.0612	11.5038	10.3279	10.5343	10.3424	10.7526	10.171	11.044	10.6896	8.90378	10.2226	11.0071	11.0228	11.203	10.1126	9.19832	10.8034	10.9801	10.1274	10.7941	10.4461	11.0185	11.1406	10.1621	10.6611	10.7248	10.2446	9.28137	10.1564	10.2145	9.99487	10.3635	10.7813
ACTR3BP2	1.91677	1.91677	1.91677	1.91677	1.91677	1.91677	1.91677	1.91677	1.91677	1.91677	1.91677	1.91677	1.91677	1.91677	1.91677	1.91677	1.91677	1.91677	1.91677	1.91677	1.91677	1.91677	1.91677	1.91677	1.91677	1.91677	1.91677	1.91677	1.91677	1.91677	1.91677	1.91677	1.91677	1.91677	1.91677	1.91677	1.91677	1.91677	1.91677	1.91677	1.91677	1.91677
ACTR3BP5	1.91677	1.91677	1.91677	1.91677	1.91677	1.91677	1.91677	1.91677	1.91677	1.91677	1.91677	1.91677	1.91677	1.91677	1.91677	1.91677	1.91677	1.91677	1.91677	1.91677	1.91677	1.91677	1.91677	1.91677	1.91677	2.62993	1.91677	1.91677	2.58365	1.91677	1.91677	1.91677	1.91677	1.91677	1.91677	1.91677	1.91677	1.91677	1.91677	1.91677	1.91677	1.91677
ACTR3C	7.39177	7.81691	8.29207	7.50764	7.68058	6.66529	8.01392	8.2158	7.66536	7.40571	7.95873	6.93383	7.34464	6.48324	7.13062	7.57099	7.1258	7.3524	7.30758	7.40936	7.26043	7.0276	7.84427	7.48895	8.0177	6.85436	7.40513	6.41356	7.29392	7.19944	7.7478	8.40879	5.76273	7.19655	7.67549	8.394	5.59385	7.06988	7.40112	5.94178	8.73545	6.66088
ACTR5	9.70793	11.1547	9.68738	9.84881	10.1732	9.289	9.31373	8.53128	10.8728	10.064	9.98407	10.5485	10.5923	9.82551	9.60192	9.63268	10.9626	9.36363	9.96462	9.657	10.8449	10.2857	8.73328	9.92166	10.1755	10.0099	10.7123	9.98209	10.1254	10.4921	10.8826	9.96214	9.4468	9.7591	10.0471	10.2312	10.5797	9.62749	9.87339	9.46715	9.75299	11.2654
ACTR6	10.8202	11.3647	11.3906	11.8678	11.1616	11.532	10.9312	11.7653	10.5458	11.3214	10.2599	11.8381	11.4065	11.2736	11.6529	11.8909	11.042	11.1987	11.5412	10.6601	11.2655	11.9765	11.2057	11.3824	11.5032	11.5736	10.9946	10.4809	10.7874	10.8721	10.966	10.5426	11.568	11.1654	11.7783	11.5691	9.97509	11.421	11.1747	11.674	11.8099	12.0621
ACTR8	10.1113	11.3302	10.7197	10.801	11.1287	11.4583	10.4721	10.917	10.8785	11.0533	9.8074	11.1684	10.8479	10.9547	9.91115	10.6813	11.3505	9.76061	10.8527	10.9738	9.93815	10.3134	10.7509	10.4952	9.72646	10.3055	9.66336	11.4618	10.327	10.3117	11.0996	10.4874	10.3348	10.0802	11.6232	9.81378	10.2006	9.17434	10.3967	11.4813	9.68861	10.9075
ACTRT1	2.60732	1.91677	3.3814	1.91677	1.91677	2.60016	1.91677	3.22818	1.91677	1.91677	1.91677	1.91677	1.91677	1.91677	2.88596	1.91677	2.63859	4.36293	1.91677	1.91677	1.91677	1.91677	1.91677	1.91677	1.91677	1.91677	3.23889	1.91677	1.91677	3.46929	2.63365	1.91677	1.91677	1.91677	1.91677	1.91677	1.91677	2.86538	1.91677	1.91677	2.89229	1.91677
ACTRT2	1.91677	1.91677	1.91677	1.91677	1.91677	1.91677	1.91677	1.91677	1.91677	1.91677	1.91677	1.91677	1.91677	1.91677	1.91677	1.91677	1.91677	1.91677	1.91677	1.91677	1.91677	1.91677	1.91677	1.91677	2.5459	1.91677	1.91677	1.91677	1.91677	1.91677	1.91677	1.91677	1.91677	2.59259	1.91677	1.91677	1.91677	1.91677	1.91677	1.91677	1.91677	1.91677
ACTRT3	3.40834	3.42599	3.6238	4.28043	6.01026	5.8851	6.15942	8.11509	5.93678	4.33503	6.28402	3.84064	5.71765	1.91677	6.60923	4.61125	7.28613	3.27654	6.31045	2.62121	4.92293	6.82744	7.35183	6.34479	3.86781	5.63329	7.10594	6.58719	4.94981	5.68754	2.63365	4.04093	3.28992	7.26942	3.38548	4.80584	7.01891	5.41793	8.26411	8.73867	2.61301	8.52507
ACVR1	9.34102	9.43522	12.2608	7.61988	10.7371	8.99648	9.26767	8.85649	9.44833	9.62632	9.6845	8.33376	8.90689	9.91965	8.15606	10.8171	8.92538	8.93397	9.83734	9.3672	9.49808	10.3143	10.1609	9.50108	12.2176	9.56061	9.90247	10.2535	10.0802	9.63239	9.67988	10.6942	10.3004	10.9565	9.17898	10.5667	10.3315	10.8255	10.6311	12.2453	10.7497	10.7752
ACVR1B	11.2699	11.8621	11.6396	12.4706	12.1718	12.0751	12.0266	12.5909	10.9696	10.8357	12.3278	10.4856	13.2113	12.1704	12.4566	11.8579	11.2398	12.1352	11.018	11.3421	11.6182	11.8016	11.8052	11.2303	11.4523	11.9593	12.2307	11.3225	11.0031	11.2646	11.4608	11.706	11.6158	11.3253	10.7021	11.3647	10.8533	10.9846	10.9831	10.5815	11.1948	10.933
ACVR1C	7.12623	10.6196	7.84785	6.75942	10.1743	5.15527	5.45188	8.57301	12.0207	7.15863	8.48604	4.65045	6.98001	6.57657	3.54019	4.95035	6.5585	12.681	8.4143	7.07769	5.35853	8.70326	11.0396	8.21638	8.17165	10.8904	10.4571	4.27605	8.68496	8.06749	4.59031	6.4781	5.66073	3.62047	5.53806	5.45457	4.76071	9.88411	3.60653	6.40795	10.1884	8.0336
ACVR2A	11.1496	9.72924	10.8756	10.0653	8.81675	10.115	10.4776	9.43713	10.0032	11.2594	10.3142	9.73893	9.08128	11.2069	10.0524	9.94781	10.4151	10.7765	9.63589	11.8921	10.5928	10.6963	10.2103	10.2294	11.0086	10.2497	11.1144	7.80407	10.6123	9.71069	8.51679	10.2332	11.7493	9.42373	9.34895	11.6586	8.86942	10.3707	8.92602	8.76748	9.04067	11.5116
ACVR2B	11.6738	11.5667	11.3476	12.4005	11.3543	11.8286	10.6882	11.4376	10.9061	10.9538	11.9089	11.7809	12.1049	11.6938	11.3643	10.8829	11.4314	11.0982	11.6355	11.1089	12.3483	9.92791	11.0225	10.3348	9.69125	10.6689	11.2024	10.9653	10.1683	11.4447	9.93819	10.4703	11.4451	10.2428	10.523	11.2999	10.7677	10.339	8.98618	8.63976	9.55571	11.6679
ACVR2B-AS1	7.36885	6.6522	8.95324	8.60795	7.16458	9.13139	5.88323	6.42444	8.31739	8.09933	6.64013	8.23385	6.80367	7.54336	8.99418	7.57099	9.74604	7.10231	7.20528	7.05792	6.68007	6.45617	8.815	6.77804	7.05432	7.21618	8.01704	8.27882	6.33026	5.57488	7.12646	7.30049	7.53416	6.20983	7.31493	5.84255	7.64715	5.35918	5.36368	5.09632	4.92568	7.32056
ACVRL1	5.75536	2.89647	1.91677	3.37623	3.7835	2.8746	3.65859	7.85371	2.76659	2.95758	5.50988	1.91677	4.28668	3.80673	3.95193	4.79112	1.91677	3.77962	4.58424	3.28754	4.81689	5.91618	1.91677	2.58	3.78807	4.57915	4.26872	6.0972	2.85184	6.24186	6.00962	2.60998	4.3025	7.16294	5.36845	3.42014	1.91677	3.9132	4.79446	1.91677	3.87257	3.22974
ACY1	4.51076	4.41664	3.72856	5.01528	3.97378	4.5448	4.26463	4.5106	3.64118	1.91677	5.1659	3.74352	5.66678	5.20988	3.54019	4.01814	6.2457	5.08084	5.52192	3.43641	5.2815	3.78156	3.76427	6.19253	3.51199	3.9146	3.97349	4.27605	3.79891	3.72331	7.28461	6.67943	1.91677	5.87728	4.91161	2.81021	4.44229	2.86538	4.19967	4.25642	3.41985	5.2539
ACY3	4.03385	2.61605	3.91466	1.91677	3.67623	4.59852	1.91677	3.06171	1.91677	3.17871	2.60322	1.91677	7.08018	2.80943	1.91677	2.83685	1.91677	1.91677	2.56456	1.91677	1.91677	1.91677	2.88659	2.58	1.91677	3.12867	1.91677	5.64283	1.91677	1.91677	5.03611	1.91677	2.90535	2.86417	3.07301	3.00275	3.40171	1.91677	4.32902	5.1479	8.50205	3.61455
ACYP1	11.4489	9.8359	10.2993	10.3589	10.1306	9.95731	10.372	11.2793	11.2135	11.0898	11.4437	11.0203	11.1289	11.5237	11.912	11.8147	11.034	11.0954	10.2377	10.2844	9.46178	10.9259	12.2965	11.3315	11.8266	10.7027	10.7374	8.4715	11.3302	11.3738	9.60605	10.324	10.5469	9.14283	10.2013	10.0599	9.72418	10.2675	9.39765	9.98264	8.80939	9.23963
ACYP2	8.46048	6.51602	8.30759	8.83748	7.85463	8.05772	7.30174	6.11161	7.73552	8.85819	8.35782	8.00081	7.71229	6.27616	8.22593	8.94718	8.20029	7.59269	8.39784	8.3894	6.53939	7.19542	8.22355	8.55227	6.59093	7.0311	7.5165	7	7.26338	8.58037	7.95569	8.60266	7.63798	8.29374	7.98326	8.27021	8.88016	8.52991	8.26411	8.37143	8.58861	7.88818
ADA	8.08283	7.98089	8.89792	9.33692	7.02076	7.14203	10.3832	8.13666	8.2709	8.5341	6.86186	5.79815	9.13579	4.88024	5.52864	8.79038	6.81527	9.26041	8.21445	8.12567	10.9138	10.3115	5.66307	9.35486	9.71649	3.70599	7.93923	9.19899	8.23996	5.45254	10.0303	8.40879	5.23218	11.0258	10.1749	7.44421	9.81089	7.54564	12.8476	7.23086	8.3831	7.71498
ADAD1	3.09156	1.91677	1.91677	1.91677	1.91677	1.91677	2.52869	1.91677	3.35036	1.91677	1.91677	1.91677	1.91677	1.91677	1.91677	1.91677	3.47138	1.91677	2.82551	2.62121	1.91677	1.91677	3.2647	1.91677	1.91677	3.12867	2.69753	1.91677	1.91677	1.91677	1.91677	1.91677	1.91677	1.91677	2.86893	1.91677	1.91677	1.91677	1.91677	1.91677	1.91677	2.86063
ADAD2	2.60732	2.61605	1.91677	2.9698	4.80199	1.91677	2.96163	1.91677	3.87483	2.66054	7.13672	1.91677	1.91677	3.4189	1.91677	1.91677	4.02937	1.91677	3.1823	3.28754	1.91677	2.84237	2.60886	1.91677	2.5459	3.12867	3.58882	1.91677	2.85184	3.14115	1.91677	2.60998	4.99959	1.91677	2.86893	4.34367	1.91677	1.91677	1.91677	1.91677	2.61301	3.06309
ADAL	9.91052	9.75967	8.64654	9.49241	10.1411	10.0401	10.2351	10.3948	9.24693	9.27617	9.6676	9.64092	10.0053	9.32581	8.84675	9.08438	11.2823	10.2727	8.5869	9.41456	10.2501	9.71528	9.67434	8.69764	9.89731	8.84089	10.5711	10.1814	10.0255	10.4421	9.2502	9.63133	9.14716	10.7164	10.2556	8.79938	10.0231	10.2233	9.95874	10.8309	9.24422	9.80449
ADAM10	12.114	12.0569	12.2928	12.1784	11.5278	12.0489	13.2943	12.5203	11.7454	11.9697	11.58	13.2268	12.8277	12.5995	12.6449	12.5827	13.9058	12.141	12.7465	12.5177	13.032	12.8092	12.029	12.3115	12.7533	12.0013	12.3026	13.4749	11.8883	12.9778	13.5321	13.2447	12.5878	13.0734	12.0745	12.5673	13.5038	12.2938	13.658	13.7823	12.4219	12.0035
ADAM11	6.23368	8.71113	5.23582	9.15733	5.41212	6.76037	6.3426	10.1696	6.75325	5.03409	11.4382	6.89246	9.5425	9.41996	7.30225	6.30107	11.4746	9.2773	7.88178	7.27888	9.42009	12.9797	7.27961	10.5696	9.91159	9.21692	11.3785	11.3753	11.1805	7.12178	7.87609	8.58607	9.31522	11.177	5.80465	5.02356	8.69497	7.75231	9.60065	4.34976	5.67822	9.80719
ADAM12	4.11339	3.67432	7.2595	2.9698	11.1707	5.08275	3.11506	8.1452	6.98613	4.88954	6.25132	4.48911	2.89767	1.91677	1.91677	5.73741	6.00603	4.98409	4.37854	3.98491	5.20004	3.3463	9.47688	5.31021	7.5463	7.77082	7.15267	5.71396	3.79891	2.92603	4.80621	7.72704	5.19598	4.40766	5.6896	4.95468	8.3689	5.5286	3.80623	12.44	4.83644	2.86063
ADAM15	9.67719	11.5662	11.7777	11.605	10.9298	10.4519	10.5702	11.9759	11.3098	11.9251	12.9249	9.68698	13.2699	12.5397	11.4352	10.8534	11.2929	11.0519	13.1405	11.2613	11.1073	12.3324	10.8873	11.7398	11.7364	11.8757	10.8148	12.7176	11.5591	10.6645	13.5942	12.5451	11.4795	12.8259	12.8016	12.7092	11.577	12.072	11.8566	12.6129	13.1007	11.6645
ADAM17	11.258	11.5611	11.4468	11.7574	11.1028	11.3388	11.1632	10.6128	10.8519	11.5787	10.9079	11.6354	11.8155	10.7235	10.7152	11.397	10.5549	11.3173	11.8089	11.7182	11.9646	12.2293	11.1701	11.2549	12.2472	11.3151	11.1551	12.0253	11.7366	11.2986	11.7645	11.8882	11.9512	13.3488	11.8068	12.0837	11.6899	11.1484	11.8743	11.7828	11.6046	11.9914
ADAM18	1.91677	2.61605	1.91677	1.91677	1.91677	1.91677	1.91677	1.91677	1.91677	1.91677	1.91677	1.91677	2.89767	1.91677	1.91677	1.91677	1.91677	1.91677	1.91677	1.91677	2.67146	2.57678	1.91677	1.91677	1.91677	1.91677	1.91677	2.86059	1.91677	1.91677	4.26149	1.91677	1.91677	1.91677	1.91677	1.91677	1.91677	4.94382	1.91677	1.91677	3.41985	1.91677
ADAM19	8.73581	9.98886	3.6238	9.60964	4.53981	8.51463	9.05783	10.1548	8.30206	8.24795	10.4614	9.08889	11.2029	10.4724	6.15051	6.76928	9.90115	9.31213	6.93994	7.52181	9.37946	10.4589	8.44873	5.62915	10.521	10.3394	10.7891	10.2275	11.0547	9.80991	11.8191	9.66804	10.6482	10.2716	8.09996	8.69135	11.0136	4.77269	10.1135	13.8113	7.67123	10.2762
ADAM1A	10.6229	8.76011	10.0055	8.18656	9.06655	11.0683	9.82772	8.77081	9.37697	9.23746	8.13003	9.83752	9.94684	9.4387	9.78664	8.99737	8.49475	9.48924	9.3114	9.1348	8.98119	7.70955	9.98418	9.74314	9.87955	9.53886	8.95714	9.42666	9.64389	9.18481	8.25888	8.82532	8.70937	8.21397	8.18696	9.53583	7.87894	9.33416	8.24453	7.44989	10.3487	9.79636
ADAM2	1.91677	1.91677	1.91677	5.19365	1.91677	1.91677	1.91677	1.91677	1.91677	1.91677	1.91677	3.52244	1.91677	1.91677	1.91677	3.19764	1.91677	1.91677	2.82551	1.91677	2.67146	1.91677	1.91677	1.91677	1.91677	2.91556	2.69753	8.60469	1.91677	1.91677	1.91677	1.91677	2.6225	3.06732	1.91677	1.91677	1.91677	2.86538	1.91677	1.91677	3.87257	1.91677
ADAM20	3.09156	3.10589	2.86616	2.9698	3.42767	2.8746	4.51	4.5639	4.18834	3.51532	4.31479	4.30606	1.91677	3.96259	1.91677	1.91677	3.83523	3.39638	2.56456	3.11437	3.3799	3.04126	3.65788	3.9606	3.61125	3.58669	3.58882	2.86059	4.04829	3.46929	4.40272	3.76695	4.55679	3.06732	3.07301	3.00275	3.64682	2.86538	4.26591	4.34976	3.55015	3.06309
ADAM20P1	4.03385	5.49914	5.09823	3.67129	4.05925	3.39384	6.05824	6.38164	6.14417	4.54574	5.45322	5.79815	5.55923	5.20988	3.54019	4.15972	5.66385	5.14183	5.59351	5.03686	3.91274	4.17137	4.51546	6.62003	5.15381	5.42626	5.80786	4.45764	5.51848	4.96113	5.85153	5.94314	6.20395	2.86417	4.73477	3.80822	4.80731	6.65069	5.67763	5.85204	4.46921	6.31068
ADAM21	3.40834	3.55672	4.41204	4.69622	3.27954	4.16831	4.89858	5.48594	5.35452	4.72829	5.78665	4.88342	4.35457	4.34188	3.54019	5.77994	5.25016	6.69264	4.37854	4.36697	3.3799	6.52088	4.33121	3.35285	4.96192	4.39205	3.97349	4.84923	4.54634	4.41387	6.35057	4.82662	5.96865	2.59259	4.63711	3.29866	4.1792	4.94382	4.79446	4.15606	3.87257	3.81498
ADAM21P1	1.91677	1.91677	1.91677	2.9698	1.91677	1.91677	1.91677	2.58918	2.95044	2.95758	2.87882	3.07991	2.61692	2.80943	1.91677	4.15972	3.31959	4.36293	3.657	1.91677	1.91677	3.04126	2.60886	2.58	3.28308	2.62993	1.91677	1.91677	3.4863	2.63755	3.13476	3.09593	2.6225	1.91677	2.86893	1.91677	1.91677	3.23615	1.91677	1.91677	1.91677	3.71887
ADAM22	12.9341	13.1275	12.2044	12.6456	12.2383	11.5412	10.9798	13.2653	13.2053	11.7953	13.1692	12.3891	12.1967	13.0379	12.1613	12.4274	12.3657	12.1693	10.7828	12.1552	11.4082	13.0007	13.5008	11.0755	12.4432	12.4785	12.5399	9.76882	13.7989	12.5658	8.9478	11.4961	12.5798	12.0957	11.2949	12.6073	9.80103	11.7112	11.1124	5.46429	11.6253	12.8782
ADAM23	10.7802	11.0229	5.02404	9.18365	6.80351	10.6793	9.56554	11.2144	9.44414	9.51945	10.3043	10.0129	9.65226	11.0724	9.89247	1.91677	10.3536	10.0163	10.5351	10.2457	10.8794	11.2621	9.85629	8.37303	6.14595	10.8695	10.5407	10.197	11.3539	11.0775	3.3105	12.7706	9.37452	10.7766	9.78375	10.452	7.63452	10.6543	7.69457	4.25642	10.3625	12.9622
ADAM28	8.27168	4.05704	11.3987	4.10743	2.61688	7.71057	5.81389	9.38582	10.2698	9.54939	3.25425	3.52244	7.44571	7.82557	7.31834	5.69357	6.33484	6.79949	7.8579	3.28754	5.53458	2.84237	5.25468	3.04656	4.42472	3.45397	3.00824	3.3732	2.85184	7.14159	4.33396	6.52068	3.98822	2.59259	9.0222	10.7619	3.75269	11.1644	3.05737	1.91677	11.1975	3.98759
ADAM29	4.62095	2.89647	4.86275	4.10743	1.91677	1.91677	3.36531	3.98534	3.1024	2.66054	1.91677	3.84064	1.91677	2.80943	2.88596	2.83685	3.14285	4.00443	4.37854	3.28754	2.97255	1.91677	2.60886	2.58	1.91677	3.30364	1.91677	1.91677	1.91677	3.14115	1.91677	2.60998	1.91677	1.91677	4.78113	3.8886	2.60404	3.72721	1.91677	3.48561	3.27238	3.98759
ADAM30	1.91677	1.91677	1.91677	1.91677	1.91677	1.91677	1.91677	1.91677	2.52196	1.91677	1.91677	1.91677	1.91677	1.91677	1.91677	1.91677	1.91677	1.91677	1.91677	1.91677	1.91677	1.91677	1.91677	1.91677	1.91677	1.91677	1.91677	1.91677	1.91677	3.14115	1.91677	1.91677	1.91677	1.91677	1.91677	1.91677	1.91677	1.91677	1.91677	1.91677	1.91677	1.91677
ADAM32	4.25934	4.13718	4.41204	4.10743	4.21505	5.9061	5.05856	4.88848	5.57609	6.94683	4.84969	4.70028	4.28668	4.10154	3.26386	3.67704	6.67225	5.36243	5.66167	6.06662	4.11247	3.86962	3.41147	6.1268	4.99577	4.69104	4.94882	8.98682	5.02556	5.38719	5.23361	5.58894	4.3025	5.93835	3.38548	3.16159	5.87842	5.09628	4.79446	5.04277	7.36861	7.53122
ADAM33	2.88446	4.35204	3.91466	1.91677	3.27954	3.93058	2.96163	2.85947	4.39453	2.95758	4.24763	2.60023	3.67632	4.63723	6.52846	6.1147	1.91677	4.13505	12.1463	3.56789	3.5371	6.57063	6.77187	2.8468	6.27418	4.00726	3.00824	9.5923	4.6467	1.91677	4.01677	1.91677	9.79248	3.06732	3.07301	1.91677	1.91677	7.50589	6.45542	5.24573	7.64561	8.95808
ADAM3A	1.91677	1.91677	1.91677	1.91677	1.91677	1.91677	1.91677	1.91677	1.91677	1.91677	1.91677	1.91677	2.61692	1.91677	1.91677	1.91677	1.91677	1.91677	1.91677	1.91677	1.91677	1.91677	1.91677	1.91677	1.91677	1.91677	1.91677	1.91677	1.91677	1.91677	1.91677	1.91677	1.91677	4.89999	1.91677	1.91677	1.91677	1.91677	1.91677	1.91677	1.91677	2.86063
ADAM5	1.91677	1.91677	1.91677	1.91677	1.91677	1.91677	1.91677	1.91677	1.91677	1.91677	1.91677	1.91677	1.91677	1.91677	1.91677	1.91677	1.91677	2.54272	1.91677	1.91677	1.91677	1.91677	1.91677	1.91677	1.91677	1.91677	1.91677	4.27605	1.91677	1.91677	2.92068	1.91677	1.91677	1.91677	1.91677	1.91677	2.87995	1.91677	1.91677	1.91677	1.91677	1.91677
ADAM6	1.91677	1.91677	1.91677	1.91677	6.62922	2.60016	1.91677	1.91677	1.91677	1.91677	3.75071	1.91677	1.91677	1.91677	1.91677	1.91677	3.93599	1.91677	3.44451	1.91677	1.91677	3.2051	1.91677	1.91677	1.91677	2.91556	1.91677	2.58999	1.91677	1.91677	1.91677	1.91677	2.90535	2.86417	1.91677	1.91677	1.91677	1.91677	1.91677	1.91677	1.91677	3.06309
ADAM7	3.09156	1.91677	1.91677	1.91677	1.91677	1.91677	1.91677	1.91677	1.91677	1.91677	1.91677	1.91677	1.91677	3.16053	3.76318	1.91677	1.91677	1.91677	1.91677	1.91677	4.28574	3.04126	1.91677	1.91677	1.91677	1.91677	6.02502	2.58999	1.91677	2.63755	1.91677	5.74131	1.91677	2.59259	6.02924	2.55349	1.91677	1.91677	1.91677	1.91677	3.10091	2.86063
ADAM8	4.77128	4.59382	5.3612	3.37623	5.53089	5.41302	6.89644	5.82208	5.95263	6.41543	5.64237	7.0035	6.46109	7.05301	5.91618	7.13834	5.17426	5.46106	8.06396	6.21707	4.92293	4.02926	5.98016	4.30933	8.44364	5.57715	7.19794	8.90351	5.43818	6.61257	11.7771	4.99944	6.22193	8.39486	6.42333	7.36134	6.87594	7.87179	7.98621	5.38086	7.86683	9.27126
ADAM9	11.1591	11.3922	11.8704	12.0823	11.3533	11.7781	11.8565	12.504	11.5145	13.4916	11.0762	11.9541	11.8053	11.7418	10.763	12.6359	11.8313	11.1605	11.1462	12.4241	12.2202	12.5881	12.0578	12.4536	13.7369	12.0275	10.8541	14.9732	11.7011	11.499	14.8213	13.7958	11.7474	15.6081	12.2648	11.2312	13.1408	10.4107	13.9568	14.5921	14.5483	10.6885
ADAMDEC1	1.91677	1.91677	2.59403	1.91677	1.91677	1.91677	1.91677	1.91677	2.52196	1.91677	1.91677	1.91677	1.91677	1.91677	1.91677	1.91677	1.91677	1.91677	1.91677	1.91677	1.91677	1.91677	1.91677	1.91677	1.91677	1.91677	1.91677	1.91677	1.91677	1.91677	1.91677	2.88812	1.91677	2.59259	1.91677	1.91677	1.91677	1.91677	1.91677	1.91677	1.91677	1.91677
ADAMTS1	5.70723	7.25826	3.6238	1.91677	3.55853	6.50974	4.46435	5.08133	4.34588	5.9471	4.70986	3.52244	3.67632	4.63723	2.88596	3.85912	9.91131	5.20029	3.44451	3.11437	4.50973	10.1707	8.706	10.8928	3.4034	5.63329	6.19131	9.94213	8.06516	2.92603	5.92143	5.83454	5.40045	7.48191	5.10521	4.22886	8.91189	2.86538	7.86324	12.3208	5.65259	5.56806
ADAMTS10	2.60732	3.10589	1.91677	1.91677	2.89762	2.8746	5.02799	3.37155	3.55212	3.17871	2.87882	5.72904	2.61692	1.91677	1.91677	1.91677	2.63859	3.77962	2.56456	1.91677	2.97255	4.23705	5.11257	1.91677	7.19033	3.58669	3.00824	8.32475	2.85184	3.46929	10.1572	5.78868	8.48651	8.87629	8.30447	1.91677	3.53071	1.91677	8.30626	9.73223	1.91677	7.96756
ADAMTS12	3.65434	6.59926	4.47007	3.37623	4.05925	5.79787	2.96163	3.71684	4.61466	5.59378	4.43981	3.24871	3.42775	1.91677	2.88596	3.46253	7.31266	5.14183	3.55556	3.28754	5.15748	4.02926	3.41147	5.11906	3.70287	9.86152	3.23889	4.45764	2.85184	3.72331	11.2588	3.41372	2.90535	3.37847	4.00374	3.29866	4.31718	5.09628	3.89516	5.88258	2.61301	3.81498
ADAMTS13	8.16934	8.76011	7.64894	6.81442	6.82677	9.23009	9.2885	7.48124	10.5944	8.36032	9.95524	9.24484	7.80299	8.0534	8.34847	9.00631	9.85979	9.8032	8.99635	7.61264	6.97523	7.25743	7.55584	5.42466	9.07885	9.88757	9.49234	8.98205	9.39739	7.45036	7.58567	9.81049	7.21404	10.9491	8.76379	7.5167	9.50069	9.3715	8.33986	7.26592	7.24608	9.78955
ADAMTS14	10.6358	6.90205	8.72954	7.58869	10.8973	11.7613	12.2942	11.1163	11.0036	10.1368	10.147	9.13835	6.73154	11.3097	10.5883	12.8122	7.43845	10.7669	11.72	11.2683	10.2847	8.40774	9.74305	7.19302	7.5797	10.0629	10.9407	7.21051	11.6842	9.32993	4.10351	5.83454	10.017	8.64344	4.95253	12.0434	6.44042	7.49239	4.87957	7.68382	7.18513	5.15458
ADAMTS15	8.73879	4.13718	7.3819	5.85211	3.10727	4.01475	1.91677	6.55854	4.73157	4.54574	6.26776	8.55855	4.35457	5.70167	2.88596	1.91677	8.60971	8.6053	3.32135	3.11437	8.50668	3.2051	8.91634	2.8468	10.1498	4.39205	8.34328	6.42768	9.61396	4.27222	7.81031	5.25857	8.44513	7.28512	10.6255	8.4257	8.84223	8.03894	9.71173	12.2486	3.27238	8.50857
ADAMTS16	7.29783	5.85701	6.3112	5.74255	2.61688	7.15957	5.70312	2.58918	5.03282	6.19016	7.21499	8.2421	8.81982	8.80647	3.54019	4.28757	6.46687	5.59726	5.78894	5.19161	4.28574	3.58394	5.38381	4.81558	4.01363	5.81404	3.97349	3.61449	3.21788	3.72331	6.40028	3.86501	7.16852	3.99449	4.95253	5.87981	5.33557	4.57745	2.85584	5.19766	2.89229	4.66737
ADAMTS17	8.63061	7.30029	10.2768	7.55681	9.74497	8.59413	3.65859	2.58918	9.09335	2.95758	8.56117	5.60586	6.30403	7.02019	7.41128	1.91677	8.93679	8.56185	2.56456	2.62121	6.18764	2.57678	8.95805	8.58621	4.92722	9.07552	2.69753	7.34296	1.91677	7.89739	8.78303	8.24939	4.37069	5.52535	3.24092	9.09787	7.48777	10.1521	6.35657	2.72962	9.29452	2.59002
ADAMTS18	6.81182	8.68282	9.59554	7.73829	7.56094	10.1936	8.70184	6.33753	9.25332	9.77901	7.51908	11.1893	9.55125	9.70687	7.60733	10.5001	7.10571	4.60244	11.1702	9.93522	5.96084	2.57678	9.90642	8.4251	9.12858	10.8912	5.3645	10.8832	3.79891	8.94393	5.77803	3.66044	12.1339	1.91677	4.15673	10.4319	5.54037	10.1041	7.09483	4.86866	8.09688	6.66088
ADAMTS19	1.91677	8.02164	1.91677	3.90803	1.91677	6.35067	1.91677	4.33691	1.91677	3.35991	6.16616	2.60023	2.61692	2.80943	1.91677	2.83685	2.63859	4.46385	5.63931	1.91677	1.91677	8.57831	3.0941	6.65538	1.91677	4.74376	3.00824	3.50015	1.91677	1.91677	3.13476	3.86501	3.28992	2.59259	1.91677	1.91677	3.85018	4.0754	1.91677	2.72962	6.36966	1.91677
ADAMTS2	8.71174	3.10589	7.35973	7.43934	2.61688	6.65295	3.65859	5.08133	9.33842	4.2568	12.054	6.42545	7.1371	3.4189	1.91677	1.91677	10.4333	3.27654	3.02107	2.90358	8.99918	8.60538	4.03796	1.91677	3.14737	11.75	11.1673	9.9211	10.0221	1.91677	7.60696	8.89969	11.0846	9.15355	3.38548	6.41142	5.16875	7.15805	4.87957	10.5392	2.61301	3.71887
ADAMTS20	2.88446	8.11405	2.86616	6.58056	6.21841	4.16831	7.64282	5.2509	4.57338	8.29112	3.08482	7.68083	5.53103	3.62851	1.91677	6.14749	9.88798	8.36422	6.75564	7.37783	8.22513	10.1111	6.27313	8.48846	1.91677	2.62993	8.7411	6.92239	7.74991	8.86276	2.92068	1.91677	2.6225	1.91677	7.87212	8.02727	3.40171	9.69089	1.91677	1.91677	11.2516	5.80372
ADAMTS3	8.48554	7.08634	3.50895	5.74255	3.67623	7.05098	6.21418	3.37155	3.1024	5.92281	7.4344	3.07991	10.7249	6.66421	1.91677	1.91677	8.81841	8.68592	8.7358	3.79385	8.14657	7.15526	7.50748	11.9907	2.79971	3.12867	3.23889	4.56647	3.21788	3.46929	3.13476	6.82239	3.98822	9.31326	4.35739	3.52974	3.08617	6.16294	7.98149	8.158	6.11289	3.06309
ADAMTS4	5.1073	3.10589	3.0697	3.90803	3.97378	4.48888	3.5688	7.14034	3.94392	3.6523	4.24763	4.30606	10.0368	4.72305	3.95193	4.873	5.17426	5.11166	3.44451	3.89298	7.93227	11.8392	3.65788	5.15277	3.9428	4.32348	4.35413	4.39978	9.40789	3.60308	5.98807	10.0275	6.72841	7.17984	5.30708	3.7223	2.87995	3.23615	3.80623	10.6022	3.10091	4.66737
ADAMTS5	3.09156	6.71574	2.59403	1.91677	2.89762	6.18898	3.74215	2.85947	4.00947	3.35991	4.10218	3.84064	2.61692	6.24805	1.91677	4.79112	5.25016	1.91677	3.02107	2.90358	4.11247	7.60613	11.678	4.93721	1.91677	8.85563	8.64228	7.32045	11.2915	2.92603	2.92068	2.60998	2.90535	5.35599	5.3381	3.00275	3.53071	5.8597	1.91677	9.84656	6.11289	5.7596
ADAMTS6	7.71613	7.05722	6.74713	6.64268	5.71751	6.65295	5.45188	10.6136	7.75817	6.97065	8.57771	4.4308	7.19185	6.38343	3.76318	9.40485	6.48256	6.77113	5.97872	5.07717	5.43159	7.01868	6.27313	5.76531	3.61125	7.84362	4.65037	6.11478	4.69427	5.51503	8.96164	5.11637	5.43184	8.41284	8.4095	5.2696	12.3232	9.78797	7.76222	9.32212	9.12418	7.78787
ADAMTS7	5.14416	9.77017	4.90485	4.43358	4.21505	9.03498	4.20968	6.466	5.12037	8.04431	7.88088	9.91052	3.88231	8.56635	9.41641	6.49175	7.75447	6.85459	7.90527	8.57802	4.76067	9.72628	5.53028	4.63483	7.1831	8.20763	8.22805	11.6472	8.42026	6.82362	3.71446	7.40257	9.86272	9.99689	7.48257	4.91893	7.5361	4.77269	8.43273	10.9825	4.58449	9.03148
ADAMTS8	7.71007	4.70038	4.77453	7.88669	2.61688	4.48888	2.52869	3.90203	6.84081	4.78414	6.45166	6.36617	5.79072	4.5457	3.26386	3.19764	9.13306	7.50362	2.56456	3.68613	9.25769	1.91677	4.57172	3.04656	5.77362	4.84354	8.23349	5.2538	9.49749	4.76738	3.3105	4.04093	4.23066	5.05663	2.86893	3.00275	3.40171	4.57745	5.20917	2.72962	2.61301	8.26722
ADAMTS9	1.91677	6.88004	3.6238	2.9698	2.61688	7.03206	2.96163	2.58918	3.94392	5.68341	4.37874	3.24871	4.70313	6.45893	1.91677	1.91677	3.47138	2.54272	4.63118	5.68228	5.59932	3.2051	4.19269	4.36929	3.28308	5.36112	4.07946	5.08416	3.4863	4.27222	10.6132	4.26693	11.0882	3.72508	9.02929	4.34367	4.02512	7.45111	3.49264	9.36584	6.0749	5.11986
ADAMTS9-AS2	1.91677	2.61605	1.91677	2.9698	1.91677	3.74334	1.91677	1.91677	1.91677	1.91677	2.60322	1.91677	2.89767	1.91677	1.91677	1.91677	2.63859	1.91677	1.91677	1.91677	3.3799	1.91677	1.91677	1.91677	1.91677	2.91556	1.91677	1.91677	1.91677	1.91677	4.80621	1.91677	4.37069	1.91677	1.91677	1.91677	1.91677	1.91677	1.91677	4.43705	2.61301	2.59002
ADAMTSL1	10.7369	6.85768	5.88279	6.04889	10.2643	9.82627	12.6563	10.384	12.946	10.3839	5.91769	5.86407	3.55861	8.1551	8.20013	12.6272	7.41416	6.73242	7.33552	10.2002	4.70209	6.38841	5.78455	3.21108	9.06908	8.40089	9.51262	5.04764	3.70343	6.26013	3.46146	6.52068	4.99959	13.7624	9.66755	9.30811	4.6107	9.23637	5.91505	11.1348	5.57282	4.27613
ADAMTSL2	9.9419	3.42599	12.244	9.96869	3.67623	9.23423	11.9187	8.94717	11.4897	10.8349	7.94859	12.4018	4.41921	10.9996	10.5256	10.9597	10.7639	11.6094	12.1741	10.2738	6.64997	1.91677	10.077	3.35285	12.0832	10.6863	7.99797	2.86059	9.55847	10.0036	5.30548	7.7688	12.0226	2.86417	10.5347	11.1212	1.91677	10.7339	5.17614	3.48561	11.7002	7.21062
ADAMTSL3	1.91677	2.61605	9.54733	4.28043	1.91677	6.57661	1.91677	2.58918	3.35036	3.17871	2.60322	2.8747	7.655	1.91677	1.91677	1.91677	5.48771	2.54272	2.56456	1.91677	5.85901	2.84237	2.88659	2.58	1.91677	2.91556	2.69753	10.0256	1.91677	1.91677	4.40272	4.57516	3.11649	7.17142	2.86893	1.91677	6.04087	2.86538	4.70379	3.05206	5.79988	9.00115
ADAMTSL4	6.14634	11.4646	7.77154	3.90803	5.10179	7.04155	7.35743	8.56349	8.93542	8.36032	4.93568	8.19612	7.76137	7.05301	5.2865	6.81074	6.75202	11.9645	7.22034	6.7359	9.30426	6.02746	9.74007	7.41533	8.22539	9.35401	6.71233	9.45792	6.1909	6.10699	10.6167	7.30049	7.54132	13.4957	8.55724	6.78884	9.29748	10.7353	9.84767	8.97225	5.91199	6.8192
ADAMTSL5	2.60732	2.89647	2.86616	1.91677	3.10727	3.39384	2.96163	2.58918	3.87483	4.17369	2.60322	4.48911	4.13956	2.80943	1.91677	4.40425	1.91677	3.60343	1.91677	3.79385	5.83238	5.51848	6.2053	2.8468	8.26014	3.9146	3.42744	7.92334	3.4863	3.60308	7.38664	7.02318	5.46255	10.2072	3.73341	2.81021	10.2767	4.34973	6.23459	3.92885	4.34325	4.76133
ADAP1	4.86316	8.27861	5.86183	2.9698	6.74366	4.30585	5.45188	5.37328	6.14417	8.00451	8.49304	7.74613	7.43818	6.09855	4.39411	7.53436	8.41947	8.52839	8.85878	4.29885	4.11247	4.9261	5.14946	4.30933	6.30118	6.75713	10.7891	10.6415	10.853	5.04879	11.3293	9.11615	9.96604	9.3075	4.15673	10.0375	8.89081	9.21598	11.3281	7.99355	10.6502	7.9383
ADAP2	2.88446	4.53728	3.0697	3.67129	6.3367	4.43058	3.24765	3.06171	3.72409	3.77526	4.10218	4.16852	4.84909	3.16053	2.88596	4.15972	4.60507	5.14183	5.31128	3.89298	3.91274	4.02926	4.57172	5.21786	4.85513	4.32348	1.91677	7.10031	4.12173	3.72331	2.63365	4.51886	4.55679	8.45161	5.03094	3.16159	3.25577	4.34973	5.85411	3.48561	6.01596	4.97171
ADAR	15.177	13.9362	14.0944	14.0513	14.0308	15.6292	14.4272	14.1841	14.2868	14.0716	14.4173	14.4677	15.4078	14.493	14.8309	13.8341	13.7775	14.715	14.5742	14.8354	14.1725	14.2559	14.1192	13.3888	14.7913	14.4989	14.352	15.7744	15.4343	14.2508	13.9737	14.9383	14.634	15.0931	14.7947	14.9333	13.6752	13.5138	14.5264	14.8149	14.0859	14.7093
ADARB1	11.0831	10.2198	5.63338	10.5245	5.21298	9.9218	7.3391	11.5402	10.8221	9.94887	13.2913	10.6743	11.7329	10.4464	10.2891	8.73228	13.1362	5.77989	4.99442	9.09659	11.1787	10.5044	9.80293	9.60403	9.71273	8.23494	13.3503	9.93227	12.2242	8.15777	10.9459	10.8454	10.2268	10.655	10.1218	9.17639	10.447	7.54564	10.9111	9.22459	8.87423	11.195
ADARB2	10.208	5.73924	11.5157	10.6861	7.13694	9.76461	12.1138	3.22818	9.58505	8.18321	7.92292	9.25099	11.2139	7.99551	11.0007	7.50941	3.83523	11.6077	10.3291	9.87865	4.50973	1.91677	4.82299	5.50483	7.80354	9.43867	9.95776	5.46158	9.84922	8.3402	2.92068	3.41372	8.37075	3.06732	9.86118	11.1409	4.55683	11.2769	5.42106	3.05206	6.93305	3.71887
ADARB2-AS1	4.03385	1.91677	9.9235	4.43358	2.89762	4.43058	5.14647	1.91677	4.53082	1.91677	3.52893	3.07991	3.97388	3.16053	4.91052	4.51167	3.31959	3.69471	8.21821	3.68613	1.91677	1.91677	2.60886	4.63483	2.5459	4.00726	4.26872	1.91677	4.69427	5.68754	2.63365	2.60998	2.6225	1.91677	4.35739	5.29755	1.91677	4.46835	2.85584	1.91677	1.91677	1.91677
ADAT1	12.1354	11.1598	10.7946	11.907	10.7749	11.5282	11.6013	10.4578	11.7634	12.1136	9.58164	11.2641	9.82952	10.3913	11.1564	11.0304	11.2253	10.4388	10.8743	11.553	9.77368	10.1555	11.5073	11.0342	10.987	11.342	11.1729	11.4032	10.9985	11.3987	10.8042	10.6073	10.0028	11.0363	11.8218	11.8876	11.5782	9.09173	11.0123	11.234	10.3684	11.3813
ADAT2	9.72757	8.76011	8.6916	9.3085	9.25605	9.9422	9.02574	9.38762	10.0626	10.4916	11.5514	7.18578	9.8776	8.81127	9.30381	9.51858	10.8569	10.0173	8.51239	8.67845	10.4077	10.2557	9.62826	10.5849	9.26484	10.331	9.57824	9.59542	8.98067	8.19141	11.2299	10.2385	8.64439	9.73359	9.97311	8.82576	9.50243	9.06464	9.46177	8.48977	9.46528	8.64761
ADAT3	8.69649	7.32493	8.18269	7.57284	7.75517	7.81383	7.48513	8.38396	7.79369	7.68293	6.53547	7.27701	6.99035	7.85377	8.18266	9.25162	8.45562	7.97872	8.04294	8.08721	8.34254	7.60613	7.94106	7.84553	7.95121	7.17914	7.8987	6.73077	8.02932	7.48953	6.86873	8.66716	6.95988	8.6616	8.20792	6.54468	7.54962	7.99176	7.92849	6.72614	7.01542	8.46479
ADC	4.81798	7.50822	7.40374	5.9039	5.38082	6.67752	7.72977	4.5106	8.35055	5.97098	7.89679	8.29462	7.98962	7.48444	5.47187	7.85464	7.55414	5.85412	7.42927	8.14452	8.45111	6.36039	7.93585	2.58	7.98068	7.78321	8.00436	8.07888	7.09148	6.31359	3.9238	8.03637	6.40606	8.14683	7.07129	5.24109	8.85861	5.98106	10.881	3.05206	7.74546	6.67278
ADCK1	8.96182	9.04837	8.31529	8.90232	9.43492	8.11275	8.68017	9.66349	9.29727	8.9863	9.65985	9.34017	8.03023	9.28153	8.92235	9.24029	9.34914	8.42912	9.3632	8.8317	9.27256	9.06996	9.66807	9.79286	8.7551	9.32253	9.30862	8.46468	10.0255	9.05771	10.1008	9.36391	9.16116	9.08795	9.52289	8.89988	9.27934	7.82948	9.15295	9.46965	8.99577	9.50534
ADCK2	11.8585	10.7587	10.3905	10.8146	10.7432	10.4652	11.5852	10.8835	11.1635	10.4382	10.0484	10.8459	11.3758	10.9384	11.1006	11.1051	11.092	11.0543	10.1579	10.9358	10.4519	10.0707	10.4737	11.9893	10.9136	10.5416	10.0346	10.4682	11.2512	10.6816	10.117	11.0418	9.40622	11.8247	9.7669	9.68477	10.3138	11.3949	10.3869	11.0017	10.8028	10.364
ADCK3	13.0127	10.8321	11.3639	12.3665	12.0373	11.8211	11.4193	12.4759	12.5745	12.2067	13.4982	9.69752	10.5031	11.3873	12.713	11.9419	12.6268	13.3654	11.8198	11.3148	13.4216	12.4352	12.5298	12.1461	10.2034	12.5561	12.7369	10.2174	12.0759	10.9867	12.9686	11.9668	10.7138	11.4602	10.85	12.4116	10.0182	11.7242	10.12	9.35503	11.4417	10.7991
ADCK4	10.6861	11.0103	10.3601	11.4391	10.8449	10.6291	10.4608	10.4842	9.65187	10.2297	10.9929	10.659	10.6158	10.4025	10.4923	10.3763	11.3489	10.4069	11.0542	10.8876	10.8333	10.6723	10.7896	11.5737	10.5647	10.6739	10.9548	11.0406	10.8465	10.1476	10.5759	10.9028	10.5716	11.5103	11.6925	10.233	10.5036	10.4977	10.8708	10.3481	11.4698	12.4666
ADCK5	8.16491	10.2132	10.938	7.45672	8.05488	9.07939	10.4265	9.93984	9.31112	9.92927	7.3826	10.5427	9.76332	10.0059	9.78664	10.0722	8.4714	7.95372	9.72964	10.5636	8.8715	8.85879	9.05493	9.85996	10.0139	9.07804	9.15651	9.83379	9.79023	9.97073	9.25245	9.98762	10.4476	10.2154	9.75556	9.77615	8.34198	10.4035	9.17999	9.98615	9.47803	9.47511
ADCY1	13.1863	13.2778	13.8007	14.0625	15.143	11.2759	13.4488	13.0607	14.0394	12.0688	12.5848	14.1821	11.9532	13.1998	13.003	13.1672	12.4114	13.8956	5.82896	10.4308	14.2713	6.71031	14.1436	10.7847	12.4711	13.5102	12.1409	11.0605	11.8723	12.4935	3.3105	12.4346	14.607	11.0421	12.9173	13.4373	10.9334	12.9617	9.26793	6.10596	12.3069	6.62456
ADCY10	5.65742	4.05704	5.90345	3.90803	4.53981	6.23943	4.20968	4.39731	5.71293	5.03409	4.65993	5.15553	5.24831	5.26747	5.2189	4.70411	4.34782	5.25642	4.32185	5.11636	6.36501	5.20625	4.33121	3.9606	5.42503	4.25122	4.71541	3.22969	4.54634	4.11374	3.5947	7.71488	4.66813	3.91091	4.2938	4.80584	4.38118	4.77269	5.14231	4.9871	4.83644	3.71887
ADCY10P1	4.62095	8.37218	7.78269	4.69622	9.27518	6.17176	8.27387	4.92924	7.59665	7.53908	9.17512	9.05884	5.21311	6.96951	7.23603	9.05452	5.21272	7.98696	8.60135	9.54796	7.61971	8.26417	6.80657	7.9862	7.67035	8.54243	8.05442	8.26317	6.38811	9.11392	6.47949	6.811	6.9811	6.43804	8.40225	8.40039	7.79632	7.15805	5.58048	7.58553	9.18766	5.71407
ADCY2	6.09127	8.32004	6.11294	2.9698	2.61688	9.8854	9.52696	3.06171	9.0109	8.53011	6.45166	9.81557	3.55861	10.9318	11.5503	9.75176	4.02937	7.30705	10.3761	10.6169	1.91677	3.68677	4.91201	1.91677	12.0301	11.5539	5.55168	3.81491	10.3554	8.56579	2.63365	2.60998	9.11154	2.86417	9.99014	12.9525	3.40171	8.97044	3.22328	3.29084	2.89229	6.85098
ADCY3	11.9248	11.0969	9.7959	11.0897	11.3981	10.7875	10.3463	11.0365	10.5976	10.9464	11.8846	11.037	11.1017	11.4269	11.3614	9.96626	11.4594	12.1724	11.3249	11.2074	11.8626	12.1494	11.0624	12.8212	11.6378	10.1823	12.1678	11.0075	11.64	11.6304	12.1084	12.1135	11.5941	12.6321	10.9498	11.4742	12.2653	10.9676	12.3169	11.8919	11.999	11.8621
ADCY4	4.39089	4.59382	5.20266	2.9698	2.89762	4.59852	5.14647	4.39731	3.35036	4.67008	5.50988	4.23907	6.05057	7.0851	5.07314	5.39779	6.85193	5.59726	6.89368	5.39596	2.67146	2.84237	2.88659	2.58	3.28308	6.07898	7.18676	3.06304	4.94981	3.60308	6.89205	2.60998	6.14865	2.86417	3.07301	6.01984	3.08617	6.35455	2.85584	3.05206	5.91199	4.0659
ADCY5	11.4026	10.7534	13.1422	9.29408	12.7348	10.3668	7.2173	8.60741	8.31433	10.9388	9.77046	8.1265	6.32053	10.3897	12.5557	11.0693	8.77775	9.78088	9.82508	9.24152	9.64054	8.50036	11.5645	6.49551	12.4893	6.93437	7.02031	10.5357	9.80222	7.77594	6.28149	5.61549	11.246	6.82967	7.94881	7.9465	6.28721	8.35454	5.7686	5.91249	9.56086	10.1857
ADCY6	11.7397	11.2403	12.1468	10.129	11.7099	12.3251	10.7169	9.75836	9.63851	9.54146	11.5951	10.3519	11.8129	11.647	11.3778	12.4709	10.8547	12.03	10.7019	11.5437	10.7383	12.0557	10.892	12.1781	11.6746	7.86708	9.00247	11.9598	10.7935	11.4859	11.5358	11.565	11.9682	12.9156	7.76872	9.76628	11.5385	11.7082	11.9414	11.9882	11.3682	10.8399
ADCY7	10.6493	10.7781	7.86369	9.46262	9.44246	9.93586	10.0239	8.28312	10.1988	9.12	11.2769	10.8151	8.59465	11.2892	9.80957	9.32492	12.5909	8.6239	10.4402	10.53	12.2364	10.1236	9.2751	11.6949	8.94431	9.97385	12.011	11.3329	12.7421	9.77548	12.3479	8.47154	8.36673	12.6307	11.5696	8.08004	7.40839	11.4316	11.6109	12.0274	13.2527	10.4477
ADCY8	3.09156	11.1752	2.59403	1.91677	11.534	3.07978	1.91677	6.90906	3.1024	3.17871	5.36377	6.66559	2.61692	1.91677	1.91677	1.91677	2.92746	4.25385	2.82551	2.90358	2.67146	2.57678	5.91788	2.8468	2.5459	3.58669	1.91677	1.91677	1.91677	1.91677	2.92068	2.88812	8.24489	1.91677	2.59604	1.91677	3.08617	1.91677	1.91677	3.05206	4.20426	3.06309
ADCY9	11.5685	10.4602	12.3436	12.0767	11.6017	11.1933	11.9575	11.1141	12.2003	10.7558	10.9917	8.47349	11.645	10.9229	11.9634	11.0457	12.0411	11.496	10.9825	11.239	11.9508	11.5022	11.8017	11.4171	11.9303	11.5669	11.4474	9.70802	11.6824	10.5377	7.73496	11.8895	11.5072	11.3286	11.9696	11.6814	9.24653	9.61197	10.7812	12.7297	11.4748	11.0516
ADCYAP1	5.03054	5.90153	13.5304	8.7903	10.9675	6.71362	9.43078	9.34008	9.95208	11.779	10.8292	5.68103	3.10733	12.1098	9.30784	3.67704	7.46234	10.5527	11.1037	11.5796	3.67556	10.4515	13.2384	2.8468	13.1053	11.9289	5.68551	3.7188	6.41618	7.52766	1.91677	3.09593	12.606	3.37847	12.4047	10.9272	2.87995	11.5191	5.97351	3.79812	10.9095	3.22974
ADCYAP1R1	9.49879	9.07523	3.50895	10.3565	4.05925	5.22424	4.09243	8.27146	10.3849	3.98984	10.7765	5.2245	11.2498	10.6068	3.26386	1.91677	11.04	6.35302	3.657	4.29885	12.0133	11.4958	2.88659	6.3156	3.51199	13.409	11.4439	7.87269	14.0862	4.65933	4.40272	12.5657	4.37069	4.46564	1.91677	4.1032	2.60404	2.86538	3.71046	3.48561	2.61301	7.69179
ADD1	13.7782	13.5008	13.1513	13.518	13.4958	13.3546	13.6966	12.3629	13.4372	13.421	13.3105	12.7646	13.5713	13.1723	12.9433	12.8236	12.5828	13.4776	12.5212	13.8127	13.1862	12.1205	13.2307	13.3321	13.2109	13.4728	12.3663	13.8602	13.0832	12.6494	12.5734	12.8608	12.6333	13.518	11.9219	12.4011	13.4116	11.9139	13.3438	13.955	13.8574	13.2939
ADD2	13.3189	13.1146	11.5641	14.1068	13.4485	11.4283	12.9752	11.9602	13.0254	13.3023	13.4385	13.0283	11.8794	12.8215	11.9981	13.035	12.869	12.6742	11.8136	12.7227	12.7355	13.3014	12.9545	13.7596	10.1433	13.5813	13.755	11.8781	13.6566	13.3136	3.46146	13.2812	13.3175	11.9361	11.4024	13.0683	8.03601	11.2561	9.91855	5.38086	11.1776	13.1093
ADD3	11.6352	11.6116	11.1679	10.7526	11.8394	12.0762	11.6279	10.4179	10.6905	8.15752	11.1158	12.7416	10.9546	10.8302	10.0184	11.7342	10.088	11.1195	10.4931	12.7425	11.8886	12.4653	10.2027	9.33866	11.6148	11.136	11.9379	12.1443	12.8415	13.2883	12.0162	13.4197	12.8972	12.4771	10.4064	12.2376	10.7699	11.6951	10.8778	12.4853	12.1935	11.8484
ADGB	1.91677	2.89647	1.91677	1.91677	2.89762	2.8746	1.91677	1.91677	1.91677	1.91677	1.91677	1.91677	1.91677	3.62851	2.88596	1.91677	1.91677	1.91677	1.91677	3.98491	1.91677	1.91677	1.91677	1.91677	2.5459	1.91677	1.91677	3.06304	1.91677	1.91677	1.91677	1.91677	1.91677	1.91677	1.91677	1.91677	2.60404	2.86538	1.91677	1.91677	1.91677	1.91677
ADH1A	1.91677	2.89647	1.91677	2.9698	1.91677	3.24857	1.91677	1.91677	2.52196	3.17871	1.91677	1.91677	1.91677	1.91677	1.91677	1.91677	2.63859	2.98491	2.82551	3.11437	1.91677	1.91677	2.60886	3.21108	1.91677	1.91677	3.23889	1.91677	1.91677	1.91677	1.91677	2.88812	1.91677	3.06732	1.91677	1.91677	1.91677	1.91677	2.58655	4.92913	2.61301	1.91677
ADH1B	1.91677	2.61605	1.91677	1.91677	1.91677	3.52228	1.91677	5.2825	1.91677	2.66054	2.60322	1.91677	1.91677	1.91677	1.91677	1.91677	1.91677	1.91677	1.91677	2.62121	1.91677	2.57678	1.91677	2.58	1.91677	1.91677	3.42744	1.91677	1.91677	1.91677	2.63365	1.91677	1.91677	1.91677	1.91677	1.91677	1.91677	1.91677	1.91677	2.72962	1.91677	1.91677
ADH1C	2.88446	2.89647	2.59403	1.91677	2.61688	3.24857	1.91677	11.24	4.18834	1.91677	2.60322	1.91677	3.42775	1.91677	1.91677	1.91677	2.63859	2.98491	2.56456	4.43182	2.67146	2.84237	2.88659	5.94794	2.79971	1.91677	3.23889	1.91677	1.91677	3.14115	3.82351	2.88812	2.90535	1.91677	1.91677	1.91677	3.85018	1.91677	2.85584	1.91677	1.91677	3.06309
ADH4	2.88446	1.91677	1.91677	1.91677	1.91677	2.60016	2.52869	2.85947	3.35036	3.51532	2.60322	2.60023	1.91677	1.91677	1.91677	1.91677	3.72566	2.79532	1.91677	2.90358	2.97255	2.84237	1.91677	4.03818	2.5459	2.62993	1.91677	1.91677	1.91677	2.92603	1.91677	1.91677	3.68907	2.59259	3.24092	1.91677	2.87995	1.91677	1.91677	3.05206	2.61301	3.61455
ADH5	12.9688	12.7284	11.0209	12.7771	10.8176	12.8123	12.0361	12.0307	12.2733	12.6251	12.5433	11.6865	12.2155	12.5127	11.9225	12.6112	12.4856	11.9271	11.8971	12.4778	12.9957	13.2758	12.1308	13.5925	11.7246	12.2311	11.9404	11.9776	12.665	12.4947	13.398	12.4053	11.9906	12.5211	12.0184	12.0717	12.9736	11.4058	13.6759	13.7836	11.3341	12.5922
ADH6	4.72296	3.55672	3.23719	2.9698	2.89762	5.57962	3.8204	4.06358	4.44149	4.88954	4.70986	3.39399	3.10733	5.0215	1.91677	2.83685	5.63597	5.08084	4.63118	5.36388	3.3799	3.58394	1.91677	8.81155	4.01363	4.25122	4.71541	4.39978	3.59983	3.72331	3.9238	3.86501	3.43901	4.6261	3.62843	3.96418	3.08617	2.86538	5.24145	5.09632	5.04971	6.49642
ADH7	1.91677	1.91677	1.91677	1.91677	1.91677	1.91677	1.91677	2.85947	1.91677	4.17369	1.91677	1.91677	1.91677	1.91677	1.91677	1.91677	2.92746	1.91677	1.91677	2.90358	1.91677	2.84237	1.91677	1.91677	1.91677	1.91677	1.91677	1.91677	1.91677	1.91677	3.13476	2.60998	1.91677	1.91677	1.91677	1.91677	1.91677	1.91677	2.58655	1.91677	1.91677	1.91677
ADHFE1	4.62095	5.17403	7.42525	3.67129	4.59638	4.96645	4.93207	9.55875	5.95263	7.52307	5.85367	7.26895	4.13956	4.63723	5.07314	6.21091	5.39073	4.76788	6.568	4.99535	4.28574	5.51848	5.73719	6.16004	5.73443	7.4204	4.71541	6.67267	5.16581	4.8184	3.3105	6.77629	6.74091	3.99449	5.30708	6.26453	7.67208	7.94298	6.98579	5.94178	5.91199	7.22685
ADI1	12.5019	11.3403	12.5096	11.9794	12.5567	11.3234	13.9357	10.0093	10.7156	12.1801	10.6802	11.3188	10.6108	11.4716	11.908	12.5356	11.2512	11.6397	12.4739	11.7688	12.6818	10.5546	12.6227	11.8243	11.948	10.4878	12.3059	11.1499	13.3077	12.0565	11.6375	12.2073	11.6821	12.0998	12.0958	14.1911	12.4612	17.5194	11.9772	11.0292	13.5362	11.6708
ADIG	1.91677	1.91677	1.91677	1.91677	1.91677	2.60016	1.91677	1.91677	2.52196	1.91677	1.91677	1.91677	2.89767	3.16053	2.88596	1.91677	1.91677	1.91677	1.91677	1.91677	1.91677	1.91677	1.91677	1.91677	1.91677	1.91677	1.91677	1.91677	1.91677	1.91677	2.63365	1.91677	3.11649	1.91677	1.91677	1.91677	2.60404	1.91677	1.91677	2.72962	1.91677	1.91677
ADIPOQ	1.91677	1.91677	1.91677	1.91677	1.91677	1.91677	1.91677	1.91677	1.91677	1.91677	2.60322	1.91677	2.61692	1.91677	1.91677	1.91677	1.91677	1.91677	1.91677	3.11437	3.19651	1.91677	1.91677	1.91677	1.91677	2.62993	1.91677	1.91677	1.91677	1.91677	1.91677	1.91677	1.91677	1.91677	1.91677	1.91677	1.91677	1.91677	1.91677	1.91677	1.91677	2.86063
ADIPOQ-AS1	1.91677	1.91677	1.91677	1.91677	1.91677	1.91677	1.91677	1.91677	1.91677	1.91677	2.60322	1.91677	1.91677	1.91677	1.91677	1.91677	1.91677	1.91677	1.91677	2.62121	1.91677	1.91677	1.91677	1.91677	1.91677	1.91677	1.91677	1.91677	1.91677	1.91677	1.91677	1.91677	1.91677	1.91677	1.91677	1.91677	1.91677	1.91677	1.91677	1.91677	1.91677	1.91677
ADIPOR1	13.2633	12.8054	13.001	13.0027	13.2848	12.4427	13.3138	12.5946	12.9224	12.9482	12.4242	12.9266	11.7656	12.6626	13.4649	13.1644	11.982	13.7113	13.0255	12.8355	14.498	13.2597	12.3432	13.4494	12.7851	12.5493	12.7292	12.5801	12.6403	13.6681	12.7915	12.7693	12.5513	13.0598	12.7593	14.0676	12.3332	13.4587	12.7662	13.517	13.5701	12.9624
ADIPOR2	12.1826	12.8442	12.9219	13.0348	12.6398	13.0078	12.3816	12.9151	12.9489	13.4604	10.9286	12.8625	12.7753	13.0287	13.0849	12.858	12.3388	13.0008	12.1586	12.0473	13.141	13.9101	11.9039	12.3981	12.5039	12.6784	13.6044	12.4227	13.1948	12.4648	12.9781	12.5084	12.2054	12.8731	10.924	12.8777	13.2211	12.8129	12.9498	14.1723	14.0516	11.5346
ADK	5.95389	9.48706	10.4967	12.146	11.4519	10.4581	10.8698	11.3681	11.0675	10.7438	10.4335	9.19683	11.6809	10.4386	10.5169	11.8486	10.7291	11.1947	10.8454	10.294	11.6177	10.8823	10.8744	10.6936	11.513	10.098	10.6103	11.5591	10.8733	10.9935	12.7675	10.8961	10.5027	11.2433	10.1897	10.2095	12.1594	11.2064	10.7744	11.763	10.847	9.9834
ADM	6.83431	6.80023	9.26285	6.99188	7.97912	6.65295	7.52889	8.77356	6.98613	7.29691	6.0568	6.55053	7.655	5.26747	2.88596	7.21751	6.69933	7.47462	5.80909	6.5216	7.10285	7.87192	8.22782	8.91226	9.39716	8.56771	6.43801	10.279	7.03835	6.76093	10.0845	7.07168	5.60686	9.68414	6.27204	7.80415	12.3991	10.4652	13.5478	10.3857	9.55914	6.26418
ADM2	10.1831	8.13277	8.79156	8.0444	7.15542	9.89589	9.61839	8.04837	6.21153	7.28746	9.17076	10.1343	7.47543	10.3589	10.9642	11.0947	8.11244	8.54522	8.7358	8.6224	5.50107	7.39481	9.56049	7.22472	7.73601	10.4887	8.97675	9.99989	10.6047	10.1886	6.7071	4.04093	4.07412	11.6361	10.0224	9.94429	6.09734	8.2218	8.33986	9.89771	8.92035	7.2429
ADM5	7.44386	6.82349	7.00708	7.84771	7.59518	8.13064	7.47397	7.72291	6.57061	6.4833	7.10966	6.78349	6.83842	7.06915	7.16662	6.85105	8.68944	7.21885	7.9006	7.3456	8.54801	5.89676	8.20201	8.02271	6.35372	6.03809	6.96899	5.01014	7.83541	7.34324	7.68911	7.80938	6.16732	7.57427	6.99613	5.08921	7.41579	7.58433	8.06868	6.10596	6.3539	6.00597
ADNP	13.6639	13.5594	13.6	14.0582	13.7524	13.4636	13.2006	12.4462	13.4011	13.5897	13.4365	13.8735	13.5292	13.6933	13.8896	13.4796	13.4031	13.495	13.2714	13.8085	13.8135	13.4293	13.8794	13.7094	13.586	13.9424	13.486	14.5103	12.9471	13.086	13.2348	13.7142	13.5732	12.8296	12.5722	13.7752	13.1765	12.7117	13.0787	12.9302	12.9393	13.5496
ADNP2	13.0072	11.9844	10.7939	12.3676	12.4462	11.9153	11.9487	12.9364	11.9116	11.8549	12.0302	12.2456	11.6543	12.1681	12.0411	11.1145	12.0946	11.8617	11.3858	12.1341	12.1967	12.0123	12.3053	12.3515	12.2506	11.826	11.455	12.125	11.6828	11.8876	11.7518	11.7431	12.4128	11.2897	11.9708	12.4526	11.6332	11.1103	12.0829	10.7004	11.9374	12.2066
ADO	10.1477	10.575	9.53914	11.6147	11.1334	11.0467	11.1536	10.3307	10.3466	9.60936	10.7446	10.0569	10.9172	11.1292	11.0983	11.0271	10.6058	10.426	10.3378	10.7343	10.8012	10.855	10.4827	11.2645	9.78728	10.0138	10.6738	11.3648	10.8485	10.6105	10.879	10.0506	10.2673	10.7379	10.2875	10.9735	10.4818	11.4396	9.84507	11.2087	10.775	10.5243
ADORA1	9.75727	3.97163	5.65794	8.07847	9.25177	6.95379	10.7771	6.14614	7.89526	5.9471	4.24763	7.16856	8.49662	7.7375	9.78375	8.73228	3.83523	9.36837	4.95843	8.98336	8.60003	9.15992	4.03796	6.28581	8.91191	6.67964	8.2171	8.05636	10.5226	10.455	6.80869	11.5739	7.41451	6.45204	3.24092	6.91943	7.29257	3.72721	10.9104	3.48561	3.87257	8.54784
ADORA2A	8.75655	7.61862	7.41812	5.49442	8.86525	8.07167	6.69009	7.54717	8.32347	8.57349	8.67624	8.2088	6.21856	6.86247	6.71032	7.68678	9.38499	6.46358	7.85308	8.92732	6.80821	7.74785	9.28947	8.02271	8.84253	8.81699	8.11465	6.64876	6.97378	7.81962	5.87521	6.22684	6.52655	5.97766	7.95379	8.05187	7.15782	8.79468	9.70172	7.63104	7.43742	7.70343
ADORA2A-AS1	7.42917	6.16141	6.53906	3.37623	5.44276	6.90261	5.94937	6.12898	7.05364	7.21953	6.86186	7.52042	4.84909	4.80386	5.78287	6.08114	7.2129	5.22863	6.86519	7.30427	5.0683	5.9729	7.5284	5.78679	6.6655	6.55497	6.29929	3.61449	5.51848	6.61257	3.3105	5.5343	5.78713	4.6261	5.36845	6.79857	5.23785	6.29348	6.82625	6.1815	5.08873	6.70792
ADORA2B	7.18864	7.71497	5.3612	8.33486	6.49039	6.66529	3.47158	4.13739	6.50776	4.40897	6.33171	5.55344	6.73154	7.87227	7.64609	8.15726	9.71655	6.51012	6.99356	6.53597	9.20956	6.44287	5.85277	7.93444	8.5681	6.03809	6.1687	6.81909	6.1909	6.78634	11.7934	8.92628	5.85792	9.48107	4.41812	3.52974	12.3829	6.49676	7.62964	9.20667	8.54078	4.93209
ADORA3	1.91677	2.61605	1.91677	1.91677	1.91677	1.91677	1.91677	1.91677	1.91677	1.91677	2.60322	1.91677	2.61692	1.91677	1.91677	1.91677	1.91677	1.91677	1.91677	1.91677	8.10286	1.91677	1.91677	2.58	1.91677	1.91677	1.91677	1.91677	1.91677	1.91677	1.91677	1.91677	1.91677	1.91677	1.91677	3.16159	2.60404	1.91677	2.58655	2.72962	1.91677	3.37325
ADPGK	11.3343	10.9841	10.5548	10.882	10.5209	11.4409	11.3512	10.8532	10.4008	11.0519	10.577	11.7876	10.8408	11.1502	10.6563	10.3589	11.9198	10.7177	11.1668	10.5689	11.5282	10.4647	10.7597	11.1214	11.1542	10.6308	11.7188	12.3992	10.7726	11.2023	12.3301	11.3243	10.7066	11.8467	10.8797	10.4358	12.2637	11.7627	12.3686	12.4448	11.6952	10.9708
ADPGK-AS1	4.39089	4.05704	3.82507	3.37623	2.61688	3.39384	3.65859	3.61261	4.34588	3.6523	3.75071	5.29026	3.10733	3.96259	1.91677	3.85912	4.19814	4.00443	3.32135	3.43641	3.19651	3.58394	3.0941	3.78969	3.14737	3.81465	4.51027	4.84923	4.19127	3.83277	4.01677	4.33445	3.57067	4.34709	4.41812	3.7223	4.38118	3.23615	3.89516	4.15606	3.87257	3.61455
ADPRH	4.11339	6.04729	6.14794	6.26206	5.21298	8.32958	5.90006	1.91677	5.03282	7.28746	5.78665	5.72904	6.82693	6.4342	2.88596	4.15972	9.25429	6.37833	7.42277	6.50708	8.50668	5.00154	3.76427	7.271	3.28308	7.52002	3.73077	5.98688	1.91677	4.8184	5.40687	2.88812	7.29252	3.62047	2.59604	7.57444	2.87995	7.01427	8.7484	6.83913	7.96329	8.29825
ADPRHL1	12.2958	7.65146	9.81909	7.76643	8.65091	7.74	8.41463	8.38035	8.96686	9.80406	9.69818	8.52174	7.39994	9.9152	9.88439	9.27029	8.18122	8.17893	7.4031	9.8387	6.16651	4.10224	8.61766	6.19253	6.95595	6.55497	8.33317	8.65949	8.61416	8.36988	7.10666	7.9247	10.3833	10.0598	9.84655	6.70853	6.00196	9.69972	7.26	5.99862	6.13151	9.09028
ADPRHL2	11.0666	10.8992	10.8097	11.4369	10.3992	10.6648	12.2648	9.9238	11.5849	11.6891	10.4198	10.954	11.6568	11.1848	11.4361	11.0183	10.4242	11.1468	12.3636	10.7765	10.9589	11.6387	11.0967	11.1542	10.9983	10.9125	11.1933	11.6005	10.7195	10.8369	10.845	11.489	10.8923	10.8055	11.4218	11.4881	10.7598	12.0816	11.3032	11.0996	10.7646	11.8132
ADPRM	7.56977	7.76983	7.14315	9.2549	7.13694	7.97102	7.98672	7.41215	7.21302	6.71261	8.65145	8.23798	7.44571	7.38486	7.80293	8.30951	8.40722	7.3651	7.72165	7.74207	10.0256	8.40432	7.22083	7.271	7.09341	8.64441	7.74711	8.38019	7.83022	8.3316	9.28363	8.15358	6.83719	9.4431	8.84896	6.98906	8.85589	7.36484	7.71178	8.36606	6.11289	6.89228
ADRA1A	3.26184	2.89647	3.0697	1.91677	1.91677	4.59852	2.77591	3.37155	3.94392	3.35991	3.64494	2.8747	4.21516	1.91677	1.91677	2.83685	2.92746	3.14141	2.56456	1.91677	1.91677	5.35673	1.91677	2.58	1.91677	3.45397	3.00824	3.50015	5.51848	3.83277	1.91677	3.54359	3.28992	3.50581	3.24092	2.81021	2.87995	1.91677	3.05737	3.05206	2.89229	5.90841
ADRA1B	2.60732	3.97163	2.59403	3.37623	1.91677	3.84045	2.52869	3.90203	3.35036	3.51532	4.65993	3.39399	3.97388	1.91677	1.91677	1.91677	2.92746	4.19578	6.19294	4.36697	4.20193	7.38095	2.88659	2.58	1.91677	4.25122	3.00824	4.39978	4.59744	5.71437	10.6132	3.66044	3.57067	3.82144	2.59604	2.55349	5.87842	1.91677	5.503	9.99139	6.72846	3.06309
ADRA1D	3.09156	3.42599	2.59403	1.91677	1.91677	2.60016	1.91677	1.91677	1.91677	2.66054	2.87882	4.48911	2.89767	2.80943	3.26386	1.91677	2.92746	2.54272	2.56456	2.62121	4.50973	2.57678	5.53028	1.91677	2.5459	1.91677	3.00824	6.07939	3.05258	1.91677	2.92068	5.18926	2.6225	4.81455	1.91677	2.55349	7.16662	1.91677	6.73931	5.99862	1.91677	4.33942
ADRA2A	9.46319	6.25003	10.0349	3.67129	5.6405	12.1621	5.70312	3.81287	5.46961	3.17871	4.97676	9.69602	3.27961	13.0532	11.6176	2.83685	5.28663	5.33666	8.40445	12.9765	7.47287	10.4948	9.20105	2.58	6.91289	4.00726	4.26872	7.53763	5.43818	8.82652	3.3105	11.2734	10.3843	3.72508	1.91677	5.80429	3.40171	5.29789	4.12994	6.4894	8.26612	3.22974
ADRA2B	3.76057	4.97831	3.72856	2.9698	6.3367	4.30585	6.81034	7.30187	5.61654	3.6523	6.86186	3.84064	4.65085	3.62851	6.60923	3.19764	4.48251	6.08724	3.44451	4.71657	3.19651	2.84237	3.76427	5.31021	6.06942	6.98891	6.74322	7.19409	5.23102	2.63755	4.46816	3.41372	5.26747	5.35599	2.59604	4.44944	3.08617	7.76359	4.83766	1.91677	3.66738	3.50021
ADRA2C	8.91516	9.22232	5.77478	6.84115	4.05925	5.35284	2.96163	4.66466	9.76687	3.51532	8.55784	7.59965	8.28639	5.14984	7.03648	8.66612	9.15521	3.14141	8.89207	2.62121	8.14657	2.84237	6.92709	2.58	9.74988	3.30364	5.7171	9.73094	9.27842	3.14115	3.46146	4.46013	7.99676	10.9417	3.07301	7.14206	9.01533	2.86538	7.336	4.25642	1.91677	5.80372
ADRB1	2.60732	4.35204	4.07695	5.01528	7.34448	6.46807	1.91677	7.347	5.71293	3.88709	3.08482	3.93077	6.92719	4.22713	1.91677	3.46253	6.48256	7.73153	5.72672	3.98491	1.91677	3.2051	7.16846	9.64266	3.4034	8.14661	1.91677	4.76124	4.6467	2.63755	6.91501	7.60718	3.79693	6.05318	2.59604	7.20192	7.29257	6.57579	7.88363	6.72614	6.69135	7.44369
ADRB2	2.88446	2.61605	4.22125	3.37623	2.61688	3.84045	2.96163	7.15733	3.55212	4.33503	4.10218	3.07991	2.61692	4.10154	1.91677	1.91677	6.1108	4.25385	4.92148	4.29885	3.5371	8.96243	3.65788	2.58	4.42472	3.58669	1.91677	3.3732	3.4863	4.71441	10.5991	4.9157	3.57067	2.59259	3.38548	4.22886	10.9107	1.91677	10.1602	7.17048	3.77422	2.59002
ADRB3	1.91677	2.61605	1.91677	1.91677	1.91677	2.8746	1.91677	1.91677	1.91677	1.91677	1.91677	2.60023	1.91677	1.91677	1.91677	2.83685	1.91677	1.91677	1.91677	3.28754	1.91677	2.57678	2.60886	1.91677	1.91677	1.91677	1.91677	4.84923	2.58365	1.91677	1.91677	1.91677	2.6225	1.91677	1.91677	1.91677	1.91677	1.91677	2.58655	2.72962	1.91677	1.91677
ADRBK1	13.5207	12.8638	13.6145	11.8308	13.4943	12.9861	13.2812	12.6902	13.1778	12.9689	13.0966	12.9347	13.9902	13.7634	13.6561	13.4755	12.5232	12.6128	13.7618	13.7956	11.8062	12.617	12.6688	13.5211	12.6505	12.6743	13.02	13.2895	12.9317	13.2226	12.9143	12.4849	13.3059	12.0435	13.2175	13.8085	12.2253	13.1247	12.6036	12.9274	13.0433	12.8392
ADRBK2	10.6814	11.8673	10.5733	11.3419	10.2664	10.0282	9.51069	13.1703	10.9066	9.06855	12.3341	10.7215	12.2444	10.8756	8.98414	8.82111	11.6939	9.50223	11.5151	10.1096	12.1454	13.0278	10.9902	10.3046	10.1461	12.9273	11.1465	9.89343	12.6169	11.9581	9.11312	10.1397	10.0575	11.0141	10.3641	11.6066	10.9983	8.35454	12.6865	10.9216	8.75354	9.23563
ADRM1	12.1714	13.4951	12.7751	12.1573	13.2451	11.9192	12.7154	12.0385	12.3337	12.3598	12.4399	12.4323	13.0887	12.5999	12.3364	12.8888	12.5622	12.1074	13.0037	12.5394	13.1866	12.2416	12.5525	13.7571	12.5395	12.0138	13.4997	13.2703	12.1878	12.1994	13.5519	12.9879	12.5366	13.1105	13.9882	12.2266	14.5027	12.3093	14.1324	13.7343	13.027	13.3095
ADSL	11.9349	12.912	11.6079	12.3281	12.2073	11.0385	12.2876	12.4591	12.0579	11.5888	11.2875	11.7363	12.0012	11.3953	11.5714	11.5856	12.7079	11.3804	11.9782	11.5182	13.1722	12.2658	10.7568	12.1263	11.7159	12.5624	12.9652	12.5127	12.387	11.6799	12.3833	12.168	11.1556	12.7947	13.5517	12.2731	13.0493	11.0665	12.4444	12.1308	12.0238	12.1569
ADSS	12.1154	12.0697	11.239	12.2095	12.869	12.477	11.2293	12.379	11.4839	11.9421	11.8018	10.6682	12.1958	11.5655	12.0905	11.2986	11.6281	11.8234	11.1143	12.4164	12.6403	12.0134	12.297	12.5152	10.053	11.683	11.6431	12.119	11.5492	12.2353	12.9225	12.3126	11.2245	11.788	11.5306	12.2549	11.4217	11.3442	12.4553	12.5477	11.6921	11.4755
ADSSL1	2.60732	9.24185	9.24281	4.69622	5.28252	4.79462	6.61077	7.8744	9.48408	9.63565	8.71862	9.22625	8.06973	8.75258	6.11402	6.04678	6.60222	9.39801	8.71734	6.14381	4.20193	9.0504	10.7299	4.53472	8.33702	10.6145	7.76977	8.46126	10.9382	6.00226	8.18059	7.93522	8.58329	11.0712	9.1726	10.8998	7.84097	11.6311	9.62659	7.65767	5.459	7.54423
ADTRP	3.26184	2.61605	3.0697	1.91677	1.91677	3.6379	2.77591	3.49838	2.52196	3.6523	2.87882	3.63807	4.28668	2.80943	4.51408	1.91677	2.63859	3.14141	1.91677	3.28754	3.3799	2.57678	3.41147	2.58	1.91677	1.91677	2.69753	3.50015	3.05258	4.41387	5.75267	9.20572	1.91677	3.23451	2.59604	3.62989	8.0312	2.86538	5.85411	6.92939	3.55015	5.3467
AEBP1	9.79928	11.4577	7.2025	9.83227	10.3349	9.44007	9.23171	11.9599	9.93429	7.17922	9.20311	10.2665	9.239	11.5346	5.95799	5.93845	11.4974	10.929	11.3344	9.64877	11.8998	4.62434	8.29446	11.8556	4.96192	10.1347	9.07398	9.3821	10.8959	9.67547	4.90275	8.72587	12.1907	6.82967	5.8482	7.63539	4.71249	8.93596	10.045	6.83913	8.35967	11.0164
AEBP2	10.7657	10.8668	11.1822	11.4586	11.1421	11.8385	10.6367	9.81965	10.9137	11.6523	9.61728	10.6489	10.7296	11.4463	11.4571	10.4938	11.0446	10.5775	11.0447	10.9532	11.5214	11.4792	10.471	11.4618	12.5825	11.0787	10.7526	12.0681	11.1438	11.0749	11.854	11.3248	10.9289	11.1213	9.33187	11.0365	11.9422	10.4875	11.5528	10.1684	11.3088	10.068
AEN	10.8727	11.3428	9.41209	11.6406	11.228	10.5171	11.4021	10.8029	9.62255	10.4772	10.9331	10.1298	11.9848	10.2866	10.6404	10.7758	12.6882	11.8541	11.2879	9.68463	12.5739	11.176	11.4914	11.221	9.78728	10.9946	11.6819	12.1586	11.2806	10.9295	12.981	10.8109	9.83678	11.6581	11.8157	10.1576	13.2979	10.3409	12.6436	10.5617	11.2253	10.8246
AES	14.821	13.446	14.5505	13.8902	14.3517	13.7493	15.0232	14.6678	14.8966	14.2325	14.3447	14.4188	13.2424	15.1233	15.513	15.9669	13.5463	15.5796	13.9422	15.2467	12.6614	14.8467	15.2571	12.9766	14.794	14.9394	14.0651	12.8376	13.9468	14.8717	12.3503	13.2538	14.5852	13.7601	14.1146	15.2446	14.2316	15.1512	13.9871	13.8948	13.0718	13.706
AFAP1	11.1663	11.9372	10.7605	12.2355	12.0838	11.995	11.5274	12.1612	10.8785	10.6241	12.3385	11.4123	11.76	11.1774	10.0011	7.20202	14.0546	11.2976	10.9142	11.4704	9.16775	12.6769	10.849	11.2254	10.4993	12.9008	12.7914	11.3399	13.4745	10.5132	12.3662	12.3872	11.8117	10.1462	10.0621	9.7638	12.2767	9.18696	9.64612	13.2133	10.8244	11.0753
AFAP1-AS1	4.62095	5.17403	5.1339	2.9698	4.35446	6.35067	5.25576	5.31341	4.80436	5.07914	6.88334	5.11973	5.61402	3.62851	3.26386	3.85912	6.41877	4.68763	4.63118	4.66415	4.3646	5.46658	5.11257	4.77255	4.89164	6.03809	5.99961	4.13968	6.44372	3.72331	12.5945	9.69922	5.19598	4.57467	3.83012	3.7223	5.45618	9.64284	4.3893	6.05329	11.4106	4.97171
AFAP1L1	4.45214	5.78752	6.3112	5.68444	4.59638	6.31975	6.54827	5.4586	7.65091	4.9394	9.05975	4.92568	7.23594	8.02887	5.95799	9.22506	8.68607	7.80791	10.0949	7.58529	9.86808	7.74785	4.72789	3.21108	11.0924	9.44258	5.23907	10.0046	8.06958	6.74806	10.957	4.9582	7.64465	8.99319	11.309	7.4129	11.104	5.23383	11.289	11.5022	6.46076	7.25085
AFAP1L2	3.53782	7.40415	7.54798	7.23291	9.29614	7.39986	2.77591	7.15733	8.46509	8.3693	6.66515	6.88192	5.92653	7.24986	7.95471	6.81074	4.87089	7.71675	8.73842	5.57456	3.19651	3.58394	6.71211	7.31583	7.2118	6.83067	4.43445	5.92836	5.64299	4.91516	8.63893	7.38733	7.39882	8.39486	4.41812	10.127	6.56561	8.10251	9.16341	9.72805	7.47427	8.0197
AFF1	11.0636	10.8032	13.1371	11.2688	8.85681	11.7971	11.0825	12.1849	13.1123	12.9509	13.1322	11.9526	12.3067	12.1963	11.1384	12.2426	11.617	12.4477	12.1816	12.4718	12.8278	13.6021	12.128	10.5447	12.2888	13.3346	11.8784	10.8192	12.437	12.7335	12.6189	13.121	12.6491	11.2398	12.9508	13.5335	11.8211	11.0459	12.3587	12.1153	11.8281	11.8961
AFF2	3.09156	11.1633	3.0697	10.3772	6.73138	10.4313	4.67875	7.44018	5.49156	4.17369	8.31899	12.4745	8.8111	6.5538	2.88596	2.83685	8.82457	2.79532	6.20816	2.90358	10.9551	5.9729	6.39986	9.49135	2.79971	9.20085	4.65037	3.3732	10.7139	11.6387	3.71446	10.3857	3.57067	6.15949	6.74381	10.5123	3.25577	9.08725	3.97826	11.5409	7.46698	5.40535
AFF3	9.06992	11.574	3.72856	9.43221	11.1553	7.905	6.02797	9.96778	10.4772	5.20625	12.2931	5.72904	10.1331	8.27811	7.65878	7.23284	9.7248	9.39955	5.96083	6.60574	5.39553	10.8092	6.53023	8.47535	4.20557	11.5957	11.5777	7.82553	12.3548	7.51252	3.9238	10.8391	4.49754	5.89793	4.532	6.68773	5.45618	6.16294	9.03257	11.3521	7.0549	11.6848
AFF4	12.42	12.3706	14.0318	13.9838	12.7966	13.3131	13.1678	13.2945	12.7705	12.8804	13.3621	13.0797	12.4172	12.8672	12.626	12.8189	12.6164	12.7927	12.8241	12.9646	12.3483	13.3545	12.9893	12.7557	13.5588	12.9686	12.2084	13.7559	12.8439	13.3653	12.6226	13.2329	13.1447	12.5069	12.8842	12.7388	14.0337	12.3938	13.3659	13.422	13.6054	13.0211
AFG3L1P	11.9825	10.2372	10.8782	9.68528	10.5011	11.8504	11.681	10.7465	11.6447	12.0852	11.4727	10.9721	10.4167	11.1578	11.5237	11.429	11.1154	10.3609	10.0323	11.4848	10.7926	9.33898	11.4293	11.2844	10.5626	10.3098	11.187	11.1647	10.8733	11.2006	9.95765	10.4658	10.4796	10.321	11.459	11.1665	10.9952	9.49166	10.881	10.4404	11.3944	10.7045
AFG3L2	11.5051	12.0502	12.646	13.3449	13.5177	12.2058	12.6526	13.261	12.1185	12.9358	12.7034	12.2841	11.9848	12.5244	12.4193	12.4801	12.8163	12.5352	12.388	12.6767	13.1077	12.9088	13.4576	13.2681	12.8984	12.4289	12.8643	12.7377	12.2789	12.0552	13.1936	11.2832	12.3924	12.6864	12.6211	11.4997	12.3975	12.1433	13.0158	12.421	13.7379	12.6482
AFM	1.91677	2.61605	2.59403	2.9698	8.64765	1.91677	3.11506	3.22818	3.35036	2.66054	1.91677	1.91677	2.61692	1.91677	3.26386	1.91677	1.91677	2.54272	3.1823	1.91677	1.91677	1.91677	3.2647	5.67599	3.4034	1.91677	1.91677	1.91677	1.91677	1.91677	1.91677	2.88812	1.91677	1.91677	1.91677	3.7223	1.91677	3.23615	1.91677	1.91677	3.96381	1.91677
AFMID	11.036	10.0319	9.89938	11.0531	10.0064	10.7598	9.90239	9.95691	9.69944	10.6847	11.4273	9.40591	10.9994	9.88364	10.7182	11.1411	12.1599	11.3816	10.7325	9.84591	10.9589	11.453	10.3451	11.9427	10.6253	11.5691	11.1429	10.06	12.1456	10.2354	11.4011	9.94793	9.74678	10.2498	11.0077	9.54307	9.41471	10.8469	10.4777	8.83124	9.78999	9.34741
AFP	3.26184	2.61605	4.72823	1.91677	8.74843	2.8746	3.36531	2.58918	4.2954	7.69727	1.91677	1.91677	9.51773	3.16053	2.88596	3.85912	3.14285	2.54272	4.58424	2.62121	2.67146	5.68654	3.0941	3.9606	4.52226	5.88501	1.91677	5.40526	3.21788	2.63755	4.18486	3.09593	6.43714	2.86417	4.22703	6.42406	1.91677	4.94382	1.91677	7.25433	5.51705	1.91677
AFTPH	11.31	11.8158	12.4619	11.9078	11.9625	11.417	11.317	10.5289	10.986	12.1969	11.5111	11.547	11.8012	11.4494	12.0526	12.1763	10.655	11.7206	11.8158	11.9976	11.5957	11.0138	12.458	12.4536	11.0622	11.37	10.9954	10.3621	11.402	11.708	11.6022	11.8636	11.9679	10.9249	10.9646	12.149	11.919	11.9945	10.8625	10.8892	12.5155	11.3437
AGA	8.77409	8.69862	9.72976	8.7201	9.07142	9.61701	9.88144	10.3014	9.21455	9.96377	9.23683	8.05335	7.27027	7.99551	9.65986	8.3937	8.59897	9.49791	9.56246	9.57427	9.08312	7.17949	8.63705	8.5239	9.06908	8.9103	8.05442	10.1846	4.59744	9.55883	9.86646	8.71371	8.16374	11.038	9.77675	10.2464	10.2736	10.2089	6.90823	11.4619	10.6381	10.4259
AGAP1	13.4522	12.8867	12.8427	13.3408	13.0024	11.809	12.8278	13.4431	12.6011	13.0804	13.8246	13.1655	13.3811	13.0336	12.9029	12.1538	13.4877	13.3453	12.4812	11.6755	13.403	12.1618	11.9238	13.0359	12.2564	13.3915	12.4876	12.0128	12.9094	12.9263	11.8004	11.636	13.2764	11.1387	11.9345	12.4285	12.2974	11.7155	11.8197	11.0266	11.5388	13.6149
AGAP1-IT1	3.65434	2.89647	3.6238	2.9698	4.70301	2.8746	4.46435	3.22818	4.34588	5.28504	4.31479	3.52244	5.13997	3.4189	4.82152	2.83685	4.34782	4.46385	5.39398	2.62121	2.97255	3.86962	3.41147	4.81558	3.86781	4.39205	3.23889	2.86059	3.21788	3.14115	4.40272	1.91677	2.90535	3.06732	3.73341	4.22886	4.10443	4.57745	3.80623	1.91677	4.34325	3.37325
AGAP10	9.19457	7.72734	8.01318	6.44763	8.50728	10.6149	10.5774	10.2489	10.1284	9.9608	9.72664	9.94757	10.2169	9.52012	9.04822	9.55559	7.90732	10.0745	10.1192	10.4705	9.49808	9.78532	9.40707	11.0094	9.98715	9.94382	10.351	9.99516	10.6093	10.2423	9.63396	9.50646	8.06291	9.85555	9.28729	10.3384	9.61756	9.81533	9.73436	9.93628	10.291	9.84183
AGAP11	6.43863	6.21524	5.55705	3.90803	6.94839	6.60251	6.55888	6.43842	6.27586	6.8474	8.36927	5.2245	6.25336	6.09855	5.58324	6.66007	6.45102	6.5989	6.67038	6.36938	6.64997	5.61693	5.68821	7.48241	5.86714	6.38627	7.12949	8.34347	7.26338	6.64071	7.23075	5.03951	6.39026	6.43804	5.59039	6.34651	7.50869	7.17506	7.16319	6.88497	6.27239	7.25085
AGAP2	10.267	9.65995	7.91526	10.3309	7.48991	6.89216	7.03954	6.78329	7.83262	5.9471	9.00454	7.42937	7.0994	8.93959	6.22082	8.38	7.82986	7.59808	6.63705	5.73324	6.95076	9.66329	7.0383	8.20848	8.07737	6.13821	8.01071	7.35038	9.94609	7.55006	8.73551	6.76454	6.94915	11.1009	9.61205	5.55037	5.33557	7.49239	6.93781	4.04741	7.55218	11.194
AGAP3	12.9127	12.8554	12.4208	12.8789	12.7028	11.7827	12.5436	12.7816	13.2164	12.1192	14.1737	12.113	13.0129	12.7768	13.5371	12.3813	13.1841	13.0167	12.028	12.3264	12.7886	12.9593	13.4204	12.9413	10.6484	13.0735	12.6635	12.4883	13.191	11.1611	12.2566	12.8583	10.9145	12.7037	12.273	12.1476	12.014	11.6728	13.1901	11.548	12.3105	12.7868
AGAP4	9.91184	8.78695	9.4753	7.34916	8.9203	10.2168	10.1983	9.52316	9.55821	9.97852	10.6516	9.63467	9.61103	9.7043	9.51389	9.59168	8.93963	9.8332	9.32714	10.2522	9.5519	9.63147	9.24804	10.5993	9.17119	9.21463	9.82528	9.9111	10.0703	10.204	9.69652	9.40799	9.4807	9.559	8.86224	10.078	10.0731	9.71723	9.05522	9.70483	10.05	9.91872
AGAP5	9.20106	8.67006	8.7524	6.51563	7.78514	9.44365	9.87722	9.03248	9.18644	9.20773	9.88919	8.4163	8.94986	8.55495	8.44684	8.5729	8.43565	9.11394	9.47884	9.73525	9.014	8.46796	8.47411	9.78226	8.73795	8.61352	9.33923	9.32487	9.44406	9.57712	8.95335	8.49305	9.06513	9.17056	7.9338	9.45976	9.59004	8.9459	8.88615	9.42644	10.073	9.22961
AGAP6	10.4057	9.91238	10.2429	8.22762	9.91722	11.2638	11.2754	10.4064	10.8349	11.2152	11.288	10.5952	10.5343	10.6716	10.1921	10.9435	10.142	10.5843	10.2257	11.3508	10.3987	10.724	10.4889	11.9238	10.3233	9.87894	10.5363	10.4961	11.4899	11.0185	10.69	10.0911	10.51	10.4397	10.1262	10.8227	11.0148	10.9737	10.0785	10.8153	11.4702	10.9018
AGAP7	8.9846	9.15065	8.61882	5.95388	8.26086	9.54882	10.0984	9.13462	9.17639	9.31154	10.3024	8.7297	9.00183	8.76253	8.57285	9.05452	9.34272	9.12331	8.70669	9.44338	8.65024	9.32458	8.33856	10.3303	8.86075	7.95732	9.51038	9.37302	10.0559	9.39116	8.9478	8.44971	8.63103	9.17267	8.67026	9.09393	9.52141	9.28022	8.44993	8.67927	9.48165	9.19292
AGAP8	9.17929	8.56371	8.92584	6.44763	9.07142	10.622	9.78326	9.6709	9.87234	9.78237	10.4363	9.02098	9.51415	8.99971	9.06261	9.59761	8.63444	9.35888	9.82631	9.74454	9.44874	9.87082	8.74524	10.8547	9.33659	8.61005	9.99668	10.2123	10.2687	9.68055	9.66135	8.92628	8.91619	9.60506	9.22904	9.43972	9.7077	9.76571	9.43957	9.20967	10.5215	10.5301
AGAP9	9.35663	7.97052	8.19108	6.48203	8.66387	10.6709	10.7502	10.3364	10.2706	10.0846	9.98902	10.0869	10.3631	9.7043	9.18605	9.68094	8.06643	10.2464	10.3055	10.6169	9.61354	9.97016	9.47508	11.1444	10.0301	10.023	10.4733	10.0314	10.6968	10.3215	9.82468	9.65697	8.13564	9.94966	9.40809	10.3778	9.71521	9.93238	9.79482	10.0645	10.4695	9.97981
AGBL1	1.91677	3.42599	1.91677	1.91677	3.42767	2.60016	1.91677	2.58918	2.52196	1.91677	4.24763	1.91677	1.91677	1.91677	1.91677	1.91677	9.28586	1.91677	1.91677	1.91677	3.19651	2.84237	1.91677	1.91677	1.91677	9.14915	6.19131	1.91677	6.1909	1.91677	2.63365	7.1278	1.91677	1.91677	3.62843	2.81021	2.87995	2.86538	1.91677	1.91677	1.91677	2.59002
AGBL2	6.46772	8.50025	5.3612	6.00217	6.49039	6.80565	6.43766	6.55854	7.53502	8.18829	6.77263	8.39795	5.58689	5.74266	5.2865	7.92235	5.51862	8.20388	7.49268	5.42733	3.79979	2.84237	8.24477	5.11906	8.17165	7.29619	6.86053	7.46425	4.43802	8.08293	6.94878	2.88812	6.29164	8.28985	6.64881	5.76498	7.2764	8.78364	8.05076	4.59642	5.51705	7.83626
AGBL3	7.0705	7.64495	6.67708	6.73111	6.91623	7.15957	7.28907	7.81677	7.84113	7.19951	7.99859	7.40752	7.72472	7.88143	6.8934	7.39147	7.88392	8.01542	6.19294	7.42487	7.33793	7.05406	8.1171	7.54023	7.13896	7.27879	6.99488	6.39929	7.0202	6.9638	6.50999	7.94566	7.24068	6.63493	6.4934	7.20923	6.87594	7.30431	6.84718	6.94389	7.61293	7.37254
AGBL4	6.40894	5.66361	8.77491	4.43358	7.49717	7.56686	7.32054	8.80084	8.33256	8.03305	8.21708	8.41265	7.44571	8.06148	8.39471	7.39147	6.82759	6.95885	6.08158	6.96547	5.50107	4.47166	7.66063	4.63483	6.52378	6.44993	5.9474	7.03729	4.74026	7.03968	3.3105	5.29199	8.56234	5.60302	6.94709	7.04733	3.53071	7.28878	3.71046	3.05206	6.1499	5.98698
AGBL5	12.2244	12.4567	11.1764	12.1237	12.3389	11.8065	12.219	10.9318	11.3877	12.0165	12.2906	11.8255	12.0063	11.3548	11.762	11.7227	11.262	11.8052	11.0234	11.8392	11.5522	11.1644	11.4343	12.125	11.7894	11.3535	12.356	11.8985	11.5696	11.6791	11.6079	11.7113	11.5636	12.0906	12.4234	11.4435	12.2612	11.238	11.0393	11.6056	10.6717	12.2494
AGER	8.82827	8.42629	8.19108	6.64268	6.58896	8.69974	9.35077	8.34372	7.82406	8.54999	9.13768	8.76735	7.66793	9.68873	8.46862	9.34972	7.70193	7.99923	9.10784	8.89985	7.51518	7.29487	8.67507	7.83016	9.11726	8.35183	8.66662	7.41554	8.48121	8.40716	7.86435	7.94566	7.48303	7.93927	7.21077	7.08756	7.81882	9.08276	8.03261	8.68791	7.91587	8.79087
AGFG1	11.8465	12.1977	12.0171	12.3427	11.6138	11.4328	12.3038	11.2113	11.3669	11.9822	11.5648	11.9326	11.7946	11.8177	11.6062	11.6787	12.1192	11.6137	12.8035	10.749	12.1237	11.5835	11.2378	12.2718	11.8957	11.7309	10.7946	12.4306	12.4712	11.9181	11.9759	11.8936	12.46	10.9242	11.7234	12.2975	12.5352	11.73	13.0202	12.5498	11.7184	12.2929
AGFG2	8.48909	9.44649	11.269	8.63872	9.20377	8.66026	9.48315	9.42841	10.4948	9.75008	7.98873	9.63153	9.58571	9.19601	10.4437	9.93616	8.6622	10.1788	9.08951	9.657	8.42473	8.39056	10.2486	7.59582	9.40494	8.43269	10.1223	9.11216	9.63944	9.54403	11.9908	10.7437	8.68049	9.56222	9.49929	10.7387	9.27934	10.036	8.57431	10.892	10.0658	9.80043
AGGF1	11.9667	11.1853	11.8212	11.9628	11.7227	11.8051	10.8846	11.7235	11.3281	11.3404	11.0982	11.3818	10.529	11.2232	11.5939	11.3739	11.3532	11.1237	11.1234	11.3164	10.5589	11.3031	11.5042	10.4253	10.9212	10.9886	10.423	11.8642	11.5144	12.303	11.566	11.6067	10.529	11.1786	11.5845	11.407	11.7501	11.9655	10.8637	11.5022	11.644	11.4499
AGK	12.0762	12.1997	11.4495	12.3567	11.926	11.1241	12.1449	11.8103	12.0504	11.3489	11.5231	11.6338	11.9245	11.4548	12.3825	11.814	11.7914	11.8297	11.0981	11.3987	11.9847	11.918	12.6686	12.9419	11.2674	12.1977	11.4747	10.9421	12.0325	11.4999	11.6821	12.2081	11.6247	11.6842	11.4608	11.1485	11.0556	11.197	11.5753	11.5884	12.0188	11.0853
AGL	12.4184	11.5105	12.042	11.7047	12.0665	12.3292	11.5365	11.471	11.2603	12.1082	11.2306	12.2085	11.5656	11.9996	12.3739	11.2673	12.1702	10.9913	11.0196	13.3467	16.7941	11.9314	11.9353	12.5244	12.2774	12.7381	11.6297	10.5275	11.6878	12.3562	11.5096	12.3126	12.7174	11.6927	11.715	12.5112	9.95111	11.1729	10.8411	11.6321	12.911	11.4632
AGMAT	5.31529	8.37611	6.9389	5.10728	7.63523	5.9268	4.20968	7.23141	6.77119	9.14375	6.53547	6.4399	7.62879	5.89579	6.03813	4.15972	6.00603	8.0823	7.94661	5.96388	2.97255	3.58394	6.57119	7.6725	4.77911	7.75204	6.39972	8.14438	3.59983	4.27222	9.56676	3.66044	7.89427	3.23451	4.15673	7.1648	5.27118	4.46835	9.61597	5.38086	9.35503	6.1664
AGMO	8.27579	1.91677	10.8795	1.91677	8.40292	2.60016	3.36531	7.93967	7.58656	2.95758	7.5395	3.52244	2.89767	2.80943	5.1479	11.4139	2.92746	11.6371	8.19171	3.11437	4.11247	3.3463	7.88809	7.66675	8.76965	10.408	6.5817	4.45764	2.58365	4.71441	3.71446	2.88812	2.90535	2.59259	9.68559	5.08921	2.60404	8.78364	2.85584	3.652	9.09845	3.06309
AGPAT1	12.9033	12.2168	12.2828	13.0417	12.7271	12.1941	13.4953	12.5386	12.1808	12.5794	12.7777	12.5822	12.4069	12.4505	11.894	13.0714	12.6484	12.8441	12.4864	12.4613	12.2106	12.671	12.9724	12.4305	12.1622	12.2401	12.3872	13.2165	12.4635	11.8012	11.8986	12.0854	12.6688	13.4203	12.704	12.5941	12.9061	12.622	12.048	13.511	12.6116	12.8314
AGPAT2	7.49414	4.93566	11.4096	10.1478	10.2632	8.68165	7.0546	10.743	8.52442	9.77901	9.77046	9.55245	9.34942	9.51718	10.2372	9.15039	11.6964	9.9807	11.8663	7.24433	9.02575	9.51261	9.95357	10.0118	9.5829	10.2718	11.0809	10.7969	9.2534	7.08131	11.1403	9.94142	10.4149	11.4718	5.17576	10.8322	11.5372	12.2312	11.7374	9.67038	13.0263	9.71677
AGPAT3	12.9145	11.7415	13.3939	12.0194	11.4255	12.1789	12.6256	13.7496	11.9421	10.9524	11.9313	11.8684	12.626	12.3816	13.4012	12.5567	12.5061	12.2779	11.9381	12.4655	12.5913	12.6057	13.3554	9.28708	12.8429	12.2112	12.6964	11.293	12.5899	12.3678	11.857	12.8411	12.632	12.2131	10.5438	12.0871	12.1861	10.9256	12.5755	12.5574	12.7158	11.9738
AGPAT4	12.1169	11.0564	12.0002	12.5436	12.4898	12.9642	10.5458	12.3491	12.5336	10.1169	12.2934	11.9098	10.1516	11.3207	10.7992	10.8986	11.342	11.2333	9.83122	10.0295	9.24266	11.189	11.4394	7.24804	8.11203	11.9307	11.3054	9.71809	8.51399	11.1875	8.64922	9.91378	11.4254	11.4234	9.05264	10.2104	9.29347	11.0355	9.00259	11.7062	5.91199	10.2063
AGPAT4-IT1	6.87827	5.98663	6.88814	5.56062	6.89438	9.08857	5.02799	7.28651	6.61103	5.24619	8.42153	6.02632	5.88268	5.0215	5.35101	4.61125	6.09045	6.71267	5.02951	4.66415	5.88516	6.11401	5.35262	3.21108	4.14465	6.86607	5.99961	5.48893	4.25735	5.93553	4.26149	6.02445	6.7158	6.59765	4.22703	4.68274	4.80731	4.77269	5.07212	6.70925	3.10091	4.76133
AGPAT5	13.4188	12.1637	12.4194	14.0855	13.4548	11.7411	13.7266	13.2599	13.2403	12.3612	12.8672	12.5014	12.3079	13.423	12.8675	12.8949	12.9105	12.8067	11.955	12.9658	12.8807	12.7083	13.8348	13.7541	12.7186	13.1519	12.2722	11.9955	12.1544	13.1393	12.9175	13.0154	13.3818	12.5015	12.6172	12.2844	11.7376	11.9165	11.8935	11.6377	12.3444	12.2002
AGPAT6	13.0792	13.5713	12.2921	12.7667	12.8196	13.8454	12.7231	13.1048	13.5167	12.9369	11.9863	13.3773	12.0639	13.4563	11.8621	12.76	12.5654	12.8521	12.0355	13.4879	12.8611	13.4976	13.3237	12.826	13.0181	13.6172	12.4976	13.5544	13.2547	12.6681	12.0568	12.8666	13.0045	13.4596	12.725	12.1017	11.2764	11.6494	12.2983	12.6146	14.2897	12.4628
AGPAT9	7.38417	10.6262	6.53906	5.85211	4.28657	6.39583	8.43202	5.75641	4.76845	8.04431	7.55295	4.65045	5.41226	5.61598	6.82744	5.86139	5.60753	6.68252	6.40593	7.83205	3.67556	3.2051	4.72789	8.99726	6.17545	5.32739	5.748	3.7188	6.71619	9.68225	11.0205	6.26076	8.01744	8.6646	9.51955	8.36157	10.583	8.05739	10.8201	5.97048	8.62182	4.0659
AGPHD1	6.034	5.137	5.58295	5.01528	6.35283	6.17176	6.57986	7.8221	6.10219	6.16969	6.26776	5.82046	6.66854	5.78251	6.60923	6.66007	7.69522	7.95372	5.99638	6.69807	6.95076	6.60684	7.09553	4.48178	8.57915	7.64748	7.29487	9.22142	6.12434	6.39849	7.58567	6.70426	5.85792	8.3358	7.64508	7.27341	7.34002	6.19671	5.42106	6.95826	7.47427	4.84932
AGPS	11.212	13.1082	12.2321	12.6279	12.256	12.0219	11.9573	11.6727	11.738	12.566	11.7229	12.5929	13.1713	12.1982	12.2943	12.2086	12.166	11.7772	12.7932	12.0024	13.0474	13.1182	11.5445	11.8638	12.6922	12.0092	12.288	11.3662	12.5269	12.4966	12.6794	12.8668	12.7556	12.0995	11.3158	12.5208	12.7313	11.8279	12.6748	13.0267	13.2218	12.7651
AGR2	6.53796	5.46978	5.70583	1.91677	7.83757	6.68966	5.86621	14.1926	9.4287	6.75439	7.4844	6.10103	5.53103	2.80943	4.26245	3.19764	5.4238	12.2523	5.9058	6.16248	5.88516	5.56855	13.8279	5.55587	5.34897	15.1599	6.29929	4.56647	5.86351	5.86554	7.21234	6.35796	5.88076	4.57467	10.8319	7.91556	4.80731	3.23615	5.7686	5.61776	9.88334	5.69075
AGR3	1.91677	2.61605	2.86616	1.91677	4.70301	3.24857	4.89858	11.3256	8.39168	2.95758	5.74016	2.60023	2.89767	1.91677	1.91677	1.91677	2.63859	11.4296	3.32135	3.28754	1.91677	2.57678	10.4309	2.8468	2.5459	11.164	2.69753	2.58999	2.85184	3.31768	3.3105	2.88812	2.6225	2.59259	3.07301	5.15194	1.91677	7.27307	1.91677	2.72962	2.89229	2.59002
AGRN	7.56305	13.1306	7.85843	10.4764	9.53706	10.7904	7.9019	10.384	6.99379	10.6721	11.6466	12.6002	13.8182	12.2213	7.76822	7.63005	10.5184	7.75101	14.3662	9.56555	8.83857	14.2038	9.91439	14.8498	13.1688	12.1542	12.7395	13.781	11.8202	11.9384	14.4872	14.279	13.3381	15.1831	11.5029	13.8938	13.7906	10.5111	15.1623	14.3785	12.2429	14.517
AGRP	3.40834	3.27799	3.0697	2.9698	1.91677	3.39384	2.52869	3.06171	4.2954	4.40897	1.91677	3.63807	2.61692	3.16053	3.26386	3.19764	3.60532	2.98491	3.1823	2.90358	3.19651	3.04126	3.65788	3.47832	2.5459	3.12867	1.91677	3.3732	3.05258	2.92603	3.5947	2.60998	2.6225	4.07297	3.51332	3.52974	2.87995	3.50773	2.85584	1.91677	1.91677	2.86063
AGSK1	10.3047	9.64046	8.94085	9.64417	10.357	10.5077	10.8327	10.5571	10.3224	9.9323	10.915	9.53745	11.1	10.0492	9.95809	10.2102	10.3945	10.9851	9.70577	9.88707	9.79786	9.62854	9.56387	10.0209	9.33496	8.8644	9.87313	10.2365	10.0747	10.037	9.49437	9.9557	8.8253	10.7655	9.45441	7.39378	9.4832	9.73739	9.71031	7.23086	9.77087	10.8776
AGT	3.94912	3.27799	10.6815	1.91677	3.27954	4.36965	4.09243	3.98534	7.67967	5.87297	6.16616	4.01495	3.55861	2.80943	5.07314	8.56687	3.31959	3.39638	5.57004	4.29885	3.3799	8.24135	13.5562	3.69458	15.1036	8.64101	5.23907	3.61449	3.4863	4.34491	4.90275	5.47749	5.90324	4.34709	14.8459	4.39759	2.87995	10.5556	3.36619	9.09422	14.3265	3.22974
AGTPBP1	12.1973	12.0013	11.2744	11.9491	12.1993	11.189	11.2503	12.5289	11.7092	12.2731	12.4732	12.4716	11.2271	11.5375	11.1225	11.3609	11.155	10.9418	11.1269	11.505	11.6284	10.4737	12.0745	10.5841	10.9818	12.0834	11.5841	10.8078	11.3023	11.2199	9.79408	11.6206	11.7836	10.2184	10.9939	11.9012	11.0106	11.2084	11.1968	10.7185	10.6242	12.2271
AGTR1	1.91677	1.91677	2.59403	3.37623	1.91677	3.07978	1.91677	1.91677	1.91677	2.66054	2.87882	1.91677	3.42775	2.80943	1.91677	1.91677	3.47138	1.91677	3.657	1.91677	2.97255	5.46658	2.60886	8.17644	3.14737	6.86607	1.91677	7.3797	1.91677	1.91677	1.91677	1.91677	2.6225	4.40766	3.07301	1.91677	2.60404	3.23615	2.85584	8.67494	7.30456	1.91677
AGTR2	1.91677	3.27799	1.91677	1.91677	1.91677	1.91677	1.91677	1.91677	1.91677	1.91677	1.91677	1.91677	1.91677	6.38343	1.91677	1.91677	1.91677	1.91677	1.91677	2.90358	1.91677	1.91677	1.91677	1.91677	1.91677	1.91677	1.91677	1.91677	1.91677	2.92603	2.63365	1.91677	1.91677	2.59259	1.91677	3.42014	1.91677	1.91677	3.05737	1.91677	1.91677	1.91677
AGTRAP	9.12108	9.62236	8.66473	10.6675	10.1698	9.45079	8.14272	9.35303	7.80243	10.1049	10.1448	9.25099	9.97312	8.58889	8.64476	10.5484	10.4662	8.56736	10.5131	9.38712	10.666	9.37786	9.09287	9.92769	9.43718	9.33731	9.45555	11.4117	7.05628	9.24782	11.0232	11.4298	8.71887	12.2861	10.2953	9.92667	11.0251	8.93097	11.0175	11.8265	9.48887	10.631
AGXT	1.91677	1.91677	3.91466	1.91677	7.87149	2.60016	2.52869	7.29421	4.73157	4.2568	3.84812	1.91677	1.91677	2.80943	1.91677	5.60164	2.92746	4.9503	4.58424	1.91677	1.91677	2.57678	3.65788	2.58	5.06113	5.83809	2.69753	1.91677	3.05258	2.63755	1.91677	3.09593	3.43901	1.91677	10.745	5.70392	2.60404	6.12836	1.91677	1.91677	2.61301	1.91677
AGXT2	1.91677	1.91677	1.91677	1.91677	1.91677	2.8746	2.77591	1.91677	1.91677	1.91677	2.60322	1.91677	1.91677	1.91677	1.91677	1.91677	5.86927	6.54406	1.91677	1.91677	3.5371	5.51848	1.91677	1.91677	1.91677	6.83067	1.91677	1.91677	1.91677	1.91677	3.9238	1.91677	1.91677	1.91677	1.91677	1.91677	1.91677	2.86538	1.91677	2.72962	2.89229	1.91677
AGXT2L1	1.91677	5.01969	1.91677	1.91677	1.91677	1.91677	1.91677	2.58918	2.52196	2.95758	4.43981	1.91677	5.74243	3.4189	1.91677	1.91677	3.14285	2.79532	4.7205	1.91677	2.97255	10.9525	2.60886	5.96686	1.91677	1.91677	1.91677	2.58999	1.91677	1.91677	1.91677	1.91677	2.6225	3.91091	8.43461	1.91677	2.60404	1.91677	3.05737	2.72962	8.1016	2.59002
AGXT2L2	8.69955	8.39562	9.10528	8.66138	8.03507	9.95103	9.17433	8.88226	8.67243	8.26248	9.82828	8.33376	8.65432	8.99127	8.3007	8.73228	9.28363	9.53349	9.01374	8.0326	9.02283	9.60191	7.87181	8.77457	9.5829	9.08556	7.99156	10.276	9.64537	8.51356	10.2936	9.65379	8.37476	11.4105	9.69897	7.99381	9.56697	10.1628	9.93939	9.54051	9.61629	9.19086
AHCTF1	13.315	13.1145	12.8027	13.169	13.4546	12.75	12.9421	13.0152	13.3388	13.8912	12.8073	12.3566	12.3307	12.7355	13.6036	12.7933	12.9096	13.1059	12.4311	13.4093	14.1585	13.6398	13.0363	14.2278	11.8339	13.3006	13.4474	13.6442	13.1438	13.5712	13.6443	13.7059	13.3538	13.2111	12.6856	13.5897	14.4372	12.7519	13.8248	13.2814	13.0567	12.9669
AHCY	13.5933	14.2531	13.1478	14.5449	14.4283	12.8345	13.7423	13.5728	13.3601	14.1664	14.6144	13.1963	14.1125	13.4526	13.3348	13.9408	14.4478	14.0799	13.9861	13.5243	15.1742	14.0331	13.0154	14.366	12.8123	13.9866	14.2668	13.8202	13.1385	13.5391	15.254	13.4742	13.0465	14.8847	14.0675	13.1739	15.823	13.6911	14.1778	12.9603	13.7439	13.8665
AHCYL1	13.3195	12.4352	13.3833	13.5061	12.5353	12.6916	13.0629	12.6178	13.4926	12.9022	13.6675	13.4065	13.9223	12.4655	13.9579	12.2836	13.097	12.4587	12.6735	13.3139	12.9573	13.9221	13.2963	13.942	13.386	14.5136	13.4618	13.3961	13.4662	12.8666	13.3609	14.4033	13.2428	13.5026	12.8464	13.1822	12.8943	12.9084	12.6011	14.0745	13.5468	12.7164
AHCYL2	10.6807	11.0656	10.3611	10.3332	10.3196	10.1439	10.6547	10.2861	10.5497	9.91554	11.7901	10.4655	11.721	10.8302	11.0425	10.8005	9.70659	10.0403	10.2716	11.3133	10.571	10.831	10.6598	9.67884	11.1468	10.7996	10.0578	10.6913	10.2991	10.5599	9.9958	14.0982	11.458	11.2493	10.8751	10.3656	10.0719	9.88411	10.5671	10.4708	10.6938	11.7758
AHDC1	11.1674	9.86278	11.3339	12.4464	10.0165	10.3459	9.31997	11.4436	12.2092	11.7453	12.5706	11.3616	10.3208	11.8141	11.9981	9.66126	9.83409	11.0361	11.5833	10.5793	11.2462	12.5667	11.5055	10.9917	12.2635	11.9261	12.6919	10.4055	11.4771	10.2099	10.451	12.7088	12.2258	10.0264	10.9145	11.5843	11.4841	9.43988	11.1042	11.377	10.3704	11.9914
AHI1	11.8051	11.5123	11.1706	11.0502	11.2198	12.0869	11.1133	12.1268	11.7941	11.7162	11.8789	12.2433	10.1869	11.7412	11.6184	12.0316	9.89092	10.8221	11.3892	12.0785	11.8291	11.0493	11.5941	11.8698	11.4706	11.708	10.6627	10.5381	9.47436	12.0467	10.2253	10.9048	11.7589	11.0123	10.3909	12.0839	10.0824	12.0651	10.6296	11.085	10.3586	10.3759
AHNAK	8.83386	8.50025	11.264	7.33042	8.92569	11.7541	8.71136	10.6281	9.47591	10.5421	9.56349	11.5933	15.7315	8.75258	8.04447	10.5696	8.54408	9.32842	11.7933	9.95804	9.62903	10.4424	9.27716	12.6724	10.2646	9.39696	8.88981	16.221	9.68477	8.7799	15.986	15.5077	13.4267	12.7351	9.00794	10.0022	17.5089	8.36198	16.7598	17.1872	13.9936	14.3631
AHNAK2	5.75536	5.27963	5.1339	4.28043	5.06269	5.94721	4.99674	6.33753	8.69607	7.89059	9.06211	11.4814	12.0277	7.83503	4.26245	3.46253	8.79038	7.22583	8.40774	6.0264	8.0973	7.94908	6.44465	5.11906	11.9222	8.20763	11.4672	10.5226	13.2672	6.08665	11.4973	13.5352	10.0798	10.8102	9.33378	6.98906	14.9014	5.5286	14.3548	13.2526	7.76938	10.1057
AHR	10.0076	10.0244	8.36806	9.8521	10.52	9.89197	7.84677	6.58392	8.97655	8.96276	9.03121	10.1006	6.57544	10.7004	6.11402	1.91677	8.30526	9.37466	10.2022	9.4865	9.01695	5.49277	10.0568	10.2737	7.1011	9.61359	7.98513	5.31634	4.38045	9.84957	10.8819	13.2897	10.407	6.53328	10.7804	10.712	12.5692	10.0243	10.0013	11.7014	11.5124	6.29535
AHRR	11.7164	12.158	9.98391	11.033	10.0976	11.7154	12.5954	7.04312	11.1201	10.1249	9.69059	10.9313	7.62879	10.6041	9.37473	9.44486	7.84205	12.072	10.5817	11.3012	4.01646	6.16354	11.1449	10.591	9.61814	9.03466	10.6617	9.50189	6.63496	10.4989	8.04158	12.0304	11.8016	8.89687	11.5389	12.854	9.58512	10.7707	11.3521	12.3649	12.2801	9.19086
AHSA1	13.1168	13.3491	11.8114	13.5664	13.0651	12.336	12.7082	12.9367	12.3166	13.54	12.6351	12.7057	12.633	13.9053	13.5452	13.1781	14.0427	12.2718	12.6953	12.5992	13.1851	12.9079	13.9337	14.359	13.0354	13.3001	13.9913	12.319	13.7119	13.0472	13.9011	12.7542	12.9213	12.268	13.4879	12.1115	13.1111	12.6115	13.378	13.5981	12.5862	13.3542
AHSA2	12.0841	12.0581	11.7378	8.07847	10.5226	12.5567	11.8522	11.2938	11.368	12.0722	11.6045	11.9364	10.8802	10.8606	11.4662	11.2849	10.8547	12.3445	11.9776	11.7131	10.6763	11.4148	11.5913	11.7777	11.4631	11.2893	11.4457	11.3083	11.9214	12.0935	11.4525	11.952	10.3873	12.9812	12.4699	10.7062	12.3531	11.8591	11.7603	11.745	12.0582	10.9237
AHSG	6.66893	3.7815	2.59403	6.04889	8.86805	5.32177	3.74215	3.98534	4.57338	5.03409	3.84812	7.51362	4.93853	5.52481	6.15051	1.91677	2.63859	6.84555	3.657	4.86292	1.91677	5.75291	2.60886	3.04656	4.31961	2.91556	1.91677	3.81491	3.4863	8.6546	6.00962	3.41372	8.72202	1.91677	1.91677	4.03555	2.60404	3.50773	2.85584	1.91677	3.41985	3.37325
AHSP	1.91677	2.61605	1.91677	1.91677	1.91677	1.91677	3.11506	2.58918	2.95044	4.2568	1.91677	2.60023	1.91677	1.91677	1.91677	1.91677	1.91677	1.91677	2.56456	2.62121	1.91677	1.91677	1.91677	1.91677	2.5459	2.62993	1.91677	1.91677	2.58365	2.92603	2.63365	1.91677	3.11649	1.91677	1.91677	2.55349	1.91677	1.91677	1.91677	2.72962	1.91677	1.91677
AICDA	2.60732	1.91677	2.59403	1.91677	1.91677	1.91677	1.91677	1.91677	1.91677	1.91677	1.91677	3.07991	1.91677	1.91677	2.88596	1.91677	1.91677	1.91677	2.82551	1.91677	2.97255	2.57678	1.91677	1.91677	1.91677	1.91677	1.91677	1.91677	1.91677	1.91677	3.13476	1.91677	1.91677	1.91677	1.91677	1.91677	3.94064	2.86538	2.58655	1.91677	1.91677	1.91677
AIDA	12.2231	12.5848	11.8691	13.5266	12.8172	12.7675	12.4186	12.505	12.1068	13.1342	11.959	13.1498	11.5253	11.9879	12.8231	12.4073	11.8274	12.2074	12.3017	12.654	12.414	12.1435	12.5093	13.0074	12.1106	13.0807	12.4434	13.0182	12.1735	13.3498	12.6848	12.2966	12.9245	12.7709	12.022	13.6101	12.5824	12.5752	13.3485	13.7203	12.4046	12.9364
AIF1	3.53782	2.61605	3.0697	1.91677	2.89762	3.07978	2.96163	3.06171	2.52196	3.77526	2.60322	3.07991	3.67632	1.91677	1.91677	1.91677	2.92746	3.14141	3.02107	2.90358	3.5371	3.3463	2.88659	3.69458	1.91677	2.62993	2.69753	2.58999	2.85184	2.63755	3.3105	3.09593	2.90535	3.23451	2.86893	1.91677	3.08617	1.91677	1.91677	3.92885	2.61301	3.50021
AIF1L	12.5394	12.1471	10.511	12.5557	12.5885	13.5827	11.8557	10.9827	11.0967	11.9682	12.3189	12.7688	12.5577	12.8018	12.6709	9.12599	8.64143	9.79853	12.9125	12.8145	9.67453	10.3714	7.61572	10.8032	10.7727	10.6377	12.3289	9.85742	8.89118	12.5327	11.2909	8.96785	12.2669	11.7773	9.51787	11.0988	10.3899	8.82729	10.7017	5.24573	10.5826	11.4303
AIFM1	12.1463	12.3389	11.9324	11.5765	12.3812	11.794	11.4171	12.0922	11.8394	11.7479	11.9368	11.2808	12.3606	11.1634	12.0253	11.8567	12.8004	10.8813	12.5239	11.7095	12.8843	12.5127	11.9169	12.6226	11.5358	12.115	12.2769	11.8165	11.9023	12.2407	13.169	11.6925	11.3316	12.6615	12.3666	12.0367	11.2278	12.0141	12.1148	10.9781	12.7827	12.155
AIFM2	9.4882	9.54935	10.1716	6.84115	11.1916	9.54215	10.2774	7.14034	7.89117	9.99166	8.13898	8.67589	9.72672	9.10511	9.73666	9.8789	7.2129	8.87307	11.665	9.37719	6.58782	5.23765	7.14154	11.3192	10.0854	8.96297	8.52291	9.60321	8.89616	10.6551	9.28803	7.22533	9.85986	7.09328	10.518	10.9746	11.5198	10.7846	12.0646	12.1648	12.4817	7.85203
AIFM3	3.65434	6.284	4.72823	4.10743	6.70652	5.0063	5.05856	4.20727	4.87353	4.88954	7.82099	5.29026	6.91638	6.0341	3.76318	5.50336	6.94536	6.47536	5.84856	4.4937	4.50973	4.84635	5.68821	5.7435	4.01363	5.97448	4.71541	6.39929	5.13203	4.27222	9.44794	4.46013	4.23066	9.17898	6.02924	5.24109	4.38118	7.37958	10.3842	3.652	5.89026	7.85203
AIG1	10.6108	9.59056	7.84253	10.2878	8.13153	10.3041	9.41484	4.27366	6.73508	9.45764	10.917	8.04394	11.3237	9.88819	9.87355	10.3572	10.9027	9.73027	9.1517	10.5628	8.58819	10.6551	5.28809	8.77991	11.0474	9.72212	10.1369	8.76876	9.55375	4.96113	12.0506	9.36197	10.1446	10.6775	10.026	9.77861	10.6621	11.1245	9.2621	11.2243	10.0414	9.97622
AIM1	6.95211	11.2025	10.7717	7.45672	11.3608	9.8372	8.46899	11.0134	10.1327	9.27378	9.63636	9.80864	8.61815	8.65981	6.97689	9.30331	7.63344	8.93822	9.50213	10.4461	5.96084	5.61693	7.32018	9.07535	10.3844	12.4591	6.68077	5.98688	6.14127	8.50595	13.4222	11.4778	8.20037	6.57225	5.86948	11.8641	9.34668	11.5348	7.92849	10.7844	9.18544	8.16989
AIM1L	6.55161	8.06615	6.73569	8.36278	8.06957	5.72876	5.45188	7.30949	5.88814	8.39591	8.46841	9.12948	7.12776	7.71717	8.58619	8.77476	6.28202	8.58916	9.3598	6.98653	6.63469	5.9729	8.61114	6.27068	7.07008	7.77082	9.88355	6.0972	5.13203	8.22891	8.84705	9.03048	9.05015	6.10732	7.33794	8.2737	3.64682	7.96269	6.469	3.29084	7.63913	8.55428
AIM2	2.60732	4.75073	1.91677	1.91677	1.91677	2.8746	1.91677	3.37155	2.76659	1.91677	6.34726	5.41329	3.88231	5.37606	3.76318	2.83685	3.31959	3.50454	4.67656	3.68613	4.01646	8.11312	2.88659	1.91677	4.08078	6.33661	1.91677	3.3732	1.91677	1.91677	3.71446	7.24237	7.90541	1.91677	4.08247	4.1032	3.40171	3.9132	1.91677	4.43705	4.34325	2.86063
AIMP1	11.3761	10.947	11.2313	12.0318	11.401	10.8168	11.1268	11.0604	11.6264	11.973	12.0445	10.8573	11.8853	10.9006	11.0866	11.8678	11.9277	11.0475	11.0494	11.3538	11.5957	11.4526	11.6147	11.2342	11.2503	11.0508	10.8559	11.1488	11.4439	11.8441	12.4014	11.7621	10.4255	11.278	10.9068	11.9494	11.8527	10.9942	11.88	11.7247	12.4388	10.0384
AIMP2	9.69264	10.2767	10.2419	10.6657	10.9217	9.24042	10.8533	10.8584	10.5445	10.1182	10.1712	9.85645	10.2761	10.1322	10.1228	10.7587	10.8112	10.3151	10.7033	9.3692	10.868	10.5964	10.6566	11.1882	10.4972	9.96572	10.5231	10.4028	10.5638	10.4501	11.4092	11.1558	9.87693	10.2795	11.4254	10.4035	11.9264	9.99352	11.2145	10.9551	11.215	10.0464
AIP	11.5525	10.8249	10.5596	11.3076	12.9435	11.0976	10.8419	11.3293	11.6593	11.2202	12.5867	11.1999	11.5703	11.9107	11.8351	12.3619	11.1501	11.0131	11.9084	11.8236	11.4154	12.3037	11.4595	10.766	11.1871	11.3721	11.3298	12.0777	11.0469	11.5061	12.4632	11.3608	11.7458	11.4167	12.1501	11.4055	11.779	11.6226	11.7812	11.0685	11.3016	11.6344
AIPL1	6.07243	3.88014	2.86616	5.01528	3.27954	4.88318	6.15942	3.37155	2.95044	3.98984	3.08482	3.24871	3.88231	4.80386	7.21899	4.873	8.36983	3.69471	3.1823	2.90358	14.1785	3.04126	3.65788	3.04656	3.51199	3.30364	3.85797	1.91677	3.4863	9.00465	2.92068	3.86501	2.6225	1.91677	1.91677	2.55349	1.91677	2.86538	2.85584	3.29084	1.91677	4.71515
AIRE	2.60732	2.61605	3.0697	1.91677	1.91677	1.91677	4.36818	2.58918	5.06261	3.77526	3.08482	1.91677	2.89767	2.80943	5.41272	4.28757	2.63859	1.91677	1.91677	5.70799	1.91677	1.91677	2.60886	1.91677	1.91677	3.70599	5.23907	1.91677	2.58365	6.91857	3.13476	1.91677	2.6225	2.59259	1.91677	2.81021	1.91677	2.86538	3.22328	3.05206	6.46076	1.91677
AIRN	2.60732	1.91677	3.6238	1.91677	1.91677	3.39384	1.91677	3.22818	2.76659	1.91677	3.08482	3.07991	1.91677	1.91677	1.91677	1.91677	2.63859	1.91677	3.02107	3.56789	2.67146	1.91677	1.91677	1.91677	1.91677	1.91677	2.69753	1.91677	1.91677	1.91677	1.91677	1.91677	2.6225	1.91677	3.07301	3.16159	1.91677	1.91677	1.91677	1.91677	2.89229	5.4338
AJAP1	9.60552	4.47829	7.03534	1.91677	2.61688	6.66529	4.20968	3.06171	2.52196	5.24619	5.61684	7.66864	2.61692	9.25358	4.26245	5.77994	5.71804	1.91677	9.9846	1.91677	3.91274	3.04126	2.88659	1.91677	1.91677	3.58669	4.837	5.46158	10.4667	7.9205	1.91677	1.91677	6.81372	6.90278	2.86893	5.74492	3.08617	2.86538	2.85584	1.91677	1.91677	1.91677
AJUBA	5.55226	6.21524	7.28326	3.67129	6.49039	9.16215	6.83671	7.18245	5.35452	7.19951	7.14563	8.47349	10.0833	9.47847	5.68654	8.65479	8.37403	5.25642	6.52005	8.07744	7.45559	9.20386	8.11249	6.52129	7.86804	7.01016	8.06667	11.368	10.6716	6.2046	10.0832	12.8018	9.71074	11.738	9.73695	6.35973	13.1922	5.47434	13.0368	13.8364	8.43262	5.69075
AK1	10.988	10.2555	11.851	10.7456	10.4194	11.3479	11.4399	11.3138	11.4464	9.51743	11.045	9.09117	10.9185	10.7661	10.4492	9.74376	11.9585	11.139	11.0568	11.1386	10.7978	10.1309	10.5448	11.315	10.8403	10.6538	11.7897	10.2315	11.5249	10.021	10.4041	10.8764	11.5118	11.6024	11.3717	9.74382	11.4797	10.3799	11.0001	11.3616	10.5631	10.3306
AK2	13.5579	13.2088	13.4194	13.7733	12.6464	12.8078	14.0174	12.6947	14.0104	14.192	13.4402	13.0989	13.983	13.1804	13.8674	13.7429	13.9195	13.8328	13.479	12.8685	14.9426	13.6343	13.6601	13.829	13.0751	13.8187	13.2242	13.0718	13.0208	12.9657	14.696	14.4808	13.2422	13.4544	13.3476	13.3584	14.0533	14.3417	14.2761	12.7054	13.4262	12.7327
AK3	12.5321	12.2418	11.2916	12.0238	12.1157	13.4552	11.4559	12.3405	12.3611	12.3847	13.1908	10.2836	12.8426	11.8588	11.546	12.6749	11.7271	12.3191	11.9707	11.5727	11.7913	12.56	13.1228	12.5744	13.0045	11.9054	12.5178	10.8044	12.1063	11.8437	11.5546	11.3307	11.6129	12.1218	9.96574	12.2144	10.3078	12.7751	11.1015	11.9798	10.7193	10.7964
AK4	9.31129	11.0993	10.1502	14.7201	11.2105	8.66641	9.4192	9.68999	8.02418	9.50933	11.3653	8.49782	13.1966	8.17013	8.68872	8.57891	11.216	10.4537	10.3895	9.42037	13.5198	13.4281	11.45	12.4597	6.80396	12.8529	11.2244	8.83374	12.9403	9.7818	13.0776	13.0534	7.48303	9.75629	10.6782	8.19123	13.3869	11.6585	12.0114	9.42644	11.0282	9.72536
AK5	6.75399	10.6861	3.23719	8.10075	9.31475	5.0063	4.09243	10.679	8.98617	4.33503	11.3567	5.11973	7.68711	7.13194	1.91677	2.83685	8.86693	10.5944	5.54618	4.71657	7.58835	10.3476	7.22083	6.02218	3.51199	12.7096	9.83963	5.64283	10.349	6.1856	4.01677	4.12065	4.15471	5.2307	7.84026	7.20923	3.85018	11.47	4.60676	11.9496	6.79994	9.73673
AK7	9.22889	9.2483	7.41095	7.94941	8.25659	7.5929	9.26767	10.4655	9.21291	10.6175	8.51725	10.3269	6.84982	8.52603	9.30784	9.68094	8.12746	9.74127	9.86035	8.496	5.91083	5.17413	8.24055	3.59138	6.20436	9.20315	8.90011	5.2538	6.01831	10.8131	6.20893	4.73145	8.05792	7.24554	8.83016	9.75134	5.56736	9.72013	4.70379	5.04277	6.43103	9.91497
AK8	5.40885	6.70325	5.65794	3.90803	3.42767	6.28816	6.04318	4.39731	5.71293	7.49871	4.75805	6.72574	5.47288	5.74266	4.91052	5.02364	5.77025	5.14183	5.92438	7.15414	3.67556	1.91677	4.19269	3.35285	5.24077	4.84354	6.12239	7.20232	5.43818	4.19535	5.34009	4.77985	5.08147	6.89256	6.20676	6.13206	6.28721	4.57745	5.39266	3.48561	4.83644	6.61225
AKAP1	13.2301	12.7159	13.384	13.2814	13.0648	13.2071	12.7425	13.1782	12.5036	13.0862	13.1606	12.0165	12.8897	14.0898	13.3629	12.3289	13.4341	13.1607	13.5935	13.1139	13.3409	12.8641	13.3062	13.7617	12.7859	12.7239	12.9817	12.1952	12.893	13.3694	13.1046	13.2161	12.35	12.408	12.5012	12.79	12.1003	12.4878	11.9317	11.317	12.339	11.7727
AKAP10	10.6398	10.5093	10.7682	10.777	10.6776	10.534	10.8387	10.0587	10.188	10.6005	9.77621	11.795	10.3269	10.4168	10.0282	11.1103	11.0294	10.2352	11.8503	11.174	11.319	11.2907	9.67902	10.2999	10.5717	11.1939	10.377	9.57814	11.3857	11.3532	11.3822	10.8229	10.2791	11.7714	11.5223	10.5219	12.0737	9.83417	10.5336	10.6372	10.9447	10.6544
AKAP11	11.3946	13.2162	11.8397	12.9815	12.8245	12.8445	12.236	12.2169	12.4915	11.6787	11.371	12.6141	12.7075	13.0087	12.6603	11.9136	12.7445	11.8028	10.708	12.1953	12.0573	12.8766	12.7259	11.3118	11.9168	12.4749	11.2065	12.0383	12.4485	12.0727	12.7996	13.1054	13.138	13.2139	11.6476	13.3838	12.0067	11.025	12.4747	12.2681	12.5779	12.3897
AKAP12	14.5476	13.0459	7.2025	9.80201	13.8592	13.2104	11.5451	7.85891	10.3361	11.521	13.0238	12.8608	7.66793	12.5411	10.9371	9.60351	13.9713	12.5352	8.8467	12.2023	12.9592	5.66371	11.4223	11.7923	12.4779	11.4165	13.597	13.2326	12.2546	12.4151	16.5797	10.7871	9.41987	11.2849	7.51657	10.6893	14.2814	11.5665	15.5035	13.4664	7.86683	12.5644
AKAP13	11.7054	12.1919	12.0239	11.292	11.3742	12.822	12.1082	13.1629	11.8992	12.4398	12.1003	11.8276	11.914	11.2883	10.6736	11.9325	11.7255	11.4628	12.1656	12.1238	13.2425	11.7439	12.296	11.3118	11.7058	12.8929	12.7477	12.7333	12.5391	12.5997	12.6655	11.8397	11.6302	13.7887	11.9705	12.4211	13.7661	11.8617	12.3801	13.7728	12.6229	12.8632
AKAP14	4.39089	3.55672	3.3814	2.9698	3.27954	3.84045	3.11506	4.45513	3.64118	2.95758	7.21499	3.52244	4.05936	3.16053	4.11636	3.67704	4.48251	4.36293	3.55556	3.28754	3.91274	4.02926	2.60886	3.21108	3.61125	4.69104	3.23889	2.58999	3.05258	5.86554	3.46146	3.09593	2.6225	1.91677	2.59604	2.55349	3.08617	5.29789	3.05737	1.91677	1.91677	6.44178
AKAP17A	13.5257	12.4927	11.7237	11.5953	12.2434	13.7258	13.6583	13.5917	13.298	11.8676	13.381	12.8635	13.8022	12.969	13.8542	13.6112	12.7345	13.3461	12.6606	13.635	12.5774	12.9364	12.9618	12.611	13.4554	12.3708	13.2716	12.5283	11.812	13.1384	12.0029	12.8977	11.9602	13.025	12.2918	11.7129	11.4157	12.5756	12.5259	13.4211	11.182	13.5682
AKAP2	3.40834	2.61605	2.86616	1.91677	1.91677	3.07978	2.52869	4.71241	3.45571	3.35991	3.93851	2.8747	3.42775	3.16053	1.91677	1.91677	3.72566	3.85908	3.02107	2.62121	1.91677	3.4713	4.45678	3.47832	3.14737	3.30364	4.07946	2.58999	3.21788	3.46929	4.90275	3.09593	2.6225	3.06732	3.07301	3.8886	6.55222	1.91677	5.4489	3.79812	2.61301	3.81498
AKAP3	4.18838	6.19752	4.22125	5.9039	3.27954	5.63108	5.25576	5.15162	5.30573	8.45194	3.64494	8.02493	4.9812	5.82127	5.2865	5.60164	7.18445	7.10231	4.06737	5.89851	5.43159	3.2051	4.67777	6.59598	6.47721	7.38018	5.3645	5.98688	4.6467	6.04507	6.05176	4.12065	7.70326	6.52006	3.51332	6.93715	5.16875	4.34973	5.3341	2.72962	8.66389	6.23232
AKAP4	1.91677	1.91677	1.91677	1.91677	1.91677	2.60016	1.91677	1.91677	1.91677	1.91677	1.91677	1.91677	1.91677	1.91677	1.91677	1.91677	1.91677	1.91677	1.91677	1.91677	2.67146	1.91677	1.91677	1.91677	1.91677	1.91677	2.69753	1.91677	1.91677	1.91677	1.91677	1.91677	1.91677	1.91677	1.91677	1.91677	2.60404	1.91677	1.91677	1.91677	1.91677	1.91677
AKAP5	10.0622	9.87395	8.26847	10.8346	9.34121	9.51687	10.0957	10.8746	9.94913	10.1142	9.292	10.8553	10.5795	10.8314	10.5377	10.4036	9.59399	10.552	9.57423	10.0421	9.44437	10.6084	9.91571	10.6432	10.2404	10.5669	10.1001	8.05636	11.105	11.0607	6.46399	8.53859	12.0592	7.61211	8.89361	10.0879	6.96946	9.01831	8.88109	11.732	7.24608	10.4937
AKAP6	10.7014	8.46004	12.833	9.62893	8.85116	7.7283	9.10195	9.48332	9.40307	9.7518	11.1903	7.11562	7.0994	8.73753	9.63118	10.6302	11.2357	9.06032	9.59604	8.10657	12.3561	9.53155	9.34751	7.36644	10.6352	10.6672	9.02775	6.57456	9.64832	9.60235	8.528	9.42114	9.46761	13.161	9.77956	8.81383	4.02512	10.1478	6.08371	12.9641	8.78907	12.2387
AKAP7	2.60732	6.8689	2.59403	2.9698	10.9211	6.89216	4.41712	9.40372	3.64118	3.17871	4.80463	2.60023	3.27961	5.20988	2.88596	1.91677	6.43499	6.41549	2.56456	5.87603	6.53939	2.84237	5.18541	6.80975	2.99017	3.58669	3.00824	8.44402	2.58365	1.91677	6.1902	5.07847	2.90535	8.91967	3.24092	3.62989	7.77921	5.8597	6.84718	6.42875	6.7162	1.91677
AKAP8	11.0861	10.8478	11.7998	10.717	11.6468	11.0128	10.9749	11.6653	11.2475	11.2533	11.6045	11.0819	10.8606	11.1728	10.7978	11.3953	11.7027	10.8944	11.6376	11.4045	12.2667	11.5185	10.8887	11.8119	11.2385	11.2066	11.201	12.3244	11.582	10.923	11.6863	11.4464	11.3627	11.1781	11.5752	11.3329	12.1953	10.7665	12.0939	11.4856	11.5366	11.2496
AKAP8L	11.887	11.0939	12.8191	11.7713	12.1632	11.9873	11.8536	12.1193	12.4123	11.8931	13.4248	12.1824	11.6322	12.4378	12.551	12.987	12.3128	11.8323	11.9215	12.2774	12.322	12.7444	12.1122	12.216	11.9001	12.0607	12.3569	12.3354	11.8103	11.2011	11.9976	12.0709	12.0598	11.8913	11.9209	11.3055	11.8325	12.2841	11.8778	12.0099	10.9223	11.2595
AKAP9	13.1555	13.5648	13.5396	12.1738	12.1769	13.0192	12.7123	13.0799	13.2707	13.0409	13.2439	13.7634	13.6677	12.5494	12.4656	12.088	12.7275	13.0613	12.5487	13.546	13.9554	12.3817	13.6039	13.356	13.5376	13.0963	13.0944	11.847	13.3982	13.2499	11.6653	13.5237	13.6729	13.0512	12.0677	13.6209	12.0572	12.1111	12.1588	12.7996	13.9345	12.8708
AKD1	9.67096	10.0269	11.3047	10.2757	9.86907	9.7151	10.4839	7.23141	10.6829	11.3591	8.70664	11.1765	10.6881	10.0308	9.77503	10.0996	8.70621	7.98285	9.45199	10.369	6.50616	6.11401	9.25433	8.49821	10.4663	9.15869	8.84785	8.56058	8.79575	10.3073	6.56912	9.12306	10.5218	7.2615	10.1855	11.1861	8.76035	11.7676	5.91505	5.65367	9.4282	9.04297
AKIP1	10.486	10.2339	10.7808	9.09768	10.3649	8.73231	10.7703	10.7023	10.8893	10.4015	10.1314	10.7522	10.5923	9.27111	9.0288	10.3128	8.86991	10.5162	9.17121	9.36318	8.95684	10.3618	10.4773	10.517	11.0563	9.73014	9.93956	9.92856	9.73569	10.0514	10.4695	10.5741	10.6647	10.0322	9.90032	10.4825	10.7147	10.8362	11.0713	12.209	10.1761	10.0992
AKIRIN1	12.5779	12.8316	15.3017	13.2019	12.5401	12.0497	13.5365	11.8032	12.4772	14.2292	12.3026	12.663	13.4653	12.4191	15.1972	12.8922	12.7056	12.9769	15.5769	12.1232	13.4122	12.3489	17.2409	12.915	12.4076	12.65	12.8824	13.7582	12.5816	12.2984	12.8046	12.4222	13.2305	12.3886	12.4172	13.4706	12.3244	13.1563	13.625	12.9635	12.8916	12.9379
AKIRIN2	11.3965	11.0478	11.3583	12.0426	11.8113	11.7458	12.3276	11.5046	10.6475	11.4316	11.5776	11.9172	11.2331	11.8472	11.983	11.6165	11.6564	10.9974	11.0615	11.7404	11.1905	11.28	10.3441	11.3754	11.1501	11.6834	11.8031	10.8947	11.343	11.4932	11.6013	11.8861	11.5168	11.8729	11.5639	12.2907	11.6403	12.3298	10.4827	11.7268	10.039	10.9508
AKNA	7.20599	8.2617	9.98271	8.35353	9.10981	9.79016	9.90135	11.4358	9.52559	9.9902	10.721	7.04185	10.5906	8.97425	9.3397	9.29239	11.6512	10.3273	10.5744	9.23713	11.5558	9.5142	10.9801	9.81644	9.89842	8.79575	10.7316	10.1295	10.1286	10.988	9.44597	8.48234	10.1387	11.2985	9.54117	9.43972	10.1758	10.0383	9.52965	10.585	10.0192	10.7289
AKNAD1	8.57165	4.70038	3.3814	1.91677	5.06269	6.52336	9.38241	6.99666	4.65474	5.43059	3.52893	2.60023	2.61692	3.62851	6.84977	7.27786	3.14285	3.27654	2.56456	3.89298	5.7206	5.26837	1.91677	3.35285	4.31961	3.70599	8.93727	6.38488	4.04829	2.63755	3.13476	5.47749	3.98822	3.06732	4.91161	4.28749	9.48496	4.67852	6.95719	5.50423	5.2691	5.01023
AKR1A1	11.9734	11.7536	13.8734	12.6493	11.5796	13.2261	11.4466	12.3558	12.7937	12.7472	12.6827	12.8965	12.4552	13.1977	13.7389	12.716	11.6646	13.5214	12.2333	12.4162	12.1196	13.0753	13.6079	12.2604	12.5144	13.1376	12.9349	11.5357	11.9812	12.5934	12.4153	12.6323	13.0796	12.2113	11.9918	12.8302	10.7612	13.5521	11.928	11.8226	12.081	12.0193
AKR1B1	13.0264	13.8741	6.1989	13.1604	12.9253	11.7834	12.7797	12.6113	13.4258	10.9979	12.6692	13.1085	15.0727	13.0484	13.0863	11.4836	14.2561	12.9972	11.6756	12.3199	14.5439	12.0712	13.1827	11.5916	11.5945	13.0749	13.5846	13.0881	13.3661	12.6783	6.75879	14.0955	13.606	13.7526	14.0665	11.7708	12.5149	12.2668	12.7803	13.4984	12.2045	12.5354
AKR1B10	6.10986	4.59382	4.57922	1.91677	4.80199	5.08275	4.3174	4.80323	4.80436	7.35234	6.1485	4.79487	5.06282	4.63723	2.88596	2.83685	9.24285	4.68763	6.06494	5.73324	8.33311	4.8047	4.62577	5.55587	4.65666	5.22109	9.23728	4.89123	5.5696	4.8184	5.47066	14.7219	6.69024	5.47111	7.58866	5.95153	5.61985	3.50773	4.70379	8.68791	5.99576	4.76133
AKR1B15	1.91677	3.10589	2.59403	2.9698	1.91677	2.60016	1.91677	1.91677	3.64118	2.95758	2.87882	2.60023	1.91677	3.96259	1.91677	1.91677	4.34782	2.54272	3.02107	2.62121	2.97255	2.57678	1.91677	1.91677	2.99017	1.91677	4.65037	2.86059	1.91677	1.91677	4.33396	8.37056	3.68907	2.59259	2.59604	2.81021	2.87995	1.91677	3.22328	4.34976	2.61301	1.91677
AKR1C1	7.97065	7.11489	6.21549	7.43934	10.5699	7.54033	12.6251	8.30994	6.11632	15.0516	6.60177	6.51003	6.92719	6.12972	7.93398	5.28373	6.02761	7.61943	9.05422	6.64604	6.36501	6.55835	3.41147	6.33027	6.02147	7.0311	7.16412	7.17749	6.25452	12.7374	5.43912	12.5106	5.90324	10.004	14.1723	10.1164	7.09466	10.2048	6.45542	9.39777	7.194	5.64293
AKR1C2	9.0934	6.59926	6.34174	9.44967	13.8674	9.63592	11.1466	9.16222	5.67515	16.484	6.01842	6.18927	7.16473	5.26747	5.99862	5.69357	5.05217	7.09471	7.56527	6.38535	6.16651	5.56855	4.51546	7.59582	6.02147	6.13821	7.5165	8.78802	5.98115	14.247	5.47066	12.7548	6.89426	8.8369	14.7102	11.6149	7.2518	11.8479	5.79046	8.4497	7.42993	5.3467
AKR1C3	8.1153	5.21011	6.57803	8.34423	12.3204	6.50974	10.5364	6.26086	5.44733	14.2966	5.93841	5.44244	10.728	4.5457	6.15051	5.28373	4.87089	5.85412	6.79645	6.36938	6.07872	5.10761	5.38381	11.8594	4.92722	6.93437	9.22913	5.94813	4.6467	9.9428	5.43912	13.8533	5.96865	6.93301	14.5215	11.4862	5.87842	10.1305	4.87957	12.3111	10.9461	4.89132
AKR1C4	3.85837	2.61605	4.90485	1.91677	8.81385	3.52228	3.8204	4.5106	2.52196	4.60932	1.91677	1.91677	5.28265	1.91677	1.91677	2.83685	1.91677	1.91677	2.56456	1.91677	1.91677	1.91677	2.88659	3.78969	2.79971	1.91677	1.91677	1.91677	1.91677	4.11374	1.91677	3.66044	2.90535	1.91677	6.33448	4.39759	3.08617	3.23615	2.58655	2.72962	5.9334	1.91677
AKR1CL1	4.25934	1.91677	5.02404	1.91677	3.55853	4.09378	3.47158	1.91677	1.91677	3.77526	2.60322	1.91677	1.91677	1.91677	1.91677	1.91677	1.91677	1.91677	2.56456	2.62121	1.91677	1.91677	1.91677	1.91677	1.91677	1.91677	1.91677	1.91677	1.91677	3.72331	1.91677	2.60998	1.91677	1.91677	6.3036	2.81021	3.25577	1.91677	1.91677	1.91677	1.91677	1.91677
AKR1D1	1.91677	1.91677	1.91677	1.91677	1.91677	2.60016	1.91677	3.98534	1.91677	1.91677	1.91677	1.91677	1.91677	1.91677	1.91677	2.83685	2.63859	2.54272	1.91677	1.91677	1.91677	2.57678	1.91677	1.91677	1.91677	1.91677	1.91677	2.58999	1.91677	2.63755	3.3105	1.91677	2.6225	2.59259	1.91677	1.91677	2.60404	2.86538	2.85584	1.91677	2.61301	2.59002
AKR1E2	2.60732	7.33305	5.06162	4.10743	2.89762	4.70004	3.8204	7.68826	6.31312	6.91034	1.91677	2.60023	4.28668	3.62851	5.68654	1.91677	3.47138	4.19578	7.77362	2.62121	1.91677	7.86696	2.60886	8.25908	2.5459	2.62993	4.17748	10.2325	2.58365	5.20926	6.53986	3.54359	2.90535	10.3172	7.82948	1.91677	9.06792	6.16294	8.7868	8.74696	7.5659	6.06146
AKR7A2	11.4106	10.7557	10.5425	12.7676	10.8668	11.0301	10.67	10.5935	11.6727	11.7082	11.3529	11.2422	10.3249	11.008	10.5082	12.854	11.6816	10.3458	11.2717	10.6756	11.4632	11.0443	11.0595	11.3776	11.3186	11.3675	11.8516	12.0693	11.0106	11.2344	10.6597	11.7247	10.6197	11.6816	11.834	11.0919	10.3644	10.6679	10.2385	11.2725	11.197	10.6745
AKR7A2P1	4.99053	5.40919	3.91466	3.90803	4.35446	4.59852	4.55417	4.92924	4.90687	4.60932	6.26776	4.83985	5.34894	4.22713	4.72644	3.67704	4.77059	4.72834	4.32185	2.62121	5.80525	6.0095	4.33121	6.27068	4.85513	5.78958	5.1488	5.11976	5.16581	4.86761	5.37387	5.74131	4.91265	4.85792	4.2938	4.03555	4.55683	3.23615	5.58048	4.04741	5.39848	5.59345
AKR7A3	6.94179	6.50166	8.67075	5.01528	4.75338	6.49598	6.25393	6.29202	7.61165	7.27795	6.96615	6.6408	5.66678	6.45893	6.8934	8.20465	5.74439	6.39083	7.64558	6.16248	6.22899	5.68654	7.30409	6.76731	6.96441	6.74451	6.21357	7.30525	6.44372	6.2046	6.03084	6.67943	6.27453	5.44319	10.7887	7.1648	6.02155	5.23383	5.24145	4.73922	11.3164	7.37254
AKR7L	7.64162	6.77659	8.05976	5.79838	4.98107	7.15082	6.7744	6.71603	8.48151	7.66844	7.49838	7.33219	6.16472	7.4479	7.41128	7.7836	6.54363	6.68252	8.08057	6.99695	6.8352	6.27288	8.02687	6.54662	7.8499	6.67964	7.11776	7.36512	6.62298	7.08131	5.34009	7.49079	7.1869	5.99691	8.07736	7.61352	6.07876	6.35455	6.77253	4.25642	9.79582	7.73213
AKT1	13.7209	13.2365	12.2899	12.0956	14.3235	12.7968	13.0289	13.6604	13.3959	13.4923	12.9381	13.6641	13.398	14.4336	14.2651	13.2412	13.2523	13.6238	13.9423	13.22	12.2057	13.5349	13.4711	12.2314	12.0376	13.0828	12.541	12.3703	14.5569	13.0951	13.313	12.9776	14.3933	13.0818	13.0886	12.5127	14.4642	13.3974	13.7962	14.5184	12.5306	13.3725
AKT1S1	11.2522	11.4014	11.8424	12.4567	12.3147	10.871	11.5551	11.4604	10.9874	11.2606	11.2441	11.192	11.4328	11.1445	11.8175	11.607	11.6095	11.3944	11.8897	11.239	11.5669	11.3965	11.8052	12.5729	11.3087	11.3955	11.7139	11.2031	11.5692	11.6719	11.7653	11.8732	10.7605	11.6779	12.1901	11.2766	12.5538	11.6047	13.0529	11.7968	10.7054	11.4029
AKT2	12.9824	12.8314	13.6233	13.1454	13.1572	13.1481	13.2305	13.0189	12.6899	12.6577	13.8378	12.7289	13.9361	12.9948	13.267	13.3713	13.4216	12.8365	12.8759	13.5471	13.5511	13.1573	13.3929	13.6858	13.7716	13.0484	13.0687	13.649	13.0947	12.6772	12.8745	12.9002	13.3068	12.499	13.6702	12.9396	12.9015	12.9112	13.3508	12.6969	13.3029	13.602
AKT3	14.1094	13.2785	11.2283	14.8117	13.5757	13.1052	13.5267	13.4435	14.1129	13.5579	13.7948	11.5677	11.5218	12.6603	14.0488	13.3883	12.7162	13.497	12.0458	13.1968	12.9961	14.5683	13.1211	8.16423	10.4818	12.7631	12.5853	11.726	17.808	13.805	12.489	9.34826	8.97815	10.4828	12.4124	14.1345	12.1397	13.1007	12.4599	14.0245	11.9502	12.8196
AKTIP	10.5812	9.65511	9.39948	9.81217	9.84935	10.4784	10.3667	8.26364	10.4391	10.55	10.4272	10.9274	9.85235	9.74751	10.6436	10.4502	9.69656	9.23297	11.0335	10.3938	9.05758	9.46252	10.5482	10.8723	9.29363	9.56061	9.57181	11.1344	9.65862	10.3095	10.4182	9.46533	9.79398	10.9034	10.1459	9.88622	10.2386	10.6664	10.9424	10.3052	11.2711	10.7459
ALAD	11.4998	10.7458	11.5006	10.1263	9.52291	11.983	11.5005	10.9225	11.0359	11.2827	11.0733	10.8964	10.028	11.9123	11.4185	10.6924	10.6289	10.8472	10.8539	11.4031	10.4122	10.0963	10.9995	10.9305	11.1565	9.94244	10.4905	10.3021	10.7209	10.9443	9.84124	10.659	11.278	11.7095	11.1708	10.543	11.3807	11.1719	10.4676	10.8685	10.5571	10.0758
ALAS1	10.9062	11.4052	11.4866	11.9666	12.1077	11.0856	11.1392	11.3396	11.1912	11.0651	11.1305	10.9845	11.9048	10.6729	11.1508	11.1103	11.9158	11.433	10.8861	10.87	11.656	11.2925	11.7999	11.4742	10.9163	11.8193	11.0341	12.5013	10.2307	10.5189	13.0957	11.5212	11.7192	12.0343	13.0834	11.2067	11.1938	10.213	11.6449	11.4139	11.0865	10.8588
ALAS2	3.26184	4.2842	3.72856	3.67129	3.10727	3.52228	3.11506	3.90203	4.13139	3.77526	3.75071	4.54503	5.0226	3.80673	2.88596	3.67704	5.05217	4.36293	4.7205	4.07072	3.3799	4.29965	1.91677	4.63483	4.2638	4.93666	4.43445	3.22969	4.25735	4.60196	5.11846	3.76695	3.28992	3.06732	5.48374	3.52974	4.31718	3.23615	4.19967	3.652	4.96825	4.76133
ALB	7.01252	4.47829	4.72823	3.37623	4.28657	4.70004	5.28181	3.06171	5.90454	4.9394	4.02293	2.8747	4.28668	4.34188	4.91052	1.91677	4.34782	4.07137	4.84453	4.66415	1.91677	8.23366	3.41147	5.24932	6.08506	4.63623	3.00824	3.98752	4.04829	4.02672	6.03084	3.41372	4.77116	3.50581	2.59604	5.29755	4.31718	3.9132	3.22328	1.91677	4.40769	3.06309
ALCAM	11.219	12.7883	13.5959	11.892	15.889	13.2243	11.5806	14.3266	12.8602	12.005	12.2383	10.4752	15.0727	9.69394	11.0795	14.5188	12.0753	15.0609	11.8624	11.7127	9.66892	11.7577	14.1255	13.7006	12.9072	14.5645	11.0839	11.8807	8.76884	13.0181	12.192	10.9398	13.0872	11.176	13.0272	14.3242	11.9984	14.8737	7.94314	12.4706	12.1952	5.88808
ALDH16A1	11.2837	10.0603	11.1171	10.4592	11.0258	11.4224	10.4853	10.8791	9.85353	9.84969	10.7886	10.3774	9.58911	10.8949	11.1156	11.1702	10.344	10.0163	10.7186	11.737	11.0815	10.4348	11.253	11.3123	10.9729	9.6747	10.131	10.2295	11.238	12.1109	11.1367	11.4441	11.004	10.815	10.0996	9.72864	10.9107	10.0499	10.4902	10.4016	9.96326	10.2693
ALDH18A1	11.6641	11.9924	11.4136	13.1644	12.206	12.2783	12.6456	12.1498	12.2614	11.4013	12.5502	11.4327	12.4339	12.4143	12.2283	12.1244	12.7839	11.813	13.3142	13.0345	13.2165	12.6718	12.2503	12.8725	11.5126	12.5434	12.2015	13.2833	12.7739	12.5894	13.2395	12.2267	11.6069	13.0423	12.4286	11.8221	12.5801	10.718	13.0664	13.0458	13.173	11.4285
ALDH1A1	7.66689	15.3396	12.7559	4.69622	14.1808	9.3127	10.964	13.8666	12.6505	8.72461	6.74943	12.7502	15.7307	7.80646	5.07314	5.60164	6.68585	13.01	10.6027	14.9506	6.8352	5.07314	15.2306	12.3346	6.8685	13.3406	6.77345	8.07888	6.79308	12.1873	5.11846	9.60688	7.97578	17.223	8.41312	8.5689	7.10385	13.8253	13.2007	7.0005	15.8371	6.67278
ALDH1A2	5.06944	6.55824	4.52574	4.10743	3.27954	4.36965	3.8204	3.81287	3.87483	4.72829	8.19152	5.15553	8.27376	6.93471	1.91677	3.19764	12.8733	6.30101	5.70536	6.35323	6.53939	3.2051	4.1176	7.81463	4.31961	3.58669	3.85797	6.52287	3.59983	4.11374	3.9238	8.21096	7.196	3.72508	4.22703	4.39759	3.94064	4.21964	5.91505	8.0143	5.19969	3.50021
ALDH1A3	6.83431	6.95565	6.29569	4.69622	5.88253	6.71362	5.90006	6.38164	5.73145	7.37035	6.21786	8.27465	6.43102	4.22713	4.11636	2.83685	8.292	8.81643	5.25334	5.60226	8.91953	5.54374	7.3674	8.69482	9.6938	6.54043	10.7705	9.79489	5.66664	6.06601	16.0128	6.83368	8.47907	6.22623	7.42645	6.08504	9.06322	5.67999	6.84718	6.54759	9.42444	5.37633
ALDH1B1	11.4674	13.2052	9.86963	11.4215	15.0605	11.532	10.6779	11.3019	10.7573	10.9305	11.4527	9.95763	11.3689	10.9229	10.9832	12.0985	12.2804	11.3592	11.3175	9.47724	11.8399	12.1842	12.2179	11.9634	12.5544	11.3236	11.8779	10.9409	11.2995	10.9653	12.6718	11.3387	11.1004	11.5461	10.4155	10.7681	10.7634	10.5733	9.99433	11.387	10.8151	11.5231
ALDH1L1	4.11339	3.97163	5.09823	3.67129	6.30388	5.63108	3.11506	1.91677	4.83938	5.32286	6.11252	5.49903	8.10343	5.08713	3.76318	11.4097	6.38579	6.95885	5.54618	4.76709	2.97255	2.57678	4.1176	6.91068	6.55775	3.9146	6.84637	5.11976	5.46546	3.31768	7.05593	7.26757	5.19598	1.91677	3.07301	3.42014	2.87995	7.49239	3.49264	2.72962	8.48049	3.06309
ALDH1L1-AS1	1.91677	3.10589	1.91677	1.91677	1.91677	3.39384	1.91677	1.91677	1.91677	2.66054	3.25425	3.07991	2.89767	1.91677	1.91677	4.01814	1.91677	3.39638	1.91677	1.91677	1.91677	1.91677	1.91677	2.58	1.91677	2.62993	1.91677	1.91677	3.05258	1.91677	1.91677	3.09593	1.91677	2.59259	1.91677	3.16159	1.91677	2.86538	1.91677	1.91677	3.41985	1.91677
ALDH1L1-AS2	1.91677	1.91677	1.91677	1.91677	1.91677	3.24857	1.91677	1.91677	2.52196	2.95758	3.08482	2.60023	3.27961	2.80943	1.91677	3.19764	4.54516	2.98491	1.91677	1.91677	1.91677	1.91677	1.91677	2.8468	1.91677	1.91677	3.23889	3.06304	1.91677	1.91677	3.13476	2.88812	3.28992	1.91677	1.91677	1.91677	4.24998	2.86538	1.91677	1.91677	2.61301	1.91677
ALDH1L2	5.43871	5.2453	5.58295	4.57118	9.78704	8.58767	10.0626	7.46768	8.87869	7.20955	12.8467	6.5769	8.23085	11.5789	9.59534	11.7549	9.40771	8.51136	7.88178	7.99673	5.77759	11.5835	10.4392	6.2243	6.14595	12.4849	10.533	12.5211	11.2829	7.81962	6.65349	9.85547	11.7547	4.89999	11.2959	8.09983	5.0583	5.29789	9.9136	12.6044	6.5325	8.59547
ALDH2	11.6546	11.6053	10.2399	11.5825	12.0699	10.0843	10.7634	5.86423	10.8702	8.50994	11.6032	11.9221	12.9501	11.3523	11.1248	12.1305	11.126	9.18546	11.0833	11.0262	11.6109	9.50145	11.4017	10.7807	5.77362	10.8395	11.2668	10.9809	10.5201	10.1779	8.80469	11.3854	10.8711	11.951	12.0671	11.0111	5.36669	9.38617	8.13822	11.0915	11.9577	12.0584
ALDH3A1	5.03054	5.21011	4.98543	3.67129	4.75338	5.7752	5.84898	5.82208	5.61654	8.11008	4.70986	6.74912	5.58689	4.95265	3.76318	4.70411	4.91846	6.24704	6.28196	8.3123	4.50973	3.95193	4.39545	5.31021	5.2686	5.48855	5.47974	5.15448	6.01831	7.07102	5.67376	11.761	6.32527	4.81455	9.20005	5.76498	4.55683	7.08795	5.20917	6.29918	6.41593	4.56655
ALDH3A2	11.7419	11.8978	12.0792	12.7514	8.93908	12.0341	11.6596	11.5551	11.0276	12.4504	11.1237	12.8946	11.8241	11.8606	12.0699	12.3562	12.9502	10.8779	12.7473	12.5657	12.2518	11.6503	9.61038	11.2381	12.3755	11.3995	13.1418	10.7167	13.041	12.8803	12.367	13.6154	12.6551	12.8356	13.1721	11.4244	12.6978	11.1025	10.979	11.3956	11.7215	9.8166
ALDH3B1	6.55161	5.87945	9.06703	7.86082	5.31605	6.97376	7.8381	7.51458	8.08277	9.56119	9.43503	8.1265	6.84982	5.61598	6.66066	7.96884	8.10235	9.12704	7.8675	7.35373	5.50107	6.69917	7.62222	6.93004	7.47707	8.84089	9.21545	9.38029	8.43745	6.83584	10.0105	9.35219	6.94915	8.47916	8.13539	8.07605	11.9864	7.84018	10.742	12.6945	7.9581	6.29535
ALDH3B2	2.60732	2.89647	3.23719	1.91677	1.91677	3.24857	7.18346	3.22818	3.45571	3.17871	2.60322	2.60023	9.34138	6.30374	2.88596	6.81074	2.92746	1.91677	5.63931	10.316	1.91677	2.57678	3.0941	7.24804	3.14737	2.62993	4.837	3.22969	1.91677	4.11374	9.55037	4.57516	4.3025	3.72508	3.07301	6.43659	3.08617	4.57745	2.85584	2.72962	5.459	1.91677
ALDH4A1	9.41742	9.9015	9.52925	11.1918	7.35251	10.1048	8.55351	8.50499	11.6402	5.16514	10.5663	10.5284	9.79311	10.5332	10.3392	12.4953	10.2211	8.75747	7.57115	8.51423	9.95207	7.84189	10.1395	8.45546	9.50102	9.25521	10.8462	11.6071	9.19597	9.42791	8.60407	11.9318	11.098	10.7731	9.97799	9.18197	9.874	7.90273	10.289	9.90143	10.175	10.4751
ALDH5A1	10.7881	10.8148	12.8266	10.6488	11.7956	9.93204	10.4388	10.6357	9.83555	9.95932	11.0009	12.3531	10.6953	9.65708	10.3952	13.3861	10.9675	9.87706	9.46785	10.4413	8.4813	11.1276	11.7444	10.8065	11.8313	12.2671	11.2568	10.7853	10.73	10.1981	10.1378	10.1656	12.3677	11.7254	10.2158	10.7607	9.47614	10.5845	10.0382	5.50423	9.91985	11.5916
ALDH6A1	9.37207	9.67759	7.84253	9.55019	8.84548	9.37404	9.19484	8.93491	8.73083	9.66876	9.0574	10.1671	9.17706	9.88819	10.109	9.88618	9.16252	8.90818	9.47257	8.8375	8.08612	9.83316	9.87546	9.19012	9.54677	8.714	9.11878	8.04268	9.73569	8.6649	10.3078	8.54547	8.99127	8.53603	9.18955	9.42567	7.48777	7.97245	6.72807	9.15154	9.06985	9.67157
ALDH7A1	7.17109	4.64813	11.928	8.10075	5.71751	4.74814	4.79301	13.3478	11.9988	6.16969	11.6117	5.19044	11.7206	11.1904	11.2888	11.8286	12.251	11.4491	11.3061	10.9993	12.451	11.6186	10.4179	4.58568	5.09271	5.06566	6.19131	14.3525	12.6067	11.1905	11.9895	13.3537	11.3285	13.6141	12.4991	9.64626	12.3541	11.5568	12.1664	12.3733	11.3515	11.4268
ALDH8A1	6.56513	6.30069	5.65794	4.43358	7.48991	6.93353	6.13123	4.5106	5.17586	6.98241	5.78665	3.74352	4.21516	3.4189	4.39411	5.50336	5.13473	7.3651	3.8375	5.8532	4.57689	6.06271	5.41434	6.34479	5.02883	5.66056	4.77754	4.45764	4.32031	6.34815	5.59024	6.04407	4.55679	5.41472	4.22703	4.1032	7.50869	6.97597	4.32902	5.1479	6.36966	4.45772
ALDH9A1	12.6624	12.355	11.7556	12.0914	12.8911	13.6419	12.1265	12.3521	11.9522	12.2871	12.3893	12.1107	13.3134	12.981	12.4538	11.8842	11.6246	12.6857	12.7357	13.0777	12.5219	13.0011	12.2529	11.1413	12.6721	12.2893	12.5484	12.8607	12.4116	12.1121	12.4537	12.0712	12.372	12.3896	12.4474	12.7519	11.9729	12.2297	12.4304	12.351	12.7166	12.32
ALDOA	14.1505	14.6638	14.8878	16.8695	15.1159	13.6512	14.6921	15.3324	14.4114	14.6593	14.9956	13.5732	15.2019	14.3363	14.7034	14.6978	15.8928	14.4864	15.6799	14.068	15.0843	14.9488	15.035	15.3799	14.6929	16.1289	15.0214	14.9588	14.1249	14.3683	16.4505	16.2443	14.925	15.5298	16.3786	14.9516	16.6883	14.9264	16.1445	15.1338	15.0874	15.122
ALDOB	4.99053	4.13718	5.06162	3.67129	4.05925	4.43058	4.71789	4.92924	4.97126	3.51532	5.64237	5.08301	3.27961	4.80386	4.62435	2.83685	4.54516	3.77962	5.22346	5.03686	1.91677	4.10224	4.77625	3.04656	4.08078	4.00726	4.58211	3.22969	4.59744	4.76738	2.92068	3.54359	3.68907	2.86417	4.35739	3.96418	2.87995	4.77269	2.58655	1.91677	3.41985	4.27613
ALDOC	9.53182	8.82198	11.2329	12.9143	8.66709	6.89216	9.31529	8.38756	8.33858	9.66694	11.9983	10.4308	10.6389	9.45719	7.84795	10.7048	5.71804	10.4282	10.2257	7.91674	10.628	10.8073	8.4777	8.84761	10.0189	12.7678	10.3321	4.932	8.84554	9.85108	11.4456	10.3517	6.27453	10.9558	11.2767	11.2374	7.62816	11.4219	7.94799	8.99679	10.8568	9.95569
ALG1	9.49351	10.2132	9.93479	10.0653	10.664	8.84222	9.76851	10.0348	9.83021	9.95037	8.7885	8.13539	9.14968	8.94397	8.74335	8.46028	10.9049	9.50079	9.6568	8.80529	10.3609	9.34077	9.56387	10.1848	10.3208	9.8775	9.39128	10.8265	9.24756	8.89519	11.1348	10.071	9.21137	10.4828	9.35648	9.66896	10.6082	9.24846	10.9381	10.9649	10.4137	9.79092
ALG10	9.18367	9.55109	9.06703	9.51746	9.86065	9.65303	9.47199	5.59032	8.68666	10.348	8.86596	9.70052	8.42989	9.18126	8.71325	8.2655	9.17702	9.51652	9.21509	8.59525	9.4747	9.04602	8.80931	9.79814	10.0481	9.10048	8.80463	9.20718	9.629	9.61479	9.1927	8.83939	9.26423	8.49949	8.1571	9.20955	10.0036	8.92596	8.39061	8.96161	9.11721	8.08345
ALG10B	10.964	10.7863	8.02262	10.6297	11.2962	11.1863	10.3877	4.5106	10.7403	10.0736	9.16202	9.4368	10.373	11.1681	10.1342	9.56167	11.0695	11.3083	9.25402	9.15353	11.5005	10.3732	10.0423	9.5027	10.6763	9.03983	10.0283	10.7826	9.87216	10.9	10.5946	10.5648	8.1591	10.8881	9.84655	10.8071	10.5192	10.8653	9.51829	10.301	11.1177	10.2625
ALG11	7.79845	9.29683	9.09413	8.57651	9.14721	9.47023	9.14124	8.10199	8.37126	8.43493	6.71391	8.39795	9.12176	9.26062	8.06368	8.09994	8.96492	8.09759	8.98096	8.43605	9.49597	8.01785	7.67321	8.44541	8.73054	8.1028	8.81918	8.18646	9.11495	7.99314	9.23888	9.09051	8.4716	8.10764	8.46973	9.52269	8.96328	7.08795	8.26799	9.59662	9.91316	8.69502
ALG12	11.1729	10.0529	10.4702	10.5204	10.1549	10.6571	10.7782	10.6213	8.91541	9.72231	10.1602	10.3605	10.1459	10.0513	10.4066	10.7089	10.5344	10.4773	10.6959	10.5724	10.1583	10.7884	10.416	10.3917	10.1636	10.2707	10.5882	9.99753	10.6274	10.7992	9.98093	10.2875	9.49367	10.6573	10.6692	11.2176	10.9009	10.213	9.82545	10.4224	10.8498	9.60798
ALG13	11.8626	11.2807	10.5235	10.4221	11.1258	11.1435	10.4587	11.8008	11.3643	10.7515	11.0462	10.8185	10.5855	11.4363	11.2837	11.0873	11.5256	12.3766	11.467	10.8665	11.3924	11.2209	10.4327	10.8337	10.8048	11.9732	10.7074	12.0351	11.2267	11.9345	11.8577	11.0791	11.7485	11.8274	10.7131	10.712	10.7348	12.2363	11.0512	10.199	11.3843	12.1299
ALG14	7.90846	8.15584	9.76391	8.95827	9.41206	7.83034	8.57974	8.1452	8.4429	8.49771	8.00839	8.87208	8.31544	8.88599	9.41641	8.07465	8.86991	8.92113	8.81481	7.72964	9.37027	8.96243	8.95548	8.72004	8.64899	8.86731	7.90553	8.32475	8.89118	8.43551	8.51679	9.93881	9.50286	7.75426	9.23517	8.03962	9.27731	9.19947	8.89371	9.7112	10.2629	8.22342
ALG1L	4.81798	5.68927	8.00844	6.18055	6.99019	5.32177	7.96299	3.98534	4.18834	7.45718	5.85367	6.18927	9.64411	5.0215	7.5809	5.50336	5.28663	7.3524	6.95803	6.92239	4.81689	3.68677	4.33121	7.7233	9.11536	7.62701	8.65855	5.90831	8.8143	5.60389	6.86873	4.68129	6.86029	5.74672	9.52122	9.2473	5.69514	7.62201	4.65613	4.43705	9.67602	5.94823
ALG1L2	2.60732	3.97163	2.86616	2.9698	3.55853	3.6379	3.5688	3.06171	4.39453	4.17369	3.40004	4.30606	2.89767	1.91677	3.54019	1.91677	5.21272	4.3095	3.02107	3.11437	3.91274	3.95193	3.41147	4.30933	3.86781	2.62993	3.00824	4.51314	4.49325	3.93342	6.63976	2.60998	3.11649	3.99449	4.95253	5.05677	3.08617	4.77269	3.71046	2.72962	5.79988	3.81498
ALG2	10.4815	10.5877	11.1427	10.5059	9.97425	11.1964	10.9872	11.7587	10.2548	11.0658	10.4125	9.80028	10.0091	10.3224	10.1877	10.2577	11.4902	9.92607	11.0651	10.2663	10.8003	9.88684	10.4934	9.63384	10.8517	11.0302	10.4466	10.4143	10.6745	10.3851	11.2794	9.75073	9.50652	10.6849	10.6098	10.8696	11.6047	11.8637	11.409	10.8656	11.0473	9.79364
ALG3	10.9653	10.6113	11.2882	11.4958	11.8196	10.7691	10.8495	11.4854	10.7906	11.1888	11.6474	11.0305	11.057	11.2526	12.0894	11.6611	12.4825	11.4967	11.3741	10.3938	12.6379	11.5094	10.9312	11.1335	11.3568	11.1904	11.466	11.2395	10.943	11.2326	13.0367	10.6716	10.6138	11.6978	11.14	10.9584	11.6742	12.6158	11.9138	11.7195	12.0263	10.7182
ALG5	10.2315	10.5324	10.162	11.4248	10.731	10.7249	11.1958	10.9696	10.4921	10.3354	9.48499	9.53241	11.1737	11.6137	10.6113	10.2726	11.216	10.1332	9.72569	10.5879	11.8412	10.5783	10.4281	10.1798	10.1094	9.57136	9.82348	10.2021	10.6716	9.69737	11.3889	11.1113	9.67214	11.377	10.5812	10.7431	11.4295	10.786	9.93818	10.17	11.4928	9.57351
ALG6	10.3474	10.0492	11.5734	10.3908	9.76616	10.443	10.2726	10.1217	9.67942	10.5431	9.18379	10.9197	10.0918	10.6623	11.0971	10.5422	9.32547	9.64177	10.4498	10.5496	10.1926	10.2978	10.3133	10.5494	11.8205	10.2158	10.0361	10.1241	11.0356	10.3611	9.97549	10.4622	10.313	9.69739	9.27741	10.6252	8.53095	11.2965	9.61901	9.9399	11.9308	9.0702
ALG8	11.3105	11.2086	10.4908	11.7486	11.403	10.393	11.1671	11.5406	11.1975	10.839	9.07148	10.4217	11.0328	11.1987	11.2401	11.2533	11.012	10.4582	11.2225	11.3143	11.1488	10.9832	10.9344	12.7833	11.151	10.7365	11.4544	10.5486	10.5887	10.6705	11.772	10.4328	11.1925	11.0421	12.0217	10.8185	12.2871	11.9452	11.5223	10.9106	13.0122	11.2427
ALG9	11.389	10.9925	11.2155	10.5791	10.9048	10.9749	11.2854	11.9961	11.9893	11.1372	11.1316	11.7922	12.4339	11.4579	10.8388	11.1562	11.3409	11.2432	10.7436	10.8019	10.7952	11.5074	11.4413	10.9655	11.3811	11.0906	11.0869	10.5478	10.2792	11.1665	10.395	10.8144	12.0888	10.7507	12.1695	11.0137	11.8322	11.0156	10.9913	10.7466	11.7149	10.5366
ALK	5.52471	4.47829	3.82507	4.57118	3.67623	7.50648	1.91677	9.53945	5.33033	3.35991	5.76359	6.10103	4.13956	7.85377	3.54019	1.91677	9.01423	3.27654	6.08158	10.5416	10.8441	4.41672	2.88659	2.58	3.4034	9.35609	4.07946	3.90415	7.68228	3.60308	5.85153	9.40987	11.3961	6.49323	4.22703	7.42551	5.51286	4.34973	3.80623	3.05206	4.12892	6.87178
ALKBH1	9.70336	10.3344	8.86421	10.4265	9.70478	9.17944	9.76736	10.5305	9.36374	9.81724	9.91285	9.34017	9.84525	10.7399	10.0209	9.87402	10.6925	9.42553	9.75054	9.47538	10.2133	9.87824	10.3342	10.1717	9.59383	10.0906	10.3597	9.52994	10.9418	9.42589	10.3034	9.767	10.7924	9.02391	9.88218	9.70429	10.136	8.79468	10.0608	10.2125	9.77087	10.0792
ALKBH2	10.2515	10.0676	10.2896	10.823	10.2428	9.66228	10.4755	11.1228	10.0617	9.73279	10.52	9.94378	10.7661	9.91297	10.6705	10.6331	10.649	10.7318	10.7859	9.50849	10.8647	11.3127	10.869	11.4257	10.3314	10.6394	9.44621	10.6935	10.0481	10.0645	11.4811	10.047	9.55151	10.609	10.6494	10.284	10.7692	10.8809	11.4239	9.00718	10.6725	10.7424
ALKBH3	10.0693	10.0206	8.14862	10.0222	10.0601	9.0468	10.1666	10.1717	10.1188	9.96821	9.43503	9.9349	10.0405	9.47545	9.89515	9.63844	9.54638	10.6473	8.70936	9.27612	9.86318	9.53937	9.68524	9.67311	10.0361	10.1753	10.2659	9.38572	9.15291	9.40556	10.8353	10.151	10.3754	9.57504	10.2556	9.39076	9.00801	9.64893	11.0262	9.83494	7.29635	9.60488
ALKBH4	9.46139	10.0977	9.75403	10.1154	9.77216	9.30681	9.5202	10.0128	9.52954	8.98338	9.35285	9.31497	10.0002	9.14749	9.72766	9.61817	9.45212	9.82863	8.6185	9.29522	9.96433	9.78532	10.0362	8.7421	9.49666	9.27727	9.89046	10.0486	9.72172	9.00194	9.65455	10.2916	9.47323	10.4837	9.65845	8.80662	9.44032	9.26442	9.42225	9.61259	9.64404	10.0106
ALKBH5	13.1491	12.0609	12.1384	13.6717	12.2331	11.8685	12.5144	11.5067	11.8088	11.3324	11.7834	12.8406	13.3347	12.5079	12.7266	12.4965	12.7073	11.7521	12.6424	12.835	13.0373	12.2644	12.0599	13.2637	11.661	13.3159	12.7576	11.2549	13.2443	13.0256	11.803	12.5815	11.7604	12.8563	12.7916	10.9826	13.2431	12.0456	11.4718	12.5135	11.5778	11.6951
ALKBH6	8.99959	9.21794	9.33846	9.06407	9.55282	9.28102	9.33545	9.25191	8.49236	10.357	9.73256	9.56237	9.78127	9.27459	9.73965	10.2275	9.47969	9.55303	8.86358	8.99379	8.66158	9.57022	9.0307	9.51556	9.84678	9.43867	9.14789	9.79489	9.60638	9.02611	9.60605	8.94981	9.0873	9.10353	9.79625	8.8018	9.59981	10.2734	9.75526	9.97737	10.29	11.2043
ALKBH7	9.46679	9.53359	9.32518	10.4331	9.84509	8.99892	9.7945	9.98096	9.94024	9.5295	11.0113	10.631	9.606	9.68088	10.2456	11.8455	10.2362	9.88038	10.7066	10.3869	9.64626	10.3369	10.6034	10.2187	10.0077	10.1116	9.57824	10.2623	9.41138	10.8231	10.3346	9.4434	9.9687	10.5534	10.1675	10.2771	10.4334	10.8389	10.6348	9.89399	9.41121	10.5284
ALKBH8	8.76535	10.0688	8.4921	9.27951	9.87326	8.3373	9.41338	10.3876	9.43293	8.75233	9.57012	8.16173	11.2106	9.49349	8.06368	9.03717	10.3842	9.65862	9.62037	8.16775	10.2749	10.1267	9.32776	10.7195	9.32022	9.57315	8.99608	9.77158	8.83	8.9212	11.1391	9.57865	9.79847	9.41663	10.2606	9.27368	12.0113	9.18276	11.184	8.51426	9.5032	9.65668
ALLC	3.94912	3.55672	5.20266	4.28043	5.17688	3.07978	4.09243	2.58918	5.63635	4.54574	4.55429	3.84064	3.27961	1.91677	3.54019	3.85912	4.87089	3.77962	6.20816	3.98491	2.97255	1.91677	5.35262	2.8468	5.44951	5.36112	5.65321	2.58999	2.58365	4.60196	3.13476	2.88812	5.57915	5.32569	6.78905	4.63914	3.53071	8.69217	2.85584	1.91677	3.27238	4.51322
ALMS1	12.2874	12.6353	11.951	12.4239	12.6943	12.716	12.4978	11.9545	12.1477	13.2206	12.1134	13.4314	12.3023	12.5178	12.4456	12.5	11.7851	12.2944	12.6032	12.9244	12.8544	12.0005	12.4657	12.1654	10.9087	11.8944	11.8613	12.7781	12.8033	13.063	11.1876	11.7382	13.3972	11.5473	12.4205	13.3251	11.4872	11.8696	11.8214	12.0967	11.7068	13.1932
ALMS1P	4.99053	7.15209	5.96369	4.10743	6.99019	6.20599	5.96544	3.06171	6.27586	6.87291	5.0555	7.28502	4.35457	5.42739	5.2189	5.93845	5.84515	5.17136	5.97872	6.36938	4.64091	1.91677	6.38462	5.15277	5.34897	5.18381	4.43445	4.06582	4.32031	6.47866	3.82351	3.54359	6.05145	3.72508	3.73341	5.2696	4.38118	4.46835	4.05631	3.29084	5.39848	5.40535
ALOX12	6.78897	7.27522	7.04464	6.44763	5.74228	7.13318	7.58698	5.92523	6.50776	7.00565	5.13005	7.47911	6.46109	5.89579	6.5828	7.20202	6.31745	5.74127	7.39648	6.92239	7.32847	6.79643	6.30587	6.76731	6.32769	7.2253	6.75841	8.42305	7.74439	6.27817	6.98177	7.50498	7.87173	7.8204	7.76872	5.96892	8.17328	5.58087	6.31203	8.02115	7.34492	6.41366
ALOX12B	7.3059	8.91143	1.91677	8.05585	3.97378	7.24419	4.8291	6.05819	7.02402	2.66054	6.03774	7.68689	8.57762	6.16023	6.07658	6.81074	8.58816	7.94529	2.56456	7.27888	8.4598	6.08001	5.73719	5.94794	6.57995	7.31339	8.4869	6.16629	8.95703	8.10831	8.24084	6.85601	7.51247	3.82144	8.60542	3.42014	5.51286	6.01933	4.32902	3.05206	5.19969	7.10921
ALOX12P2	8.22142	9.01848	7.78269	3.37623	7.56785	3.39384	7.20386	6.96804	4.18834	6.65494	3.40004	3.39399	3.42775	6.16023	8.77282	8.59678	3.72566	6.40321	7.47395	7.82622	4.28574	3.3463	7.91482	7.51482	3.78807	7.30482	4.77754	4.76124	3.36029	9.38702	7.5713	3.86501	6.69024	5.44319	6.67315	8.92228	3.85018	8.11136	6.49578	5.50423	10.995	3.50021
ALOX15	3.26184	4.97831	3.6238	3.37623	3.67623	4.36965	4.3174	3.61261	2.76659	2.66054	4.55429	4.23907	4.28668	3.96259	2.88596	2.83685	3.93599	3.27654	4.13573	5.62944	1.91677	3.78156	3.0941	2.8468	8.14215	7.66097	7.63641	5.56796	7.89637	3.93342	7.30213	3.26677	7.00202	3.91091	4.86946	4.22886	3.25577	2.86538	4.83766	2.72962	5.89026	3.22974
ALOX15B	1.91677	3.67432	1.91677	2.9698	1.91677	1.91677	1.91677	1.91677	2.52196	1.91677	1.91677	4.74838	3.27961	1.91677	1.91677	5.60164	4.41684	3.14141	1.91677	2.90358	4.57689	4.10224	3.2647	1.91677	2.5459	3.70599	3.85797	1.91677	2.85184	3.14115	4.46816	3.26677	3.11649	2.86417	2.59604	1.91677	1.91677	2.86538	5.14231	2.72962	2.61301	3.61455
ALOX15P1	4.25934	6.8689	3.0697	4.10743	5.02247	5.41302	6.15942	3.06171	3.45571	4.60932	4.70986	4.48911	5.13997	5.08713	5.1479	3.85912	2.92746	4.9503	5.19293	3.89298	3.5371	1.91677	3.95311	1.91677	6.05362	5.39406	3.23889	4.76124	3.36029	6.46298	3.5947	3.86501	7.77181	3.06732	6.90661	5.24109	2.60404	3.72721	4.12994	1.91677	3.27238	3.71887
ALOX5	4.11339	9.58547	8.12691	5.9039	4.35446	7.98092	6.81034	6.24502	7.48158	4.98755	9.20949	8.51153	11.822	8.2501	5.91618	10.0573	8.74891	7.07937	9.97132	4.07072	9.34938	6.40222	8.91104	7.06753	9.87955	10.7704	6.41899	5.80362	7.48469	3.46929	8.6216	4.33445	9.88257	3.06732	8.26901	10.2013	3.08617	11.4837	4.12994	4.34976	10.265	7.25085
ALOX5AP	4.72296	3.55672	3.23719	1.91677	2.61688	2.8746	3.36531	2.85947	4.00947	3.17871	7.08208	2.60023	5.64064	5.96661	5.63583	2.83685	7.5762	3.27654	3.75055	3.28754	6.53939	3.58394	3.54117	3.59138	2.99017	8.66798	3.85797	1.91677	3.21788	3.31768	3.9238	4.57516	4.15471	2.59259	3.62843	2.55349	4.44229	1.91677	3.22328	7.15809	1.91677	4.56655
ALOXE3	3.40834	7.86809	1.91677	4.81088	3.10727	2.60016	2.96163	2.58918	3.1024	1.91677	3.75071	4.4308	5.10192	2.80943	3.26386	3.19764	5.48771	4.91567	3.32135	1.91677	5.39553	3.4713	2.60886	3.78969	2.79971	3.81465	4.58211	3.61449	3.59983	4.47949	7.82855	5.94314	3.79693	7.75988	4.78113	2.55349	6.74096	2.86538	6.38551	3.05206	5.16366	3.06309
ALPI	1.91677	1.91677	1.91677	1.91677	2.61688	1.91677	1.91677	1.91677	2.52196	1.91677	1.91677	2.60023	1.91677	1.91677	1.91677	1.91677	1.91677	1.91677	1.91677	2.62121	1.91677	2.57678	1.91677	1.91677	1.91677	1.91677	1.91677	1.91677	1.91677	2.63755	1.91677	1.91677	1.91677	1.91677	1.91677	2.55349	1.91677	2.86538	1.91677	1.91677	1.91677	1.91677
ALPK1	5.57929	5.27963	6.78092	3.37623	3.10727	9.57844	5.35721	6.63337	5.42469	5.16514	6.03774	4.16852	4.59651	7.9175	6.99703	4.40425	6.60222	3.69471	5.12982	8.41292	4.3646	8.21034	3.41147	3.35285	8.1753	4.69104	6.34031	4.06582	4.86973	6.47866	7.93339	4.87187	5.71264	5.87728	4.82599	8.68088	9.49372	7.54564	8.08198	10.52	8.39852	7.39426
ALPK2	3.40834	2.89647	2.59403	1.91677	2.61688	4.79462	2.77591	3.71684	2.95044	4.2568	3.52893	2.8747	3.10733	1.91677	1.91677	1.91677	3.31959	3.14141	2.82551	3.79385	6.10118	5.17413	6.90592	6.80975	2.5459	3.45397	3.97349	4.06582	3.05258	3.14115	9.83825	7.19938	3.57067	3.91091	4.22703	3.29866	5.94152	1.91677	11.4295	12.4109	3.66738	3.37325
ALPK3	5.06944	11.4853	12.57	3.37623	5.94782	5.15527	6.81034	3.90203	5.74973	8.13663	6.79546	8.17472	10.2929	12.1311	8.20878	6.87078	10.0713	10.8741	7.1033	6.85525	6.00916	7.5453	10.6779	6.14352	6.87749	12.0692	5.80786	5.90831	4.49325	5.79195	11.3384	6.2939	6.83719	5.49849	13.737	10.6669	7.82439	7.67076	7.98149	7.34453	12.3708	5.92846
ALPL	4.32672	11.1802	3.82507	6.58056	8.87921	5.19018	3.74215	8.01148	6.38487	6.19016	12.7768	6.91329	5.98989	9.75998	3.54019	4.873	9.94418	7.35876	6.81643	7.42487	11.2889	5.56855	5.63749	3.69458	9.54677	11.5669	11.5031	8.6293	11.7589	5.09066	6.07237	9.69304	11.2796	3.82144	4.6868	5.59595	4.10443	5.16673	6.57327	8.20088	4.04898	10.1774
ALPP	5.55226	6.12437	4.94572	1.91677	4.35446	5.55317	4.41712	4.80323	4.18834	3.51532	3.64494	5.92708	4.9812	1.91677	2.88596	1.91677	4.48251	4.68763	5.59351	4.71657	4.50973	3.4713	3.54117	5.15277	4.6133	2.91556	5.1488	3.98752	4.59744	5.09066	4.01677	5.58894	5.36836	3.37847	3.51332	3.52974	4.44229	2.86538	6.53505	4.86866	3.10091	4.45772
ALPPL2	5.49662	7.20616	5.75217	1.91677	5.50211	5.70496	5.60376	6.24502	5.63635	3.77526	3.64494	6.22309	5.55923	1.91677	2.88596	2.83685	5.74439	5.57544	6.28196	5.89851	5.53458	3.04126	3.2647	5.4786	5.24077	3.12867	6.38019	4.56647	5.54427	5.79195	2.92068	5.6923	6.43714	3.62047	3.51332	3.80822	3.75269	2.86538	6.4417	5.65367	3.10091	5.59345
ALS2	11.9919	11.9445	10.6277	10.8544	10.6624	11.7429	11.9195	11.0649	10.7249	11.9541	11.5375	12.0323	11.6628	11.2684	11.2156	11.8836	11.3409	11.2964	12.1607	12.0535	11.7189	12.1352	11.0383	11.9557	11.5549	12.0062	12.1819	11.801	11.858	11.3612	11.5849	11.9163	11.733	11.485	11.5459	12.2723	12.764	11.4743	11.9054	12.4581	13.0927	12.4604
ALS2CL	3.76057	8.72353	9.74978	2.9698	6.73138	6.57661	3.24765	6.7942	6.0735	8.29112	9.27992	4.4308	6.32053	7.14722	1.91677	1.91677	7.24998	7.30046	7.27187	6.1991	4.01646	3.68677	4.39545	7.48241	6.89529	7.72017	4.71541	7.73769	3.36029	4.5421	10.5422	8.04124	4.49754	9.87643	4.532	4.725	10.0684	8.50324	11.1513	3.92885	7.42993	8.44413
ALS2CR11	4.18838	7.92291	6.21549	8.06721	2.61688	6.30404	3.65859	8.42661	5.06261	8.64549	7.29724	4.79487	3.55861	8.10905	6.66066	1.91677	8.34862	8.95301	8.17635	5.22778	9.62517	3.58394	7.94625	6.30078	3.61125	10.0437	7.89183	3.61449	6.1909	4.11374	3.13476	3.41372	3.11649	3.99449	3.07301	7.49891	4.50076	8.02026	3.89516	9.17937	8.65108	9.95569
ALS2CR12	5.7315	7.27522	5.1339	3.90803	3.42767	4.92543	6.21418	4.66466	5.74973	6.75439	4.75805	5.70524	4.13956	5.96661	5.2189	6.14749	3.60532	5.9587	4.88354	6.04665	6.68007	5.00154	4.1176	5.80796	5.5434	5.73936	6.36039	3.50015	5.84293	5.68754	4.70247	4.77985	4.43559	4.2171	5.53806	5.78477	6.4692	5.23383	6.5479	6.4894	5.97527	4.71515
ALS2CR8	9.7499	8.52526	9.4049	9.3085	7.69959	9.58007	10.0635	7.70569	9.98028	9.50322	8.64832	10.2686	8.94456	9.38819	9.58208	9.26658	8.08193	8.51421	9.06469	10.1084	6.91327	8.45479	8.70906	8.68915	10.6866	8.53878	8.2604	8.16978	9.86963	9.8314	8.25439	8.86711	9.59687	10.1169	8.36915	9.90546	8.51382	8.91082	8.09515	8.8923	9.415	9.97862
ALX1	3.40834	4.59382	2.59403	1.91677	3.42767	2.60016	4.8291	1.91677	4.00947	4.2568	7.93838	4.74838	5.34894	6.70611	2.88596	1.91677	8.18122	5.68132	6.29627	4.99535	8.46844	1.91677	6.81795	7.84042	2.5459	8.45222	1.91677	12.5927	1.91677	4.41387	1.91677	8.24939	2.6225	5.41472	2.86893	6.29238	2.60404	6.46942	3.89516	12.0485	6.46076	8.83386
ALX3	8.07341	8.31185	7.6367	7.96163	7.80867	8.86377	9.88355	8.10199	8.14596	8.19841	10.0754	8.32989	7.81466	10.4152	8.96384	7.75204	8.72936	6.97551	8.93149	10.0781	8.19422	9.9051	8.7718	10.1115	7.89924	8.17038	8.61752	8.61397	8.70497	9.37871	7.345	8.1263	7.92743	8.24641	7.66946	8.4413	7.62816	7.9129	7.11222	7.72638	8.81802	8.70083
ALX4	4.25934	7.08634	5.65794	6.91849	3.97378	3.39384	6.71875	8.79543	8.40322	4.17369	5.26829	5.63136	3.67632	4.63723	2.88596	3.46253	4.96446	5.14183	8.64943	3.68613	3.3799	9.69022	6.47375	3.78969	8.55697	8.22589	7.4243	9.00574	4.43802	6.74806	3.13476	5.25857	8.84279	8.3358	4.00374	7.30104	4.02512	8.54959	6.35657	5.65367	3.96381	5.94823
ALYREF	13.6238	12.8944	11.7456	12.9166	12.8582	12.6567	12.9883	12.7163	12.4972	13.2129	12.1872	11.9799	12.734	12.241	12.9241	12.621	13.2522	13.2911	12.2928	12.8001	13.0947	12.356	12.3508	13.0021	12.7004	12.2743	13.0356	12.544	13.0849	13.1619	12.3804	11.9265	12.2108	12.1747	12.9584	12.4138	13.1068	12.6853	13.1626	13.5555	12.095	12.281
AMACR	5.52471	8.24027	8.00368	6.70223	7.37634	6.53686	7.3143	6.7388	7.08982	8.97163	5.53738	5.70524	6.43102	5.20988	5.99862	11.3407	6.20843	7.32016	6.41907	6.4475	4.76067	7.50754	7.41312	6.60806	10.8455	8.75231	6.12239	6.23221	6.51033	5.7407	7.04557	5.87897	4.66813	5.95814	8.54082	7.61352	6.09734	7.74093	5.97351	7.48996	5.65259	7.32056
AMBN	10.0811	8.78103	1.91677	3.37623	12.1572	2.8746	3.11506	6.68119	2.76659	2.66054	1.91677	1.91677	2.61692	1.91677	1.91677	1.91677	1.91677	3.14141	2.56456	5.6561	4.11247	3.04126	3.41147	2.8468	2.5459	1.91677	2.69753	6.70781	2.85184	7.01841	1.91677	4.26693	2.6225	1.91677	6.23977	4.28749	1.91677	2.86538	1.91677	2.72962	2.89229	8.61408
AMBP	2.60732	3.42599	3.72856	1.91677	2.61688	3.93058	3.24765	2.58918	2.76659	6.21034	5.87533	4.74838	3.78359	1.91677	1.91677	2.83685	4.91846	3.14141	5.28261	2.62121	6.18764	4.23705	3.0941	5.90932	4.14465	4.57915	5.3645	4.33934	4.54634	2.63755	2.92068	7.34851	6.22193	3.82144	8.28488	5.70392	3.75269	3.50773	2.58655	5.19766	6.50423	2.59002
AMBRA1	11.8721	12.0465	11.9355	11.1322	11.7304	11.2537	11.1174	11.49	12.2666	11.4935	11.2101	11.6702	11.7972	11.1996	11.2091	11.2306	10.8204	11.8853	9.89125	11.1677	12.2898	11.8274	11.6167	11.1603	11.5492	11.0026	11.4309	11.2214	11.1253	10.9646	11.9619	11.3307	11.7161	11.4091	11.4106	11.4497	11.1798	10.5111	11.6894	10.8561	10.6558	11.7071
AMD1	12.394	12.0815	13.161	13.3577	12.8374	12.6221	12.27	12.018	11.9073	12.86	12.0007	12.2953	13.2966	12.4693	12.7322	12.7573	13.3144	11.6929	11.6879	12.5457	13.1213	12.3042	12.3581	13.9835	11.9437	12.4591	12.8517	12.5367	12.2492	12.2683	13.2525	13.253	12.7573	12.4941	12.6551	12.5406	12.8154	12.3131	12.4079	13.0422	12.3339	11.8901
AMDHD1	4.6729	6.74039	5.02404	5.01528	4.59638	7.53363	4.99674	7.23141	6.54996	5.43059	3.64494	5.57989	4.05936	3.62851	5.07314	5.34191	4.77059	6.84555	5.68368	4.22708	5.93606	4.29965	5.93895	5.11906	8.30742	5.83809	3.97349	6.0972	5.54427	5.09066	4.10351	3.41372	7.16852	8.54583	5.10521	4.63914	8.90665	4.0754	7.3653	5.7229	7.72114	5.64293
AMDHD2	9.46859	10.592	9.4103	8.42588	10.1154	9.44186	8.84933	10.5555	9.18477	9.84003	9.21796	9.16897	9.04458	8.82083	9.07212	9.83942	9.58496	10.2011	8.90844	8.39335	9.75438	9.30637	9.39383	9.38145	10.1773	9.48679	9.87139	11.4001	8.88116	9.05249	11.035	9.66014	8.71887	10.6399	9.73261	9.11158	9.68339	8.41301	10.1124	9.32766	9.56428	10.2546
AMELX	1.91677	1.91677	3.0697	2.9698	1.91677	1.91677	2.52869	1.91677	1.91677	1.91677	3.08482	1.91677	1.91677	1.91677	1.91677	1.91677	1.91677	2.98491	2.56456	1.91677	2.67146	1.91677	1.91677	3.21108	2.79971	1.91677	1.91677	1.91677	1.91677	1.91677	1.91677	1.91677	1.91677	3.23451	1.91677	1.91677	1.91677	1.91677	1.91677	3.92885	1.91677	1.91677
AMELY	1.91677	1.91677	1.91677	1.91677	1.91677	2.8746	2.52869	1.91677	1.91677	1.91677	1.91677	1.91677	1.91677	1.91677	1.91677	1.91677	1.91677	1.91677	1.91677	1.91677	1.91677	1.91677	1.91677	1.91677	1.91677	1.91677	1.91677	1.91677	1.91677	1.91677	1.91677	1.91677	1.91677	3.37847	1.91677	1.91677	1.91677	1.91677	1.91677	1.91677	1.91677	1.91677
AMFR	12.2049	11.1034	9.86963	11.7539	10.5244	11.5966	11.4763	9.88737	10.6947	11.3306	11.7046	12.2108	10.9226	11.0111	11.6273	10.5438	12.0594	9.61545	11.4626	11.5548	11.3351	11.3403	10.6042	12.048	11.2865	11.4773	11.3132	12.6642	11.5464	11.2618	12.5716	10.7659	10.2521	12.7942	11.153	11.1688	11.8527	11.6349	12.9663	12.809	11.7649	11.2536
AMH	7.07994	6.98688	10.511	7.14986	5.76663	11.7367	10.4473	10.9964	10.7306	10.2959	7.54624	8.61046	6.50504	10.0431	12.1768	11.4916	4.77059	8.02345	4.99442	10.0903	9.14099	5.26837	8.66251	5.62915	12.1624	9.23957	6.94263	7.91835	10.6738	11.6921	7.1937	9.45258	7.83142	8.6616	10.3359	8.3183	6.00196	12.0697	9.83856	9.90884	5.95449	11.3363
AMHR2	1.91677	1.91677	4.07695	3.67129	2.89762	1.91677	1.91677	4.33691	1.91677	2.95758	6.16616	1.91677	4.70313	5.14984	4.72644	2.83685	2.92746	3.39638	4.43296	1.91677	6.97523	2.57678	1.91677	3.04656	3.61125	2.91556	3.97349	1.91677	1.91677	2.92603	3.9238	2.60998	4.3025	4.76979	3.38548	2.55349	2.87995	2.86538	2.85584	2.72962	3.10091	4.39986
AMICA1	3.94912	4.41664	4.28791	1.91677	4.13945	4.30585	3.65859	4.20727	3.94392	1.91677	1.91677	4.65045	5.10192	1.91677	1.91677	3.46253	3.60532	4.19578	3.657	4.07072	4.01646	1.91677	1.91677	3.78969	4.01363	2.62993	4.58211	1.91677	3.59983	3.60308	2.63365	4.12065	3.28992	2.59259	1.91677	2.81021	1.91677	3.9132	4.05631	4.51906	1.91677	3.71887
AMIGO1	8.5683	8.20974	8.00368	7.03881	7.58158	7.7283	8.30566	4.66466	9.54785	6.89797	9.78336	7.69293	7.4532	8.43565	7.51264	5.73741	9.39743	8.27623	6.44498	8.16313	8.36121	8.81824	9.44606	8.40795	9.66816	7.82576	9.19885	9.08795	8.78505	5.98036	8.00463	8.42007	8.46785	9.43785	8.07736	7.01432	6.65595	6.60119	8.99558	5.19766	9.08184	9.08139
AMIGO2	4.94935	13.4519	12.8729	1.91677	9.69692	8.45909	10.0607	10.4672	10.2524	11.322	9.45128	7.63142	7.0108	5.96661	1.91677	1.91677	8.55892	6.54406	12.8125	5.51748	6.60362	3.95193	11.0225	11.6735	9.97988	12.5975	4.65037	10.7331	4.82789	12.4702	5.56127	6.58897	6.9916	9.7591	12.8298	12.7281	11.5541	13.6976	10.6197	12.5759	12.4191	9.77997
AMIGO3	8.40901	8.36031	8.79156	8.56855	7.89367	9.17082	7.7759	8.47482	9.49356	7.9695	6.57562	8.67589	9.07886	9.51718	9.68798	8.42737	7.94171	8.25251	8.34385	8.63245	7.80164	6.98241	8.50961	7.85568	8.55137	8.14661	7.64461	9.53646	7.95486	8.10327	7.3618	8.96272	9.78496	8.81003	9.00315	7.49294	7.69658	8.28579	8.12115	10.1435	7.5795	10
AMMECR1	11.4213	11.1432	11.506	9.69994	9.84793	11.1479	9.63099	10.997	10.6542	10.1089	9.94252	8.72676	11.9495	10.3573	11.0901	10.4387	11.4029	10.6238	10.257	9.9792	10.7338	11.2569	8.67819	13.0282	10.056	10.5829	10.4455	11.338	10.7279	10.9387	11.8225	11.9043	11.3743	10.1014	10.3992	11.4031	9.07961	10.9418	10.0279	10.4557	11.9498	9.44596
AMMECR1L	11.3471	11.1351	11.459	11.0616	11.5924	11.3048	10.9605	10.7667	10.5142	10.9343	11.4346	10.7208	11.4544	11.3156	10.7258	11.2794	11.2311	11.2976	11.4411	11.2379	12.0181	11.3822	10.4907	11.8149	11.3488	11.0151	11.4486	11.122	11.9701	10.9373	11.1512	11.3193	11.7121	11.7461	11.2257	11.4408	11.6084	10.8745	11.6781	11.6158	12.0275	12.2132
AMN	4.99053	8.04654	4.57922	8.13353	7.80867	6.2721	5.33252	5.15162	4.34588	4.72829	7.7113	5.68103	6.0104	6.80581	5.8287	6.21091	8.14724	4.76788	7.25734	4.90847	7.82873	7.23449	4.39545	8.60137	5.5434	8.37248	8.05442	6.42768	4.91034	4.91516	9.81557	6.44899	6.32527	3.82144	3.24092	4.39759	4.55683	6.44155	5.5293	3.652	5.54521	5.86745
AMN1	10.9344	10.0917	9.59396	11.1537	9.46485	9.55876	10.1138	12.9196	10.1206	10.6297	10.4932	9.32472	9.74055	9.4105	10.8304	10.9882	8.37403	10.4388	7.7838	9.72589	8.82854	9.41912	10.4934	10.0366	9.28691	10.0046	9.08004	9.72524	10.3526	10.458	9.65625	8.84776	9.69638	10.7077	10.4546	10.1452	9.59656	11.3739	8.44651	6.46946	9.90509	8.83121
AMOT	9.1415	10.8371	4.07695	8.15497	10.9504	11.6042	7.07689	12.2507	8.05743	4.54574	4.31479	11.0131	4.41921	9.93293	6.07658	12.0458	10.2693	9.53067	10.7828	6.95482	9.23256	10.2221	6.02023	7.84553	8.2359	11.2112	9.3189	7.28214	9.78755	11.8792	5.30548	11.8046	11.4021	9.89317	4.22703	11.1828	8.86132	9.84217	8.47366	9.34415	9.70575	9.92991
AMOTL1	14.45	13.0519	13.498	13.5805	14.2792	13.1436	13.1162	14.5987	14.007	12.9004	13.4488	14.0153	13.4416	14.9289	12.6946	12.1659	12.643	13.8111	11.8841	12.7305	12.2247	14.7894	13.5316	13.4866	12.3449	13.3116	13.0771	10.7145	12.6046	14.4263	12.47	13.6723	15.1839	10.5647	5.9714	13.5613	12.8057	11.7641	8.10387	11.7878	11.4874	12.2796
AMOTL2	10.0163	10.7221	6.42964	8.66138	8.10326	11.475	13.2871	6.33753	9.48408	7.57058	9.43139	10.9734	9.41222	11.9317	6.32022	11.3842	9.464	6.68252	9.33408	12.7166	11.7852	11.3835	8.21927	7.79365	11.8362	12.0184	7.65276	11.7871	10.4759	11.4645	12.8056	8.85331	10.2727	10.6641	10.3836	11.4063	14.3918	10.4926	15.6131	14.6934	11.941	8.80174
AMPD1	1.91677	2.61605	1.91677	1.91677	2.89762	1.91677	1.91677	1.91677	2.76659	2.95758	2.87882	2.8747	1.91677	1.91677	1.91677	1.91677	1.91677	3.14141	3.1823	1.91677	3.19651	1.91677	2.88659	2.58	2.5459	1.91677	1.91677	3.22969	1.91677	1.91677	2.92068	2.88812	2.6225	3.23451	3.24092	1.91677	2.87995	1.91677	3.05737	1.91677	2.89229	1.91677
AMPD2	11.6077	11.594	10.2348	12.8011	11.6374	10.554	10.667	10.3326	12.2533	9.39306	12.6281	10.8404	11.6152	11.2849	12.2635	10.8472	11.9588	11.5168	11.8714	10.6503	11.9117	12.9324	12.1624	12.4179	11.1357	12.5436	12.2673	12.4784	12.2222	12.0788	12.0642	12.5957	11.7677	12.7365	12.1148	10.2754	12.2235	10.633	12.8537	12.87	11.8497	12.6965
AMPD3	9.8919	7.75782	10.9109	8.49478	10.3308	9.15561	9.86127	10.1098	10.7005	10.4102	10.1156	8.41994	10.8286	9.41996	10.1921	9.37064	10.0969	10.2532	10.1092	8.0477	9.82165	5.00154	11.5649	10.1869	11.6404	10.7633	8.90353	5.61831	8.83779	5.71437	11.0883	4.82662	9.85842	4.81455	9.70782	9.55028	5.69514	9.29972	6.10128	5.65367	11.3658	5.92846
AMPH	9.84149	8.76612	10.1242	11.7371	8.22633	7.13318	9.76165	12.262	12.6772	9.62069	9.17076	10.3868	3.10733	9.61102	6.15051	11.3004	7.50897	9.18188	10.4077	8.06759	10.9169	13.4905	12.6674	4.72815	8.88767	12.8491	11.3298	10.7395	8.89118	5.00565	2.63365	8.32731	8.49021	5.19756	3.07301	10.0416	4.1792	7.15805	4.447	8.2069	4.83644	9.81392
AMT	6.74215	9.32356	7.4604	5.01528	4.9384	7.91019	7.32676	6.62117	7.04629	6.57945	7.88088	8.19186	5.64064	8.70178	7.91295	8.61443	8.46353	7.80791	6.88425	7.48529	5.56732	8.01336	7.22083	10.6922	8.50577	7.71371	4.837	7.65618	6.98319	7.03968	6.98177	8.14907	6.45243	8.9272	7.30718	7.09548	6.63071	8.4965	6.11863	8.6965	6.16805	10.2387
AMTN	1.91677	1.91677	1.91677	1.91677	2.61688	1.91677	1.91677	1.91677	1.91677	3.35991	2.60322	1.91677	1.91677	1.91677	1.91677	1.91677	1.91677	1.91677	1.91677	1.91677	1.91677	2.84237	1.91677	1.91677	1.91677	2.91556	1.91677	1.91677	1.91677	1.91677	1.91677	3.09593	1.91677	2.59259	1.91677	1.91677	1.91677	1.91677	1.91677	4.15606	2.61301	1.91677
AMY1A	2.88446	2.89647	4.3514	2.9698	2.89762	4.36965	4.36818	1.91677	3.1024	3.6523	4.84969	4.23907	3.67632	5.20988	4.91052	4.01814	3.60532	5.25642	3.8375	3.56789	1.91677	10.6886	3.95311	3.35285	5.34897	4.93666	1.91677	1.91677	1.91677	2.63755	4.33396	3.66044	9.53009	3.50581	2.86893	2.55349	4.1792	5.16673	3.71046	2.72962	5.59991	1.91677
AMY1B	2.88446	2.89647	4.3514	2.9698	2.89762	4.36965	4.41712	1.91677	3.1024	3.6523	4.84969	4.23907	3.67632	5.14984	4.91052	4.01814	3.60532	5.25642	3.8375	3.56789	1.91677	10.6378	3.95311	3.35285	5.34897	4.93666	1.91677	1.91677	1.91677	2.63755	4.33396	3.66044	9.50835	3.50581	2.86893	2.55349	4.1792	5.16673	3.71046	2.72962	5.59991	1.91677
AMY1C	2.88446	2.89647	4.41204	2.9698	2.89762	4.36965	4.36818	1.91677	3.1024	3.6523	4.84969	4.23907	3.67632	5.20988	4.91052	4.01814	3.60532	5.28368	3.8375	3.56789	1.91677	10.6121	3.95311	3.35285	5.34897	4.98099	1.91677	1.91677	1.91677	2.63755	4.33396	3.66044	9.54263	3.50581	2.86893	2.55349	4.1792	5.16673	3.71046	2.72962	5.59991	1.91677
AMY2A	2.88446	2.89647	3.82507	2.9698	3.10727	4.01475	4.02962	1.91677	3.45571	4.40897	4.60812	4.16852	2.61692	3.62851	3.26386	3.19764	3.14285	4.72834	3.8375	3.11437	1.91677	7.72609	3.76427	3.21108	4.73949	3.70599	1.91677	1.91677	1.91677	1.91677	4.10351	3.76695	4.43559	3.06732	2.59604	3.16159	4.31718	3.9132	2.85584	1.91677	4.34325	2.59002
AMY2B	7.50118	6.71574	8.70338	5.85211	6.93775	8.9111	8.48296	6.49305	7.68913	8.50588	9.05975	8.39425	7.91024	7.0367	8.025	7.85464	7.69522	9.40263	7.99995	7.44022	6.6651	10.2143	8.12169	6.93963	9.6328	9.33099	6.34031	7.47108	6.31543	7.76321	8.24537	7.90878	8.13091	7.17984	6.22336	7.1344	8.47185	8.569	7.4152	7.1456	9.67918	6.26418
AMZ1	4.11339	3.55672	5.2999	3.67129	3.7835	4.36965	5.81389	4.45513	5.76779	4.67008	5.56436	5.44244	3.78359	4.80386	5.1479	4.15972	3.83523	5.63991	6.16199	5.42733	3.5371	4.76177	4.62577	4.4267	4.96192	5.45775	3.97349	5.69064	4.78477	3.31768	4.18486	4.26693	6.22193	3.06732	6.28791	6.98053	4.38118	4.0754	8.86836	5.1479	8.83511	3.37325
AMZ2	12.7023	12.1131	10.4763	12.8372	11.8376	11.3773	11.7723	10.6312	11.9269	11.8356	11.7578	11.9066	11.407	11.4104	11.715	11.9506	12.1176	11.5643	11.9901	12.1722	12.0119	11.1815	11.9182	12.1922	11.8086	11.8879	11.7212	11.6355	12.1901	12.0795	12.099	11.5848	10.6704	12.112	11.1745	11.9497	12.2153	12.876	11.1497	12.6024	11.7488	11.9456
AMZ2P1	10.0514	8.8618	7.69688	9.1251	9.58213	8.82859	9.76851	8.23593	9.41594	9.04912	9.12648	9.66873	8.62479	8.92194	8.95872	8.92377	9.16737	9.77018	9.29549	9.95937	8.99321	9.7139	9.18796	9.46506	9.35278	9.71243	9.1736	9.57498	9.56475	9.44195	8.49031	8.86436	8.04791	9.86733	9.11387	9.89304	8.75161	9.87113	8.26411	9.12316	8.00921	9.497
ANAPC1	12.8483	13.0966	12.5132	12.4409	13.5909	12.1941	13.0479	12.1828	12.3506	13.127	12.9638	12.3293	13.0871	12.5953	12.173	12.5071	13.2329	12.6502	12.9975	12.5646	13.7224	12.715	12.231	13.3235	12.4785	12.8333	12.9419	12.3133	13.1721	12.5517	13.2632	13.0796	12.6261	12.929	12.7906	12.8779	13.2825	11.8144	13.2984	12.4207	13.5473	12.5602
ANAPC10	8.88856	8.8646	8.70924	9.41898	8.57059	8.34881	9.05034	8.56667	8.82393	9.41274	9.08774	8.31823	8.86822	8.62751	8.53206	9.76762	8.83984	8.06295	8.77202	8.7904	8.91953	8.74982	8.29039	8.45211	7.95121	8.42481	8.11465	8.82045	8.52046	9.14858	9.05752	8.58273	7.90541	8.33956	7.90329	9.31659	9.00065	8.91589	9.57894	9.07788	8.94418	7.89328
ANAPC11	12.4077	11.8216	11.4904	12.1836	12.0856	11.9824	12.3392	12.0151	11.8465	12.2017	12.0211	11.0756	12.1395	12.0178	12.4272	12.2288	12.6987	12.6895	12.0086	12.4974	12.0775	12.0609	11.9837	12.6694	11.8542	11.8582	11.2367	11.5954	12.2841	12.9775	12.5379	11.2914	10.4907	11.8082	12.33	12.0223	11.8081	13.3609	11.4731	12.1867	11.8267	11.7417
ANAPC13	11.1779	11.2321	11.6347	12.3865	11.6827	11.1335	10.6627	10.2784	11.4934	11.1568	10.2661	11.184	11.1347	10.2014	11.1407	11.618	11.6782	11.8734	10.824	10.294	11.8303	11.3977	11.8198	11.9178	11.7286	11.6445	10.6708	11.0549	11.2023	11.3857	12.8128	11.0117	11.197	11.5002	11.1914	10.7469	12.1885	11.543	11.9587	12.0325	10.5117	10.4065
ANAPC15	8.03026	7.83417	7.94534	7.97375	9.21482	7.69262	7.71564	8.29851	9.26285	8.77278	7.7113	8.21301	9.0909	8.31914	8.60598	9.13009	8.4154	8.42003	7.99995	8.4168	8.28991	8.59341	8.58143	9.82293	7.95545	7.94634	8.52291	7.1437	7.81976	8.65804	9.01834	8.03637	8.35052	7.83113	9.63543	7.1344	8.80328	7.19186	8.40126	8.37143	8.78027	8.05647
ANAPC16	11.1473	10.3967	11.6285	12.2856	12.3339	11.2759	12.0489	11.1501	11.6626	11.6486	11.9757	11.3985	11.4544	11.8932	11.8839	12.4497	10.6411	11.1956	12.0285	12.1127	11.2852	10.3396	11.9411	11.1077	11.289	11.4348	11.297	11.5559	11.6303	12.294	12.0327	11.7502	11.013	12.815	10.3463	12.326	11.2315	12.9033	10.7642	11.5498	11.9703	10.9441
ANAPC1P1	6.61797	6.23274	5.44846	6.22188	6.69392	5.86379	6.62093	5.80052	6.37316	6.3442	6.82905	5.77548	6.25336	6.00075	5.41272	6.4398	5.93928	6.32725	6.11428	6.28676	6.61923	6.27288	5.83039	8.34808	5.84892	5.97448	6.75841	4.71506	6.61089	5.76656	6.33361	5.90068	5.63405	6.63493	6.80015	5.8613	7.14897	4.34973	6.67048	5.61776	6.40067	5.71407
ANAPC2	11.3195	11.4702	12.2826	10.2878	10.2504	12.098	11.6538	11.7063	11.5671	11.7891	11.15	11.2682	10.8257	11.3424	11.8386	10.9848	11.8727	11.3476	11.5204	11.3769	11.0343	10.4737	10.9312	10.2147	11.7532	11.151	12.3984	11.0245	10.9597	11.1798	11.0744	11.057	11.1143	11.3067	11.9864	11.1333	11.6284	12.1232	11.7381	11.5084	11.9174	10.8253
ANAPC4	11.3563	11.2158	11.1743	10.8642	10.8356	11.1517	10.9404	10.6871	11.1157	11.6146	11.0533	10.9113	10.6953	10.6436	10.7303	12.744	10.9093	11.0538	11.0822	10.8027	10.9177	10.6261	11.8746	11.8285	11.376	10.1623	10.131	11.4801	11.2405	11.1317	11.1421	11.0707	10.3337	11.0931	10.2107	10.3979	10.7728	11.373	11.1167	11.0342	12.0444	10.7682
ANAPC5	13.4155	12.8702	13.2119	13.5123	13.3398	13.3986	13.0886	13.6125	12.8469	13.4135	12.4086	13.3444	12.9276	13.3208	13.8626	13.6974	13.2072	13.4509	13.5261	12.8317	13.6816	13.1226	13.6699	13.8562	13.075	13.58	13.0438	12.9094	13.142	12.9377	13.4463	13.0392	12.8614	13.2031	13.8021	12.9066	13.306	13.8475	13.2721	12.766	13.0384	13.269
ANAPC7	12.9291	13.2969	13.1747	12.8877	12.9236	12.9567	12.6676	12.9729	12.3987	12.7806	12.1674	12.5547	12.9295	12.6314	12.9908	12.753	12.9759	12.5449	12.8085	12.6396	13.2955	12.1077	13.1897	13.0282	12.479	12.6493	12.9578	12.6838	13.0775	12.4408	12.273	12.3341	12.2214	11.9189	12.4824	12.5404	12.8598	12.523	13.0611	13.0081	13.2785	12.2526
ANG	1.91677	3.97163	1.91677	1.91677	2.61688	4.48888	1.91677	1.91677	2.95044	3.17871	1.91677	4.65045	3.10733	1.91677	1.91677	1.91677	4.02937	4.3095	1.91677	2.62121	2.97255	7.14709	2.60886	1.91677	2.5459	2.62993	3.42744	6.27974	3.21788	2.63755	5.75267	4.99944	3.43901	9.11675	7.54979	2.81021	6.76436	4.21964	5.89503	5.54309	3.10091	3.61455
ANGEL1	11.185	10.8709	10.5956	11.6614	10.5664	11.0146	10.9179	11.5746	11.6457	12.0695	11.078	10.9647	11.2244	12.0563	11.633	11.6354	12.502	10.8912	11.5524	11.4968	11.0737	11.2744	11.4825	12.5108	11.0359	11.2806	11.8176	10.8305	12.6286	10.4361	12.439	11.4814	10.8711	11.4467	10.9914	10.778	10.7525	8.86443	10.5449	10.6428	11.0276	10.4777
ANGEL2	11.82	11.0335	10.7139	10.8396	11.481	11.0584	11.0406	11.1903	11.2455	10.9746	10.0543	11.6125	10.2091	10.3424	11.1896	11.0105	11.1562	11.8385	10.6776	11.3977	11.8785	11.0683	11.0286	11.4759	11.4349	11.0737	10.5297	11.3561	11.6478	11.3394	10.3868	11.5203	10.8323	11.4701	10.6909	12.2918	9.84142	10.9603	10.828	11.2847	11.182	12.0373
ANGPT1	3.40834	3.55672	4.3514	1.91677	4.35446	4.01475	9.36441	6.05819	3.35036	4.78414	4.49825	2.8747	4.4809	2.80943	1.91677	4.28757	3.14285	3.27654	9.05002	4.29885	2.97255	4.10224	4.26375	4.58568	2.99017	2.91556	3.85797	4.97161	5.16581	3.14115	7.95015	6.973	4.77116	6.86146	9.62612	3.00275	3.25577	1.91677	6.85754	7.73474	6.50423	5.98698
ANGPT2	4.39089	8.70175	6.55217	10.085	9.36522	3.74334	8.49404	7.93475	10.4955	6.28835	5.45322	7.22797	2.61692	5.85901	6.15051	3.85912	4.11647	4.68763	4.67656	6.77276	3.91274	4.71746	7.45744	4.18069	5.32269	5.63329	6.95587	3.50015	5.32354	9.50253	6.3839	4.57516	5.76273	3.50581	11.7543	7.1648	4.10443	6.26194	3.49264	4.15606	4.78958	4.76133
ANGPT4	4.25934	3.67432	3.0697	1.91677	3.27954	3.52228	2.77591	5.51276	3.94392	3.35991	3.25425	5.08301	5.28265	3.80673	3.54019	2.83685	3.14285	2.98491	2.82551	4.15122	2.97255	2.84237	1.91677	1.91677	3.4034	2.62993	5.10141	3.50015	1.91677	4.96113	7.1937	4.12065	6.09112	3.72508	1.91677	4.49939	6.78737	3.23615	3.89516	3.29084	3.55015	6.06146
ANGPTL1	3.65434	3.97163	1.91677	1.91677	3.10727	4.16831	2.77591	4.75856	3.1024	3.35991	3.40004	1.91677	4.05936	3.16053	3.26386	1.91677	2.63859	5.33666	3.44451	4.4937	3.19651	6.34617	3.86222	3.87803	4.20557	6.1951	1.91677	3.81491	3.79891	5.8169	4.5306	2.88812	2.90535	3.23451	4.2938	1.91677	2.87995	3.9132	3.80623	8.58069	3.96381	6.98109
ANGPTL2	5.95389	4.79932	6.47165	6.18055	5.13983	6.10075	5.64434	11.1517	7.71715	6.99408	10.3637	5.68103	4.21516	8.82083	4.99418	4.01814	11.9882	4.6457	8.92232	7.57142	10.1011	11.0504	6.42987	9.89607	5.06113	12.266	11.5221	4.51314	11.1088	4.47949	5.23361	10.8744	9.15184	4.40766	9.98408	7.36789	4.24998	7.57155	4.12994	7.99355	5.82301	10.2878
ANGPTL3	3.40834	3.10589	4.28791	1.91677	1.91677	2.60016	3.47158	3.37155	4.00947	3.88709	4.55429	4.54503	1.91677	3.4189	3.54019	2.83685	3.47138	3.60343	4.53565	3.89298	3.79979	4.02926	3.65788	4.18069	4.42472	3.12867	4.26872	4.6178	4.04829	4.02672	3.82351	3.09593	1.91677	2.86417	3.62843	4.16752	2.87995	3.23615	3.49264	3.652	4.52807	3.37325
ANGPTL4	5.49662	5.31314	6.21549	4.43358	3.88221	5.47075	4.71789	4.6152	4.39453	5.62429	4.75805	5.19044	7.27027	6.0341	4.91052	5.73741	6.15065	5.04932	5.33939	6.1991	4.57689	3.78156	6.45927	5.42466	5.06113	6.07898	4.35413	5.73691	5.32354	5.45254	6.50999	9.09286	7.23185	4.28367	4.95253	4.28749	13.4789	6.74487	14.4652	8.55731	8.61524	6.76464
ANGPTL5	2.60732	2.89647	3.72856	1.91677	1.91677	3.07978	1.91677	1.91677	3.45571	3.35991	3.64494	3.63807	3.97388	1.91677	1.91677	1.91677	1.91677	2.79532	4.58424	2.62121	1.91677	2.57678	2.88659	1.91677	1.91677	4.09372	3.00824	1.91677	1.91677	3.46929	2.92068	2.60998	1.91677	2.59259	2.86893	3.16159	3.40171	4.67852	3.36619	1.91677	4.46921	1.91677
ANGPTL6	4.45214	4.47829	4.47007	4.10743	3.42767	3.24857	3.36531	3.98534	5.74973	4.47907	3.52893	4.70028	3.55861	4.10154	4.51408	6.27164	3.83523	4.88016	1.91677	4.66415	3.3799	5.64051	4.39545	2.8468	5.47357	6.2318	4.17748	4.06582	4.25735	4.27222	4.94863	6.1921	5.4926	5.81349	4.63711	5.12092	4.02512	5.09628	3.05737	4.43705	4.27556	4.13976
ANGPTL7	3.65434	2.61605	3.23719	1.91677	2.89762	3.07978	3.24765	3.81287	3.45571	4.085	10.4235	4.23907	2.61692	1.91677	3.54019	1.91677	3.14285	3.14141	4.26265	3.43641	3.79979	4.02926	2.60886	2.8468	4.08078	2.62993	3.00824	3.3732	3.59983	2.63755	3.13476	4.77985	3.57067	3.06732	2.86893	3.29866	3.40171	2.86538	3.22328	4.04741	3.10091	7.74345
ANHX	1.91677	1.91677	1.91677	1.91677	1.91677	1.91677	1.91677	1.91677	1.91677	2.66054	1.91677	1.91677	1.91677	1.91677	2.88596	1.91677	1.91677	1.91677	1.91677	1.91677	1.91677	1.91677	1.91677	1.91677	2.5459	2.62993	1.91677	6.41356	1.91677	1.91677	1.91677	1.91677	1.91677	1.91677	1.91677	1.91677	1.91677	1.91677	1.91677	1.91677	2.61301	1.91677
ANK1	11.2668	11.662	10.616	9.8256	11.1536	11.8426	11.3581	7.80604	12.0368	6.44977	9.58328	12.38	11.3758	12.22	10.44	8.2124	14.3565	11.005	9.9579	12.4253	11.4905	9.57479	8.47051	4.77255	11.0876	11.4234	10.9473	10.1414	11.7746	12.8672	7.79802	10.8244	12.0768	5.95814	6.97672	10.5079	3.85018	9.75162	5.20917	11.6886	10.3427	10.7318
ANK2	12.9588	11.0631	14.3276	11.4853	13.3396	10.3781	14.4012	13.8568	11.9826	14.0009	12.0416	11.1872	11.1984	11.5548	10.3857	11.2085	12.7453	12.0434	12.9862	12.4892	12.0185	12.0942	12.8605	9.29643	13.3324	13.9857	12.9705	11.0935	12.8585	11.566	6.53986	9.02557	13.0473	14.2605	12.1617	12.8435	7.77921	11.3272	10.1038	8.03476	12.8948	13.3001
ANK3	11.6511	8.74194	10.7682	9.69994	13.4377	10.7094	7.47397	10.8049	12.1535	10.0389	11.1838	8.97468	11.7753	10.4215	8.96384	10.9688	13.3945	12.5733	9.6568	10.7382	10.9138	13.3214	10.8833	11.2659	8.95071	11.6937	12.6342	7.18582	12.521	10.2503	11.1121	11.9023	6.94915	5.12886	6.63648	10.6683	5.78972	10.0908	5.87472	10.876	9.27795	11.5912
ANKAR	7.31392	5.92329	7.31434	6.44763	6.14616	7.29268	7.56087	6.26086	7.26457	6.93477	7.00584	7.3399	7.68711	7.54336	7.31834	6.46601	6.43499	7.32666	6.92161	7.21786	8.04629	6.40222	6.13411	7.99081	7.72112	6.40245	6.41899	7.76016	7.48469	7.61526	6.33361	7.64612	7.96517	7.61832	6.87549	7.3744	7.56301	6.76748	7.20432	7.48005	7.8997	8.10116
ANKDD1A	7.34556	8.74194	7.01657	6.73111	8.07443	8.49405	7.75763	7.57904	7.55586	7.3341	10.261	10.0069	11.1766	8.26417	6.11402	7.15452	10.1058	8.94246	8.99197	8.06759	8.52335	9.43931	7.42061	7.74532	8.88767	8.6376	9.73417	9.55264	9.77408	9.12391	7.1748	7.97143	9.11873	10.0903	8.20375	7.79447	8.67044	7.14084	9.00026	7.65767	9.20311	8.98455
ANKDD1B	3.76057	3.7815	6.65295	3.37623	3.88221	4.16831	3.65859	4.39731	5.14839	5.39558	5.61684	3.63807	3.10733	2.80943	3.95193	4.51167	3.14285	4.6457	5.12982	6.87798	4.50973	2.57678	4.19269	4.03818	5.44951	4.98099	1.91677	4.13968	3.36029	5.57488	3.46146	3.54359	3.57067	2.59259	5.06857	4.59412	6.36586	5.67999	3.60653	5.09632	6.5325	4.33942
ANKFN1	4.51076	3.42599	6.35677	1.91677	1.91677	1.91677	2.96163	3.37155	7.50855	2.66054	7.63746	3.24871	1.91677	4.22713	1.91677	1.91677	3.47138	2.79532	8.16861	2.62121	2.97255	4.35946	2.60886	1.91677	2.5459	1.91677	9.8035	2.58999	3.59983	2.63755	5.43912	1.91677	6.89426	2.86417	3.24092	3.16159	3.08617	3.9132	2.85584	5.38086	5.36723	2.59002
ANKFY1	12.9633	12.7575	12.5027	12.7823	12.2396	12.6332	12.7389	11.9179	12.3711	11.9327	11.5388	13.319	12.0489	13.1157	12.4831	12.3601	12.1267	12.0153	12.9445	12.9343	12.8867	12.1517	12.1188	13.0283	11.9459	12.7866	12.6117	13.1208	13.2349	12.8086	11.9925	12.6819	13.3363	11.7804	12.8757	12.1032	12.7056	11.1655	11.9694	12.1598	12.2972	12.5516
ANKH	13.1986	12.0428	12.656	11.7894	12.9623	12.9317	11.4438	12.4004	12.1507	13.1658	12.1283	11.8252	11.1248	13.1364	13.2459	12.4741	13.0681	13.4502	12.5748	11.3679	12.691	13.5282	14.6677	11.7585	11.813	13.7272	13.441	8.64145	12.8778	11.5227	9.2946	11.7094	9.75142	10.6043	13.2683	12.8513	12.535	12.492	9.29863	10.462	12.1791	11.0012
ANKHD1	6.9314	7.17938	8.62502	8.43468	7.48991	8.59413	8.28667	8.46463	7.27089	7.76008	8.2297	8.13539	8.60812	8.22872	8.23444	8.11655	7.84205	7.02438	7.81886	7.62611	7.49841	7.50114	7.53531	7.75077	8.2359	7.4749	7.366	8.27492	8.10444	7.93759	7.38664	7.58731	7.58354	7.79868	8.32379	7.52843	8.01181	9.39707	7.44296	7.43969	8.66708	7.51149
ANKHD1-EIF4EBP3	3.94912	4.41664	4.57922	3.67129	3.27954	4.59852	3.96362	4.6152	4.53082	3.51532	3.64494	2.60023	3.10733	4.34188	4.11636	2.83685	3.60532	3.85908	4.06737	4.07072	2.67146	4.8047	3.95311	4.48178	4.47436	3.58669	3.00824	3.50015	4.12173	4.71441	3.71446	3.54359	3.43901	4.14701	3.51332	4.03555	3.85018	3.50773	4.05631	4.25642	3.77422	3.98759
ANKIB1	11.9297	12.5486	12.8949	12.8062	12.36	12.2207	12.1169	12.3157	12.5488	12.6662	12.4697	12.7952	12.6702	11.8231	12.0198	12.5433	11.1995	12.3523	11.8158	12.3249	11.7757	12.2569	12.9849	13.1336	13.7354	13.0765	11.8316	12.1594	12.647	12.6002	12.2022	12.6299	13.1465	12.9701	11.6643	12.8591	12.3524	12.2317	12.5378	13.7039	13.0451	13.2289
ANKK1	3.09156	4.35204	5.84056	1.91677	3.7835	3.52228	4.15236	6.32252	3.80174	4.085	5.1659	3.63807	3.88231	2.80943	3.54019	2.83685	3.93599	4.9503	5.47212	4.4937	4.01646	3.78156	2.60886	3.59138	6.00512	5.14552	4.17748	4.13968	3.21788	4.19535	3.13476	2.88812	3.11649	5.12886	2.86893	4.725	5.61985	4.67852	3.05737	1.91677	3.55015	4.97171
ANKLE1	7.54272	9.4706	6.92889	5.42499	10.3267	7.2025	7.1697	8.26756	7.4204	7.14823	7.75269	8.40532	7.79122	9.00391	7.21899	6.90946	9.75251	8.4531	7.32859	7.9331	11.6394	9.94449	7.95658	9.25867	8.66204	10.3797	7.88493	9.30972	6.67034	7.57212	8.94223	10.9274	9.72495	5.67668	6.4089	7.50487	7.03823	7.15805	7.26	5.97048	8.7625	9.72821
ANKLE2	13.2098	12.5098	13.0753	12.7279	12.2815	13.615	12.8744	13.4856	12.8243	12.5047	12.8801	12.9279	12.9375	13.1091	13.443	12.922	12.1538	13.1215	13.0633	12.858	12.7813	11.7964	12.8089	12.4785	12.8547	12.63	12.5361	12.3499	12.8329	12.9044	12.4931	12.6297	12.6358	12.1694	12.3037	12.8724	13.1702	12.8527	13.1548	12.7094	13.0139	12.6969
ANKMY1	9.1415	9.20694	9.91466	7.89945	8.63783	8.7235	8.71373	8.03924	8.98233	9.65046	9.39452	10.0105	8.40694	9.42623	9.31987	9.08859	8.73917	9.21556	9.84586	8.5106	9.37946	7.97237	9.13212	9.26631	10.4781	9.11035	8.06667	8.63539	10.2139	9.34281	10.0551	9.41739	9.79697	8.81274	9.23108	9.76132	9.10729	9.45387	8.87091	7.3225	9.69331	9.54631
ANKMY2	9.87303	9.76568	9.58444	10.3356	10.3778	9.47898	9.83754	10.0856	10.2564	9.24723	11.0598	9.98246	10.6553	9.98059	10.6829	9.06739	9.66945	9.77732	9.97908	9.0093	10.0816	11.4114	11.1095	10.5423	10.5888	10.7742	9.74754	9.98566	9.72872	10.2227	10.3099	11.0229	10.869	10.3715	10.6394	10.075	11.3854	10.1327	10.8509	11.186	10.6356	10.0881
ANKRA2	10.0574	8.54985	10.2429	8.91494	9.72501	10.169	8.8144	10.2667	8.74451	9.67421	10.5588	9.15593	9.17932	9.4387	9.85713	9.84691	9.56488	9.3268	9.3581	9.4957	8.67284	10.5507	9.65228	8.20848	9.95677	10.167	9.27735	8.99157	9.41659	9.95123	9.67149	9.35023	9.24244	10.0088	9.07334	9.06402	9.52313	10.6784	8.05975	9.52613	10.1039	9.43378
ANKRD1	4.51076	3.67432	3.50895	1.91677	3.42767	9.65303	4.09243	4.06358	3.55212	6.49978	4.43981	3.93077	4.21516	4.88024	2.88596	1.91677	4.27508	3.77962	5.02951	4.86292	4.28574	3.95193	4.86821	5.53057	11.0929	4.39205	4.17748	4.27605	4.04829	4.27222	8.77365	6.06343	4.55679	6.33604	4.532	3.7223	14.8676	1.91677	13.8806	12.534	6.33796	4.27613
ANKRD10	13.3453	12.2619	13.435	11.3004	12.2627	13.3214	12.256	12.7219	12.872	12.9947	12.5112	13.2034	13.1001	12.7355	12.1976	12.7797	11.5907	11.1578	12.301	13.3717	11.9066	9.90631	10.6108	10.8579	11.7124	10.5443	11.8397	10.1488	12.3246	12.1657	12.2907	12.5302	13.0917	10.5453	12.1579	12.0654	10.4862	13.9202	10.5639	11.1845	9.86265	11.4802
ANKRD10-IT1	11.4985	11.5863	11.5641	7.7803	9.68584	11.8371	11.2219	11.5993	12.1732	12.0767	11.0046	12.4513	11.2374	11.6164	10.6211	11.2959	9.75089	9.77495	10.7598	11.752	10.5032	8.59941	9.71139	9.23942	10.3533	9.94106	10.6587	9.65507	11.2356	10.4659	10.5677	10.8627	12.4259	8.99557	11.1142	11.1328	8.94294	11.0947	8.98382	9.98965	8.87698	9.90367
ANKRD11	14.2422	12.9235	12.8575	13.3352	12.8971	14.0043	13.6346	12.8119	13.5472	13.4203	12.6083	13.1689	12.895	13.3998	13.5074	13.4834	13.8521	12.9795	13.5428	13.7648	13.3529	12.1717	13.4983	13.5703	12.363	12.6881	13.8379	14.1241	13.3086	13.6729	13.3691	12.854	12.6429	13.5578	13.0815	13.6696	14.194	11.7321	14.0204	13.5543	12.7549	13.1276
ANKRD12	10.182	10.4602	11.808	12.5481	12.2418	11.7396	12.005	12.7568	11.4268	12.6811	12.1244	11.3492	11.0341	12.1435	11.3071	12.2336	10.928	11.7253	12.2726	12.8062	11.5369	11.7708	12.4142	11.4894	12.6099	11.6592	12.1358	11.5966	11.3439	11.9419	10.9577	10.8208	12.3566	10.4735	10.9695	11.6194	11.4463	11.6062	11.9042	11.6945	12.4355	12.0744
ANKRD13A	11.9277	11.036	12.146	11.3674	11.5542	12.2381	11.6513	12.0096	11.005	11.423	11.9135	11.4367	11.8089	11.9095	11.9073	11.9278	12.3509	11.1251	10.6721	12.0082	12.2348	11.3765	12.0376	11.3306	10.8749	13.1384	11.6292	10.4028	11.3228	10.9771	12.1624	11.6898	12.1904	11.3902	11.5401	11.3093	11.9613	11.7328	10.9197	12.9825	11.2318	10.7689
ANKRD13B	11.7786	12.0187	9.77372	12.3578	11.6358	10.5247	10.8129	11.8332	10.9608	8.7489	13.1915	10.5634	12.6518	11.6239	11.5672	10.3659	13.0523	11.296	11.4371	10.9043	12.1295	12.0733	10.4169	12.0229	10.1954	11.9599	13.0141	11.1892	12.2999	12.0195	11.6163	12.1187	11.1088	10.8654	11.5118	10.1047	9.70619	10.2695	10.8573	9.30819	10.3398	11.5755
ANKRD13C	10.8363	10.3644	11.5633	10.7684	10.7719	11.2824	10.6241	10.5555	10.3308	11.2821	10.7142	10.4244	10.6066	10.8076	11.3634	10.7719	10.6671	10.738	10.9564	10.9889	11.2525	11.5514	11.203	11.1598	11.5198	11.2186	10.9079	11.6286	11.3126	10.7661	10.4676	11.4317	10.562	10.7365	10.478	11.0735	11.1846	10.9882	11.4634	11.7828	11.9114	10.8085
ANKRD13D	11.1529	10.5508	10.9166	9.39665	11.552	10.9724	10.7116	10.5786	11.2347	10.8898	11.3553	11.2788	11.1393	11.0613	11.0901	11.718	8.93109	11.0396	11.7736	11.6804	9.57607	10.5068	10.7026	10.8528	10.7405	9.889	10.7093	11.6328	10.7153	11.1422	10.3452	10.4113	11.2015	10.8804	11.2003	11.0849	10.7334	12.0282	11.0307	10.7466	11.4097	11.256
ANKRD16	9.34102	7.93895	7.46733	8.19693	9.15411	8.42326	8.13212	8.03005	8.97462	8.15752	7.49838	8.3453	7.80884	7.4479	8.86876	9.13009	8.0296	8.07072	8.49081	7.41714	8.7808	8.46139	8.70906	8.45546	7.34082	8.08289	8.2763	10.0268	8.50097	8.57674	8.99431	8.12171	7.24068	9.4041	8.36542	7.35476	8.00201	8.68625	8.7922	8.75931	8.87698	8.79631
ANKRD17	14.1007	13.3073	14.118	14.266	13.404	13.4144	13.2073	12.891	13.7039	14.0481	13.7489	12.7184	13.0847	13.4294	13.1325	13.6436	13.4342	13.0079	14.1626	13.6555	13.471	13.7807	13.301	14.5866	12.8357	13.4505	12.6708	12.862	13.3222	13.188	13.0252	13.17	13.6284	12.7209	13.3378	13.9129	12.9711	12.801	13.6183	13.0523	13.2068	13.1413
ANKRD18A	10.4299	10.9893	9.58603	8.05585	9.36522	10.3373	9.98028	9.49171	11.8145	10.2602	9.60119	8.29462	10.2224	10.1245	9.267	10.6068	8.86096	9.80553	8.55161	8.24839	4.50973	9.8733	10.7612	10.8655	10.2697	10.3321	10.3622	7.39414	11.2971	9.99542	10.2447	4.57516	9.99108	8.52945	8.36915	10.6742	8.17764	9.4222	7.88869	3.652	9.60969	7.49148
ANKRD18B	8.01559	9.7277	9.9235	6.96783	10.3954	6.06388	8.61061	11.0767	9.59892	9.35061	7.83206	7.78053	8.19558	9.27459	8.67004	9.54643	8.98704	10.1443	7.9006	8.35339	9.6348	9.04602	10.4373	7.9582	10.7954	9.49999	7.70071	7.66811	10.1847	6.02383	10.1858	9.15039	6.7533	4.46564	8.53088	9.43349	8.11084	8.94094	10.5296	3.05206	10.2245	8.43019
ANKRD18CP	5.55226	6.10548	4.41204	3.90803	5.06269	3.84045	4.36818	5.63978	6.92335	7.21953	4.10218	5.38352	4.13956	1.91677	1.91677	1.91677	7.43845	6.11765	3.75055	2.62121	5.85901	1.91677	5.38381	5.36859	6.50068	4.93666	5.10141	4.6178	6.03654	6.94137	2.63365	1.91677	5.4926	6.81891	5.20975	3.96418	4.76071	3.23615	6.11863	1.91677	5.459	6.26418
ANKRD18DP	2.60732	8.18753	4.15107	3.37623	3.10727	2.8746	4.02962	3.06171	4.34588	6.4327	6.86186	5.19044	6.5194	2.80943	4.26245	1.91677	9.37034	4.36293	1.91677	3.28754	1.91677	1.91677	5.87481	6.3156	4.73949	8.0879	4.94882	3.3732	5.41038	3.83277	3.3105	3.26677	3.89618	2.59259	3.62843	4.16752	6.16932	5.5286	4.05631	4.59642	4.96825	2.59002
ANKRD19P	7.94506	10.3222	6.70081	7.14986	7.23578	7.93585	10.6949	6.24502	9.00334	10.075	6.37787	10.4299	8.23085	10.958	8.7611	5.45156	11.2195	7.75101	5.74776	8.91913	5.63062	4.41672	12.5553	9.77693	7.11636	6.2318	5.9474	5.75949	5.84293	11.7505	5.19626	5.6923	8.37877	8.74057	7.74597	6.78884	6.51131	8.2136	5.58048	4.43705	8.6766	5.22156
ANKRD2	2.60732	1.91677	1.91677	1.91677	2.61688	2.60016	2.77591	1.91677	2.95044	2.66054	2.60322	2.60023	2.61692	1.91677	1.91677	3.19764	3.60532	1.91677	5.68368	2.62121	2.67146	3.2051	1.91677	4.24656	3.14737	2.62993	3.00824	3.61449	6.37387	1.91677	7.53473	3.09593	2.90535	2.86417	2.86893	1.91677	6.13378	3.50773	7.336	5.78893	3.10091	1.91677
ANKRD20A1	8.62095	10.6254	8.37175	7.12832	6.2703	9.5637	8.58752	10.1087	9.41879	5.74019	8.28313	8.39425	9.31492	9.65708	8.3007	7.39147	7.81138	8.98625	6.95803	7.43256	6.58782	8.21816	9.04771	8.76383	8.81007	8.70751	7.10594	7.83085	7.68804	9.44792	5.9662	7.56039	7.59735	7.64898	7.1514	8.20956	7.44502	8.96557	4.65613	4.43705	7.10277	8.26329
ANKRD20A11P	3.65434	5.01969	3.3814	3.90803	1.91677	4.01475	3.24765	5.88486	3.23375	5.07914	3.52893	4.09399	4.13956	4.44761	1.91677	1.91677	3.60532	3.60343	2.56456	3.43641	2.67146	3.78156	3.2647	3.87803	3.70287	1.91677	1.91677	4.33934	3.36029	4.11374	5.77803	1.91677	4.37069	4.2171	3.07301	1.91677	3.75269	1.91677	6.01119	1.91677	1.91677	3.06309
ANKRD20A12P	8.50668	10.9816	5.20266	9.15733	8.93641	8.11275	10.5484	8.73166	10.2572	7.96358	2.87882	9.86316	8.72405	7.48444	1.91677	9.53411	6.91103	9.64827	8.58399	8.36951	7.99937	9.09564	10.7751	5.31021	7.13896	9.90184	8.8228	7.41554	10.1413	9.28835	8.81387	6.82239	3.68907	9.08123	9.71516	7.9725	4.80731	9.65803	6.11863	8.80766	9.43756	9.54145
ANKRD20A19P	3.40834	4.2842	2.59403	1.91677	1.91677	2.60016	3.47158	9.87844	4.2954	2.66054	3.84812	3.07991	4.70313	1.91677	2.88596	3.19764	6.46687	4.25385	2.82551	1.91677	4.28574	5.46658	4.72789	4.03818	4.69869	3.12867	1.91677	3.06304	3.36029	3.93342	9.35874	4.73145	2.90535	3.91091	3.07301	2.55349	4.02512	2.86538	3.89516	4.92913	1.91677	2.86063
ANKRD20A2	8.32423	10.5647	8.39009	7.19198	5.58675	9.72249	8.19797	9.95084	9.13547	6.06271	8.17856	7.78619	9.52129	9.64906	7.83683	6.90946	7.88981	8.89948	6.93994	7.39368	6.97523	8.17063	9.0307	8.83483	8.68267	8.91312	6.34031	7.90833	5.66664	9.28612	5.50151	7.7629	7.8197	7.59961	6.63648	8.30813	7.58287	8.90574	4.65613	3.29084	7.16723	8.2395
ANKRD20A3	8.36338	10.5147	8.15293	7.25295	5.58675	9.71658	8.12501	9.8526	8.89921	5.84738	8.11651	7.72272	9.53546	9.62199	7.64609	6.9656	7.9586	8.77422	6.92161	7.3456	7.10285	8.0792	8.97084	8.63712	8.66722	8.76485	6.29929	7.88807	5.71279	9.18957	5.47066	7.59397	7.76571	7.52883	6.64881	8.4131	7.34002	8.76693	4.26591	3.48561	7.194	8.13163
ANKRD20A4	8.61447	10.5075	9.46322	7.34916	6.25321	9.58494	8.85578	9.88482	9.28641	5.79479	8.55115	8.50469	8.79646	9.3458	8.83003	6.68258	8.22842	8.5701	7.60023	7.26171	6.38343	7.73701	9.24383	8.61039	8.50577	8.67132	6.68077	7.26653	7.80394	9.20141	6.92636	7.63326	7.30098	7.33878	7.44069	7.63539	7.45223	9.14445	4.447	4.25642	7.07424	8.63854
ANKRD20A5P	4.72296	8.4072	3.82507	4.91681	4.9384	4.36965	5.94937	5.92523	5.80322	6.01758	3.25425	5.94749	6.61608	5.26747	1.91677	3.46253	7.9753	5.53079	5.49724	4.71657	4.11247	5.07314	5.93895	8.02721	8.86753	5.18381	4.837	5.90831	5.9622	4.96113	7.81642	3.54359	7.11193	6.85094	4.35739	4.28749	7.18407	6.01933	11.3216	4.04741	5.12669	5.66704
ANKRD20A8P	6.61797	9.73997	8.15722	5.95388	5.28252	8.63855	7.7109	9.18517	8.34757	5.46476	7.59257	6.86062	9.25836	7.9527	6.75832	5.22306	7.53173	7.9621	5.12982	6.65923	5.63062	6.19564	8.15794	7.35216	7.71613	7.59222	4.58211	5.98688	5.13203	7.83186	6.00962	7.04278	6.84879	8.35079	5.3381	6.67722	6.05994	7.72947	3.60653	3.05206	6.40067	7.75469
ANKRD20A9P	11.5051	12.4047	12.1457	11.0814	11.6209	12.4599	12.1149	12.4902	12.1822	12.0076	11.8852	12.3867	11.4812	9.92409	9.80102	9.49336	11.5545	12.2714	11.9829	10.813	10.7797	11.5729	12.0183	10.665	11.9443	10.9047	11.4712	10.6001	12.1157	11.1726	11.9543	10.6454	11.7516	10.7429	12.0853	11.6452	10.4434	10.295	10.9253	10.6282	12.3246	12.3278
ANKRD22	2.60732	3.42599	6.67708	6.54846	5.8373	3.52228	2.52869	7.38356	2.95044	7.91533	4.1769	3.07991	6.27045	4.63723	1.91677	5.97548	2.63859	3.60343	5.02951	4.66415	2.67146	3.04126	2.60886	7.04994	6.7945	4.17481	1.91677	2.58999	2.85184	4.71441	9.03937	5.25857	3.11649	2.59259	1.91677	4.39759	4.50076	5.5286	3.22328	3.05206	9.29658	3.22974
ANKRD23	8.81703	8.50744	8.78603	6.33919	7.73073	8.67862	9.03715	8.19128	8.50313	8.38267	10.4198	8.87739	8.53593	8.90408	9.12793	8.8312	8.73917	9.33811	10.2247	9.42037	8.11391	8.3449	8.50258	9.70715	8.98227	8.75545	8.90353	9.12736	9.8885	8.45543	7.07644	8.18916	8.82823	8.70016	8.84093	8.89309	7.7677	8.62573	8.82156	7.41908	10.382	8.62636
ANKRD24	10.5569	4.97831	6.05877	6.41238	4.35446	5.0063	8.38815	5.48594	9.35931	7.25874	8.37685	7.64393	5.28265	9.61926	10.8746	8.93318	9.26791	9.887	9.2595	7.70444	5.15748	6.61871	8.67194	4.63483	8.48829	7.87868	11.1174	8.00555	7.21633	7.58664	9.27922	6.64135	7.16852	9.67225	5.24294	6.3197	7.75024	8.06653	4.70379	4.25642	5.30257	9.66712
ANKRD26	10.2421	9.82155	9.58284	10.3356	10.406	10.9872	10.557	10.4258	10.4928	9.34834	10.62	10.7623	8.71785	10.69	10.548	10.9188	9.73137	9.96827	10.3583	11.0564	10.2737	10.4532	10.4629	9.52672	9.68615	9.87605	10.3659	11.1621	10.7874	10.9344	9.93959	9.88695	9.84403	10.5347	10.4789	9.92556	10.3509	10.1305	10.6174	11.8816	10.3257	10.2585
ANKRD26P1	2.88446	2.89647	3.82507	3.37623	1.91677	2.8746	2.52869	1.91677	2.52196	3.88709	2.87882	4.79487	1.91677	1.91677	1.91677	9.49654	3.14285	1.91677	8.51849	2.62121	2.67146	2.57678	2.60886	3.04656	2.99017	3.70599	1.91677	3.3732	1.91677	3.31768	3.71446	2.60998	2.90535	3.62047	3.38548	2.81021	4.50076	3.50773	3.36619	3.79812	10.2618	1.91677
ANKRD26P3	2.60732	4.21272	1.91677	1.91677	1.91677	6.53686	1.91677	1.91677	2.52196	3.17871	3.75071	2.8747	1.91677	3.4189	1.91677	1.91677	4.60507	3.77962	1.91677	1.91677	1.91677	1.91677	1.91677	7.46261	1.91677	3.70599	3.00824	1.91677	1.91677	2.63755	1.91677	1.91677	1.91677	2.59259	2.86893	3.29866	1.91677	1.91677	2.58655	1.91677	2.61301	1.91677
ANKRD27	11.1264	11.8512	11.7252	12.0732	11.5163	11.7265	10.9945	11.1352	10.4356	12.5406	11.9897	11.537	11.8216	10.9051	11.3478	11.7543	12.0208	10.7747	11.6862	11.7562	12.7125	12.5525	11.5582	12.8703	10.9828	12.405	11.4398	11.8051	11.0536	11.5787	12.5246	11.0707	11.9572	11.1098	10.9726	11.7171	11.9761	11.197	12.5285	11.5849	11.0146	12.8306
ANKRD28	10.8875	11.6804	12.3201	12.5096	12.4683	11.2959	10.9179	11.5244	11.4118	11.5098	10.6303	11.7341	12.6678	11.6409	11.0971	10.8221	12.8427	11.4539	11.9854	11.6206	12.2683	11.1317	11.7376	11.3095	11.1853	11.3731	11.2237	13.8783	11.0774	11.0384	11.5372	11.7056	11.4758	11.0276	11.8784	11.3182	13.8409	11.5754	12.0281	12.0821	11.2167	11.5033
ANKRD29	7.0418	7.99631	3.3814	1.91677	3.67623	2.8746	2.77591	6.17987	1.91677	2.95758	6.25132	3.52244	4.70313	2.80943	1.91677	1.91677	5.5785	5.88984	1.91677	2.90358	3.19651	3.04126	1.91677	2.58	3.86781	4.57915	4.26872	5.5421	4.43802	1.91677	7.70236	10.8826	3.28992	5.12886	2.59604	2.55349	4.1792	3.23615	5.70092	6.52845	6.09402	7.40855
ANKRD30A	2.88446	2.61605	1.91677	1.91677	1.91677	1.91677	1.91677	1.91677	1.91677	2.66054	2.60322	2.8747	1.91677	1.91677	1.91677	1.91677	1.91677	1.91677	1.91677	2.62121	2.67146	7.30224	3.41147	1.91677	2.5459	1.91677	1.91677	5.56796	3.05258	1.91677	3.13476	2.88812	2.90535	2.59259	4.86946	2.55349	2.87995	6.49676	2.58655	3.05206	1.91677	1.91677
ANKRD30B	1.91677	3.27799	1.91677	1.91677	1.91677	1.91677	1.91677	1.91677	3.35036	2.66054	1.91677	1.91677	5.06282	1.91677	1.91677	1.91677	6.41877	1.91677	1.91677	2.62121	3.3799	11.6416	4.03796	4.24656	2.5459	1.91677	2.69753	3.81491	1.91677	1.91677	8.528	2.60998	2.90535	2.86417	2.59604	1.91677	5.0583	7.45111	3.22328	3.92885	2.89229	2.59002
ANKRD30BL	2.60732	4.35204	2.59403	3.37623	1.91677	4.79462	4.46435	1.91677	5.96831	2.66054	4.93568	4.01495	4.59651	4.22713	1.91677	1.91677	2.63859	3.50454	3.02107	1.91677	1.91677	3.2051	6.02023	4.18069	1.91677	1.91677	1.91677	4.6178	4.19127	1.91677	3.13476	1.91677	5.23218	1.91677	5.06857	4.1032	1.91677	3.9132	1.91677	3.29084	4.04898	3.81498
ANKRD30BP2	7.20599	4.59382	2.86616	2.9698	1.91677	4.36965	4.46435	3.71684	5.95263	2.95758	4.02293	7.21124	3.67632	3.80673	4.51408	1.91677	1.91677	3.93382	3.44451	4.22708	2.67146	5.68654	3.95311	4.11137	5.40013	4.69104	1.91677	3.06304	6.08986	1.91677	8.44769	1.91677	9.80145	3.23451	9.24128	6.13206	3.53071	5.41793	1.91677	3.79812	7.53135	3.37325
ANKRD31	3.09156	6.30069	3.3814	4.81088	3.88221	4.92543	4.26463	3.71684	4.53082	4.72829	5.33265	5.77548	3.97388	3.62851	1.91677	2.83685	7.53924	5.08084	6.13036	5.11636	4.70209	4.02926	3.54117	2.8468	3.14737	5.25742	4.94882	6.07939	3.97045	5.8169	5.50151	2.88812	3.98822	6.84034	6.43762	4.54757	6.31919	6.01933	5.79046	3.05206	5.67822	6.35572
ANKRD32	11.1991	10.923	11.0718	10.3023	11.4523	10.3658	3.96362	12.2016	10.3413	10.6465	10.1569	10.5992	9.7112	10.7562	10.8908	9.98673	10.2059	9.06032	11.0729	10.0308	10.4088	11.4012	10.7875	9.44503	10.7823	9.90751	9.15937	11.7563	10.3261	11.1863	9.56495	10.5614	11.3976	9.95212	11.1627	10.765	10.389	11.6892	12.4394	9.9844	11.2248	12.0945
ANKRD33	2.60732	1.91677	2.59403	1.91677	5.55909	1.91677	2.52869	6.26086	1.91677	2.66054	4.02293	1.91677	4.75351	1.91677	1.91677	1.91677	4.41684	1.91677	1.91677	2.62121	9.75615	1.91677	1.91677	2.58	1.91677	5.996	3.85797	2.86059	1.91677	1.91677	4.94863	1.91677	2.6225	2.59259	2.59604	2.55349	1.91677	1.91677	1.91677	1.91677	3.55015	1.91677
ANKRD33B	6.96236	9.68554	4.22125	7.38591	4.70301	7.49271	9.26928	10.6987	7.06095	5.92281	6.45166	8.35674	13.4601	8.89506	3.76318	1.91677	11.8944	7.22583	6.88425	5.39596	12.3826	12.2764	4.26375	11.1557	7.4351	8.83495	12.0851	10.451	10.0867	6.79887	9.51703	9.49584	8.24489	7.75988	3.73341	9.69261	12.5656	5.63129	13.0442	11.8868	6.20368	6.29535
ANKRD34A	6.64367	7.41184	5.81897	7.87381	5.86009	6.45391	6.04318	6.36709	7.88295	5.65416	9.0503	6.33558	7.12776	5.85901	7.36556	5.77994	7.68172	8.19324	6.45777	5.62944	8.36584	8.99463	6.95829	4.18069	6.91289	6.96734	6.36039	7.16912	7.70518	5.51503	9.77384	8.98059	6.92744	9.68561	8.50402	4.91893	8.13346	6.91653	6.35657	8.79572	6.40067	8.4476
ANKRD34B	6.57852	6.16141	4.6307	7.38591	7.71213	6.56348	3.96362	4.66466	4.24294	6.01758	6.78409	7.80302	4.13956	7.34567	4.51408	6.87078	5.35687	6.72258	5.86789	7.43256	2.67146	2.57678	6.13411	3.69458	4.89164	1.91677	1.91677	5.22146	6.83524	8.97736	6.20893	3.09593	8.17299	7.587	1.91677	6.33317	4.02512	7.06988	5.79046	3.652	6.30555	1.91677
ANKRD34C	1.91677	1.91677	1.91677	1.91677	8.20875	1.91677	1.91677	2.58918	3.1024	1.91677	10.439	1.91677	1.91677	6.16023	1.91677	1.91677	4.66247	2.98491	3.657	3.89298	3.3799	7.5515	2.88659	1.91677	1.91677	3.30364	5.1488	1.91677	2.58365	1.91677	2.92068	2.60998	5.66073	1.91677	1.91677	3.80822	3.85018	1.91677	1.91677	2.72962	1.91677	5.2539
ANKRD35	9.9688	9.90559	7.09026	6.30114	9.25605	5.32177	10.1343	11.1872	9.36227	8.70346	7.94859	3.63807	4.53993	8.06148	9.73666	9.73572	2.92746	9.21906	5.16173	5.80642	2.67146	2.57678	8.52357	3.69458	4.56854	5.54822	3.42744	9.34544	2.58365	4.27222	6.03084	3.86501	3.79693	2.86417	8.4095	7.24524	2.87995	6.97597	3.05737	2.72962	2.89229	4.39986
ANKRD36	11.7869	11.9488	11.475	7.84771	10.428	11.888	11.3216	11.75	12.1631	10.2638	11.7876	12.3762	11.6289	11.3727	11.7788	11.5231	11.032	12.0814	10.2643	11.3112	11.0321	11.6842	11.4923	11.0128	11.6463	11.41	11.5143	11.7138	12.415	11.7529	10.8775	10.9444	11.9735	10.7443	10.1218	11.3826	10.8594	11.4717	11.5576	10.9133	11.5058	11.8352
ANKRD36B	11.7463	11.7943	11.0524	7.57284	10.4544	11.8296	11.2127	11.5219	11.6766	10.265	11.5145	12.0159	11.172	11.0441	11.6249	11.1821	10.4652	11.6521	10.1734	11.1723	10.5619	11.4216	11.329	10.7627	11.4512	11.2762	10.9897	11.2944	12.0502	11.4412	10.7566	10.6598	11.4575	10.6214	10.0861	11.1585	10.464	11.4597	10.8521	10.391	11.2194	11.4619
ANKRD36BP1	10.0101	9.24185	8.827	9.44532	8.5216	11.0643	9.29484	8.8329	9.17134	9.13324	8.11197	9.93871	10.5743	9.80159	9.70031	8.81603	7.67492	9.6181	9.40663	9.67656	8.69876	9.44265	9.05733	8.34448	10.021	9.46197	8.31789	8.99631	9.2417	9.40965	8.04679	9.12994	9.96205	8.79913	9.11608	10.5138	7.55633	7.93302	8.41883	8.6965	10.0167	8.85488
ANKRD36BP2	8.07813	8.10933	8.46121	5.42499	9.2836	6.31975	9.25307	8.5539	9.59389	8.03869	8.96234	4.59875	9.66521	3.62851	9.12337	7.10541	5.35687	3.50454	6.14626	4.81583	4.11247	3.86962	5.03575	8.61039	3.4034	9.44258	5.44236	8.09222	6.99253	2.92603	5.40687	3.76695	7.20505	2.59259	1.91677	8.3517	7.67824	4.86087	7.26	3.92885	6.75269	7.65029
ANKRD37	6.55161	7.27522	7.19417	8.45211	6.77987	6.41057	6.10248	5.34366	7.16635	6.41543	7.96377	5.49903	5.90477	6.70611	6.93575	6.89025	7.5013	7.06387	7.011	5.8532	6.95076	6.02746	7.3828	4.58568	6.59093	7.59222	6.07453	5.80362	5.09743	7.08131	7.06622	7.04278	5.7379	5.12886	6.33448	6.81784	6.77591	8.38407	6.71673	5.97048	5.67822	7.67415
ANKRD39	9.0864	9.47977	9.26683	9.018	10.5359	7.82486	9.09469	8.40544	8.49506	9.14636	9.09465	8.33761	9.50698	8.52018	8.76697	9.62689	8.53284	9.674	9.80649	8.75097	9.42009	9.05477	8.4414	10.4228	8.88544	8.98726	8.95055	10.0395	9.33271	8.79561	8.92821	8.83096	9.1495	10.5663	10.2343	8.89762	9.50417	9.58044	9.64761	8.88856	10.7617	8.70952
ANKRD40	12.6888	11.9356	11.5144	12.233	11.9707	12.2775	12.0043	11.7313	11.758	11.8036	11.5589	12.4934	12.2989	12.2137	12.312	11.4691	12.6998	12.2708	12.1376	12.7439	12.7059	12.2689	12.2131	13.1044	12.2942	12.0572	12.4375	11.8285	12.6608	12.6587	11.7196	12.5132	12.3919	11.8177	12.155	12.1335	11.9857	12.0094	12.2849	12.8631	12.4117	12.0806
ANKRD42	8.18253	8.92223	8.33436	6.61195	8.76055	8.7176	8.67288	9.16642	7.67967	9.24723	6.98613	9.61415	8.54647	8.41056	7.45559	8.09156	7.40597	8.04333	9.06051	7.84939	6.88771	8.19062	8.8977	8.35167	8.71809	9.22148	6.5817	8.82844	5.71279	7.29983	9.40808	8.17148	7.90541	9.92607	9.71954	8.28757	9.61435	9.01831	9.56795	8.06823	10.0092	10.043
ANKRD44	10.3138	8.95416	10.5564	7.50764	8.65416	8.82585	9.20668	9.12602	9.90415	9.60746	10.0602	9.40408	6.69407	9.00391	9.42757	9.92678	8.86991	9.5558	9.56098	10.1672	4.20193	10.1646	8.76594	8.67775	11.0823	9.46774	9.60788	7.49807	11.5504	9.60769	5.30548	9.08343	9.84258	9.16632	10.2627	9.82453	9.07495	9.20362	7.05939	9.95608	8.93628	10.2124
ANKRD45	5.55226	8.85336	3.0697	6.91849	3.55853	8.63229	3.47158	4.92924	4.00947	3.51532	6.95606	8.47349	5.50225	5.93164	3.76318	6.04678	5.48771	10.2108	3.75055	7.12594	7.38433	6.73233	9.32178	3.21108	3.28308	3.81465	2.69753	7.60124	2.85184	6.77369	2.92068	3.54359	6.61072	3.91091	6.4089	3.52974	3.25577	7.50589	5.42106	8.57139	5.86819	6.23232
ANKRD46	10.857	10.9957	10.6793	12.4156	10.842	9.9102	10.8184	10.1228	11.063	10.2468	9.95397	10.734	11.2568	11.5873	11.3201	10.5001	11.181	8.73564	10.3727	11.2252	11.6523	11.1004	10.2663	10.9197	9.8109	10.3289	10.4548	9.5478	11.1396	10.2075	9.44203	11.501	11.0574	9.19776	9.9016	10.0939	8.07391	9.79898	8.99324	10.0744	11.5133	10.0407
ANKRD49	9.76752	10.0042	9.94351	9.17318	10.7131	10.3459	10.0542	10.7045	9.81302	10.357	9.97285	10.6528	11.0403	10.914	9.9734	10.1429	9.47186	9.64177	10.0227	9.29311	8.97817	9.92194	9.31578	11.0258	9.85362	9.40098	10.3219	8.75205	8.7191	9.97626	10.0382	9.78019	10.5916	9.12549	9.601	10.417	11.4272	11.4475	8.87346	8.59912	11.2259	9.65369
ANKRD5	10.3916	10.3723	9.98029	8.81071	10.9636	10.2591	10.8468	9.69436	10.1371	10.9283	9.6505	10.9703	9.38704	9.7197	10.8078	11.7576	10.3289	10.5055	11.3297	10.6453	8.24034	9.55641	10.6864	9.45341	10.2706	11.3178	11.2058	7.87783	8.15935	11.4206	10.8833	9.45624	10.3532	3.23451	10.9689	11.2961	9.96126	10.1521	8.80562	9.39514	11.4365	9.62949
ANKRD50	11.3617	12.1063	12.0907	11.4115	10.8284	12.0086	10.9399	12.1367	12.1481	12.5747	11.5472	10.8627	10.7533	11.1559	10.7512	12.4022	10.9258	11.2337	12.0655	11.7268	10.3701	12.5285	11.412	10.8228	10.2308	11.8815	10.1441	11.0274	11.1917	12.0539	9.41212	11.6592	11.3952	11.1791	10.903	12.2986	11.77	10.8106	12.8637	12.285	10.8498	11.2873
ANKRD52	12.8563	12.8573	13.3852	11.6965	12.8052	13.4731	12.8649	12.4604	12.6625	12.298	12.85	12.0737	12.2679	12.5838	12.7228	13.1659	11.9567	12.4501	13.3318	13.3273	12.093	12.342	12.7025	12.8491	12.9293	12.1922	12.6894	13.2321	13.2441	12.7376	11.6632	12.3677	11.8016	12.5096	12.912	12.6097	13.5133	12.0468	13.9931	13.043	13.141	12.5856
ANKRD53	4.03385	7.82844	6.11294	4.43358	6.2703	6.08243	7.04709	3.71684	6.49701	7.15863	5.71633	8.58798	4.28668	7.20676	6.71032	5.86139	4.19814	5.01708	7.31462	6.96547	5.15748	5.61693	6.28959	4.81558	4.14465	6.31966	5.40396	6.26407	5.5696	6.59829	3.82351	4.46013	8.54108	3.37847	5.10521	6.96334	4.02512	5.63129	3.89516	3.48561	4.74109	8.01036
ANKRD54	10.9899	10.7259	10.3452	10.5988	10.2472	10.2601	10.9605	11.2735	11.1825	9.738	10.9637	10.239	10.3799	10.6503	10.5716	10.0312	10.1146	10.0677	9.97576	10.5758	9.51902	9.66758	10.3203	9.73629	9.68743	9.71081	10.5506	10.8245	10.2963	10.3377	8.86483	10.9161	9.40033	11.3925	11.0035	10.0609	9.9888	9.80171	10.0302	10.6494	8.89883	10.2417
ANKRD55	2.88446	3.7815	1.91677	3.90803	1.91677	3.24857	3.5688	1.91677	5.92075	2.95758	6.46597	3.39399	3.10733	5.26747	4.11636	1.91677	10.2339	5.90737	2.56456	2.90358	4.28574	1.91677	5.03575	2.58	3.78807	3.58669	6.38019	1.91677	3.4863	5.84143	1.91677	2.60998	5.9898	1.91677	3.07301	2.81021	9.18076	3.50773	3.89516	4.66967	3.27238	2.59002
ANKRD6	11.4661	9.54586	12.2288	10.4265	9.10031	11.0414	11.4964	12.9065	9.75228	11.3121	11.1488	9.33825	9.26475	11.0744	11.4333	10.9814	8.86693	10.928	10.5508	11.4001	10.2773	9.13949	9.08112	8.52072	11.5531	11.3178	10.3672	8.87292	10.4842	9.96796	4.18486	9.85408	11.5222	10.6098	10.5214	12.845	8.21628	12.511	5.20917	8.67059	9.72422	11.5755
ANKRD60	3.76057	2.61605	1.91677	2.9698	2.61688	2.60016	2.52869	2.58918	1.91677	1.91677	3.52893	2.60023	1.91677	1.91677	1.91677	1.91677	1.91677	2.79532	1.91677	2.62121	1.91677	1.91677	1.91677	1.91677	1.91677	1.91677	3.23889	1.91677	3.05258	3.14115	3.13476	1.91677	2.6225	1.91677	1.91677	1.91677	3.25577	3.23615	2.85584	3.05206	1.91677	1.91677
ANKRD62P1-PARP4P3	1.91677	3.10589	4.6307	1.91677	1.91677	7.3549	1.91677	1.91677	3.80174	1.91677	1.91677	1.91677	6.43102	1.91677	1.91677	3.85912	2.63859	1.91677	1.91677	1.91677	1.91677	1.91677	4.51546	5.21786	3.61125	1.91677	3.97349	2.58999	1.91677	1.91677	1.91677	1.91677	2.6225	5.01908	1.91677	1.91677	1.91677	3.23615	3.71046	1.91677	1.91677	2.59002
ANKRD63	6.71815	6.57204	4.22125	5.19365	6.38455	7.37755	5.20217	4.84651	2.76659	2.66054	5.20086	3.93077	6.43102	6.48324	7.91295	1.91677	6.09045	4.51162	4.13573	4.36697	4.81689	5.32789	1.91677	8.2931	5.12359	3.30364	6.36039	6.71933	6.14127	5.71437	2.63365	1.91677	5.43184	1.91677	4.6868	3.16159	3.25577	3.50773	3.36619	1.91677	3.41985	5.64293
ANKRD65	8.88049	6.55824	3.72856	9.05269	10.676	6.70169	8.75577	10.244	8.8704	12.2061	11.1316	9.11158	11.2509	11.0563	10.2351	10.0224	10.1603	11.1035	12.9493	10.6933	11.5923	6.22704	10.6535	4.24656	11.292	11.103	12.8004	4.80593	11.7675	7.03968	3.82351	5.74131	11.4356	7.64898	10.9485	12.6504	2.60404	8.28579	4.447	4.25642	10.9441	8.36206
ANKRD7	2.88446	7.68357	4.22125	5.62388	5.88253	3.52228	5.6838	8.03465	6.80642	5.35968	7.77582	6.30433	4.70313	1.91677	4.51408	4.40425	5.09406	3.27654	4.58424	5.26305	4.57689	6.21142	7.35964	4.30933	2.5459	7.45179	5.47974	5.69064	6.45729	4.86761	1.91677	2.60998	6.22193	2.59259	1.91677	6.96334	6.16932	6.01933	4.99824	6.60352	6.03588	7.5181
ANKRD9	8.33609	6.96614	6.76975	7.72401	7.23578	9.09314	8.09984	8.82495	8.27719	7.71851	10.2853	9.03529	7.39994	10.7158	10.3273	10.9271	7.64044	9.50796	8.43381	7.67232	6.88771	9.52053	7.90951	6.55912	7.80824	7.36377	8.68262	7.40131	8.37814	8.80805	8.0978	7.6397	8.58676	7.94915	7.84562	6.69817	8.83673	10.9713	8.14668	9.34141	6.89004	8.63247
ANKS1A	11.6668	12.2099	12.433	13.429	12.1163	12.069	12.4356	12.2971	10.997	12.4213	13.5787	12.2647	12.0981	11.9917	11.1961	12.0609	12.0545	11.8173	12.3197	12.1708	11.8109	11.777	12.1428	12.005	11.389	13.7039	12.1592	11.6707	11.8666	11.4211	12.3384	11.7606	12.9092	11.1548	11.9411	12.1419	10.9995	11.0343	9.79751	11.8994	11.7348	11.9318
ANKS1B	8.85324	9.39314	10.4599	7.99769	5.6923	6.89216	6.79248	8.67677	9.93429	7.11655	10.2268	8.69405	8.39533	7.23564	5.68654	1.91677	8.47922	9.07391	6.94902	6.78484	7.49841	10.5179	9.44972	6.25538	10.1461	9.56779	9.17076	8.23538	9.35278	7.92622	2.92068	3.95599	8.72831	8.51953	8.24893	4.28749	8.33419	6.87549	7.7732	5.04277	7.24608	11.7484
ANKS3	10.267	10.8271	10.5119	9.23992	10.2034	10.0138	10.1048	10.0093	10.5729	10.057	10.5027	9.79188	9.90105	9.76494	10.6484	10.0356	11.0492	10.1267	10.3386	9.16742	10.5997	10.2075	10.3588	10.4993	10.1516	9.86006	9.99508	10.2877	9.65862	9.7288	10.5641	9.8883	10.0221	9.90337	10.9017	9.62457	9.64614	10.6709	10.0785	10.3344	9.82178	11.3989
ANKS4B	2.60732	1.91677	3.0697	1.91677	2.89762	3.07978	2.77591	2.85947	1.91677	3.88709	2.87882	2.8747	9.1748	2.80943	3.26386	1.91677	2.92746	2.79532	4.06737	2.90358	1.91677	3.2051	2.60886	2.8468	2.99017	3.45397	3.00824	3.06304	3.21788	3.93342	3.71446	2.60998	2.90535	2.86417	3.24092	3.16159	3.64682	3.23615	2.58655	2.72962	9.7753	2.86063
ANKS6	11.7397	12.3362	10.478	10.9279	10.172	12.0424	11.3638	12.2003	11.4675	11.5154	10.9806	10.7871	11.0613	10.7574	8.89581	1.91677	12.2072	12.3333	12.0665	10.5862	11.1781	11.2842	12.8366	11.4664	4.47436	11.9153	11.8499	11.6625	12.2068	11.653	11.566	10.7922	10.0822	12.02	11.5817	11.0411	11.7697	11.2936	11.2999	9.61485	11.1206	10.3695
ANKUB1	2.88446	3.27799	2.59403	1.91677	2.61688	1.91677	4.26463	1.91677	3.1024	5.20625	1.91677	3.52244	3.10733	4.95265	1.91677	4.01814	1.91677	2.54272	2.82551	4.36697	1.91677	1.91677	3.2647	1.91677	5.47357	5.76469	2.69753	1.91677	1.91677	5.09066	3.13476	3.09593	2.90535	2.59259	3.51332	7.72479	2.60404	5.58087	2.58655	1.91677	3.66738	1.91677
ANKZF1	11.0042	10.2587	11.7227	10.4021	9.97034	11.4364	11.252	10.6783	10.8759	11.2059	12.3616	10.8019	11.3963	10.7674	11.2401	11.8362	10.679	11.0733	11.5246	10.9915	11.2506	11.0454	10.5353	10.9275	10.8726	12.0505	10.9531	11.2174	11.0964	10.5562	11.6879	11.3666	10.4514	11.0819	11.2915	11.1342	10.8341	10.8964	11.0472	10.5999	11.2388	10.7417
ANLN	12.3613	12.3017	13.0214	12.0983	11.9145	11.422	12.7386	13.171	12.2455	12.4815	11.661	12.5102	13.5062	12.2701	12.8203	11.8653	11.5934	12.4276	12.389	12.6594	12.4143	13.5227	12.3686	13.5085	12.477	12.8142	12.3569	13.4856	12.4936	12.6576	13.4338	14.2466	12.4978	12.6363	12.4004	13.3173	14.9183	11.6728	14.1476	14.9121	12.5426	11.3777
ANO1	7.60287	3.97163	3.0697	7.10646	3.42767	5.47075	6.02797	7.86926	7.38008	5.46476	10.377	10.3064	3.88231	5.3228	8.26795	1.91677	5.21272	3.77962	3.657	7.58529	5.59932	3.86962	4.1176	3.04656	2.79971	4.51959	10.7103	8.85216	3.05258	10.8647	14.5616	7.79213	10.9566	4.81455	4.6868	7.66758	7.23516	4.46835	4.32902	3.48561	3.55015	8.21531
ANO1-AS2	1.91677	1.91677	1.91677	1.91677	1.91677	1.91677	1.91677	1.91677	1.91677	1.91677	1.91677	1.91677	1.91677	1.91677	1.91677	1.91677	1.91677	1.91677	1.91677	1.91677	1.91677	1.91677	2.60886	1.91677	1.91677	1.91677	1.91677	2.58999	1.91677	2.63755	5.80295	1.91677	3.11649	1.91677	1.91677	1.91677	1.91677	1.91677	1.91677	1.91677	1.91677	1.91677
ANO10	8.23837	9.04837	9.9571	9.28438	6.90535	9.19227	9.07268	5.59032	8.4232	8.78626	8.93435	9.435	10.2772	9.08146	8.84675	10.5936	9.50098	8.65266	9.41974	9.78114	8.878	9.45262	8.33064	9.28521	9.54818	9.78506	8.99288	10.9544	8.85068	8.91546	9.79253	9.47437	10.3491	9.8816	10.0141	9.72991	11.4276	8.85919	9.86828	12.1722	9.2506	9.58614
ANO2	2.88446	3.42599	2.86616	6.30114	4.70301	10.2011	2.52869	3.49838	4.00947	3.6523	1.91677	8.30253	9.95478	8.87686	6.87175	1.91677	7.35582	3.85908	2.82551	9.11343	9.21983	2.57678	1.91677	4.97552	3.9428	2.62993	2.69753	3.98752	2.58365	1.91677	2.63365	5.9639	8.38673	2.86417	1.91677	3.16159	6.82123	1.91677	7.95764	4.43705	3.77422	7.82031
ANO3	2.88446	6.06695	7.00708	3.90803	8.74233	3.07978	5.33252	5.56494	5.25521	3.17871	4.70986	9.35166	3.10733	5.0215	1.91677	6.83103	2.63859	5.48469	7.36294	6.04665	8.06349	3.3463	9.73857	5.60514	2.99017	4.74376	8.2604	3.3732	5.64299	4.41387	4.10351	3.09593	1.91677	6.24244	3.07301	3.16159	1.91677	7.465	2.58655	3.79812	7.59965	5.82528
ANO4	8.90723	7.26677	6.00248	5.35199	9.93068	5.15527	7.88936	11.5186	7.18654	7.80712	8.77995	8.79845	7.44571	8.65981	3.76318	5.77994	4.82164	9.34933	6.70295	6.18091	5.20004	9.57326	11.1628	5.21786	8.63052	11.7031	8.20607	4.76124	9.02456	10.6325	3.46146	3.66044	9.3845	5.05663	6.66103	8.49908	4.85239	11.0097	4.74986	4.80544	5.00957	7.28225
ANO5	8.56495	10.8134	10.484	7.6803	10.6371	9.20076	8.92496	10.6128	10.7011	8.37823	10.5191	10.645	10.8271	9.79675	10.4655	8.05755	10.7631	10.7263	9.8735	9.64712	9.67825	11.888	11.4115	9.67598	11.1653	11.6626	8.88636	3.50015	10.4405	3.60308	3.13476	10.1634	10.8832	7.29291	9.57865	9.14244	8.57786	10.5797	4.92026	3.92885	10.7579	10.4268
ANO6	11.8129	13.8307	12.2319	11.7174	11.5646	12.5857	11.6361	12.5505	12.0149	11.6216	11.2212	12.1589	12.7288	11.6769	11.5613	12.2192	11.1147	11.6809	10.9349	11.9777	11.6551	12.8331	12.6011	13.5097	12.2439	13.2829	5.40396	13.108	11.8067	12.3992	12.4464	11.2677	11.7574	12.6374	11.4978	12.3371	13.5949	12.3934	14.0384	14.2095	13.1499	11.5358
ANO7	5.37834	6.85768	7.64894	6.96783	6.86097	4.48888	3.96362	5.7109	4.97126	8.01026	6.09419	6.15462	10.2666	5.93164	4.39411	4.61125	6.77765	7.73643	9.67194	5.39596	7.76704	5.83687	5.18541	8.84761	8.74778	8.1514	3.97349	7.15222	5.06195	5.76656	7.85845	6.17442	6.70308	8.60644	6.95703	8.18383	7.45223	7.14084	7.20432	3.652	8.89612	6.74222
ANO8	11.3249	10.4629	11.1974	10.545	11.3682	11.4919	11.0962	10.7646	11.5516	10.271	11.2379	11.7094	10.1562	11.9157	12.6985	11.4114	10.2994	11.1637	11.8259	12.0526	10.002	11.6615	11.155	6.6437	11.9807	11.3777	11.526	11.8642	11.454	10.8736	10.1329	11.4237	11.6634	11.5542	10.6114	10.4178	9.80526	10.6917	10.2256	10.2524	10.291	10.8897
ANO9	10.2442	5.49914	12.3623	4.57118	10.5742	10.9123	9.58898	11.9079	10.0425	11.8032	11.4846	10.4848	11.113	11.2745	12.0399	13.7333	8.49088	11.4924	12.44	8.39728	4.92293	4.57532	9.25014	11.1459	12.459	11.0875	8.29204	5.08416	4.74026	10.6016	10.5587	4.51886	9.28995	5.97766	10.3225	11.4874	5.89977	13.2465	7.18801	4.66967	13.811	9.84708
ANP32A	13.9992	13.2152	12.4462	14.218	13.6153	13.3054	14.0124	13.484	13.1434	13.2322	14.1637	14.478	14.5603	13.4277	13.3069	12.9146	15.1355	14.0731	12.826	13.1268	14.6945	14.2262	13.2095	13.684	12.3926	13.2983	15.2755	14.5723	14.2144	13.9082	14.8067	13.8064	13.4511	14.1125	13.7109	12.7477	14.502	13.0033	14.2357	13.7194	12.4932	12.552
ANP32A-IT1	6.7302	5.87945	6.86733	5.01528	5.10179	7.34727	6.3426	6.7388	6.65035	6.26924	7.60554	8.05335	6.70667	6.00075	5.95799	3.85912	7.39773	7.10231	5.31128	6.35323	5.77759	6.24248	5.14946	5.04912	5.40013	6.91196	7.23098	5.94813	6.56149	6.55459	5.77803	5.5343	5.23218	6.22623	6.33448	5.40413	6.63071	4.67852	6.75047	5.97048	6.03588	5.15458
ANP32AP1	2.60732	1.91677	1.91677	1.91677	1.91677	1.91677	2.52869	3.49838	3.35036	1.91677	1.91677	1.91677	1.91677	1.91677	1.91677	1.91677	1.91677	1.91677	1.91677	1.91677	1.91677	1.91677	2.60886	1.91677	2.5459	1.91677	1.91677	2.58999	2.58365	2.92603	1.91677	2.60998	1.91677	1.91677	2.59604	1.91677	1.91677	1.91677	1.91677	3.05206	1.91677	1.91677
ANP32B	14.2049	13.1931	13.7568	14.0543	13.4961	13.8785	13.8546	14.1774	13.7561	14.1475	14.321	13.8391	13.0967	14.3342	13.7059	13.6241	13.9632	13.6836	13.8809	13.6335	13.5163	13.4503	14.0714	13.4644	13.4368	13.1717	14.1547	13.161	14.1086	13.8236	14.5177	13.7615	12.8934	14.0948	13.5834	13.8199	14.7595	13.1765	14.5566	13.6048	12.5132	13.2125
ANP32C	1.91677	1.91677	2.59403	1.91677	2.61688	1.91677	2.52869	1.91677	3.23375	2.66054	1.91677	2.60023	2.61692	1.91677	1.91677	1.91677	1.91677	1.91677	2.82551	1.91677	2.67146	2.57678	2.88659	3.21108	1.91677	3.30364	3.42744	1.91677	1.91677	3.83277	1.91677	1.91677	1.91677	1.91677	2.59604	2.55349	2.60404	2.86538	1.91677	1.91677	1.91677	2.59002
ANP32D	1.91677	1.91677	1.91677	1.91677	1.91677	2.60016	1.91677	1.91677	1.91677	1.91677	1.91677	2.60023	1.91677	1.91677	1.91677	1.91677	1.91677	2.54272	1.91677	1.91677	1.91677	1.91677	1.91677	1.91677	1.91677	1.91677	1.91677	1.91677	1.91677	1.91677	1.91677	1.91677	1.91677	1.91677	1.91677	1.91677	1.91677	1.91677	1.91677	1.91677	1.91677	1.91677
ANP32E	14.0053	13.4682	13.3396	14.3792	13.2701	14.3653	13.9523	13.5685	13.704	12.8377	12.4956	13.6065	15.7688	13.9518	14.2505	13.6134	13.3979	13.8837	12.8244	14.3326	14.7864	14.8791	13.4664	14.9551	13.203	13.1774	13.1951	13.7716	14.3968	12.8343	12.0937	14.0575	13.9987	13.7683	14.4604	14.1152	12.7692	13.0607	13.9931	14.404	12.3786	13.1007
ANPEP	3.85837	3.7815	3.99835	4.28043	4.35446	5.04504	4.36818	4.45513	5.06261	6.08475	4.93568	4.36987	4.53993	2.80943	5.47187	2.83685	4.71759	4.72834	5.12982	3.56789	4.70209	4.71746	3.76427	4.4267	5.40013	4.25122	4.58211	9.87296	4.86973	4.02672	4.5306	3.66044	4.9568	5.19756	7.17715	3.7223	14.7518	5.09628	12.5145	5.58091	3.96381	5.66704
ANTXR1	11.9333	10.7692	11.8802	12.6484	5.88253	12.647	10.2185	7.86926	10.4058	9.20773	10.5344	12.3397	10.6124	11.6906	11.3	1.91677	12.6428	8.47376	11.576	11.4268	11.8412	11.8226	9.35728	9.51396	11.5018	9.85713	11.7683	8.20705	11.9414	11.1726	5.85153	12.869	11.7986	8.45508	12.3338	11.1796	13.7447	8.03894	15.4527	14.281	11.1235	12.9563
ANTXR2	11.0433	10.6271	6.83553	8.30639	12.53	11.0319	7.46836	10.0439	8.54279	7.98126	10.9209	8.64199	7.85479	9.12066	8.01516	8.02272	9.34058	10.055	9.90763	11.2923	9.76844	11.7608	9.52797	10.1605	3.86781	7.66097	11.2741	5.56796	12.3681	8.29671	10.1293	10.2096	5.23218	4.52124	10.4711	10.3275	12.6706	8.68625	9.40119	11.2162	11.7026	8.40189
ANTXRL	1.91677	1.91677	1.91677	1.91677	1.91677	1.91677	1.91677	3.22818	1.91677	1.91677	4.43981	2.8747	1.91677	1.91677	4.51408	1.91677	3.47138	1.91677	3.32135	1.91677	2.67146	2.57678	1.91677	1.91677	1.91677	1.91677	2.69753	2.86059	3.36029	1.91677	2.63365	1.91677	1.91677	1.91677	1.91677	1.91677	1.91677	2.86538	2.58655	1.91677	1.91677	1.91677
ANXA1	7.89783	7.09592	7.3819	5.01528	7.53295	11.4932	7.30804	11.0722	6.8151	8.514	7.65628	7.92595	11.8808	7.71717	4.99418	1.91677	6.75202	7.41481	7.70032	10.5706	7.2098	10.439	12.0214	15.1641	10.1056	7.28752	6.95587	8.12288	6.97378	8.61265	11.7374	13.6241	7.98105	18.0495	8.18273	6.83685	16.5665	8.42015	15.5231	15.3445	9.76642	7.49818
ANXA10	3.26184	1.91677	3.23719	1.91677	2.61688	3.24857	2.52869	3.61261	2.52196	4.17369	3.25425	2.8747	1.91677	1.91677	1.91677	1.91677	3.47138	2.54272	1.91677	2.62121	1.91677	2.57678	3.54117	2.8468	2.79971	2.62993	4.26872	4.27605	3.05258	3.14115	2.63365	3.41372	3.28992	3.23451	3.38548	2.81021	3.25577	1.91677	4.60676	4.15606	4.63869	5.40535
ANXA11	8.4496	10.4629	12.2638	9.44096	12.819	11.0532	11.4047	11.0593	9.18477	11.1574	9.56349	10.0069	11.2123	9.68873	12.1982	11.6822	8.48312	11.045	12.1234	10.9188	10.4927	11.3965	11.322	10.7572	11.824	10.7781	11.0356	12.9684	11.9223	10.7017	14.3078	11.0376	10.4805	13.428	10.3734	11.9423	12.6523	11.8164	12.2642	12.6203	12.9628	7.95787
ANXA13	4.62095	2.89647	4.3514	1.91677	3.88221	3.39384	3.24765	3.37155	3.80174	4.78414	3.40004	3.07991	3.88231	3.16053	1.91677	8.40726	2.92746	3.14141	4.53565	2.90358	1.91677	2.57678	3.54117	7.27857	4.20557	3.12867	3.85797	2.58999	2.85184	3.14115	2.92068	5.9639	3.57067	2.86417	4.00374	3.52974	2.60404	3.23615	3.22328	3.29084	12.4034	2.86063
ANXA2	14.0459	11.3859	9.71383	10.6355	12.1347	15.1131	14.7615	14.1775	12.5478	12.8821	13.9512	8.48744	10.1891	12.0405	12.7397	13.8309	10.6254	13.6328	12.1359	13.4102	12.8062	14.7593	10.5567	11.522	9.44021	13.2102	14.7717	14.3328	13.1318	13.5701	16.9441	15.6919	12.8404	15.2157	13.6124	13.871	17.678	12.804	16.5917	16.68	12.0666	13.2129
ANXA2P1	3.94912	2.89647	2.59403	1.91677	2.61688	4.30585	2.77591	3.81287	3.35036	3.17871	3.64494	3.07991	3.97388	1.91677	2.88596	1.91677	4.41684	3.14141	2.56456	4.07072	3.3799	4.84635	3.0941	2.8468	2.5459	2.91556	1.91677	3.90415	3.36029	3.31768	3.71446	3.41372	2.6225	2.59259	2.59604	3.00275	3.40171	1.91677	2.85584	3.652	2.61301	4.20969
ANXA2P2	6.23368	4.41664	3.23719	3.67129	4.80199	7.09722	6.91306	6.38164	5.14839	5.39558	5.74016	2.8747	3.55861	3.16053	3.26386	4.15972	3.60532	7.4209	4.48527	5.70799	5.53458	6.63048	5.28809	3.87803	3.78807	6.66631	6.92927	7.00941	5.82205	6.02383	8.71931	7.89268	5.12068	7.32365	5.3381	6.34651	9.65554	3.23615	8.84775	8.91823	4.83644	5.78183
ANXA2P3	1.91677	2.61605	1.91677	1.91677	1.91677	1.91677	1.91677	1.91677	1.91677	1.91677	2.60322	1.91677	2.89767	1.91677	1.91677	1.91677	1.91677	2.79532	4.76309	1.91677	6.53939	1.91677	2.88659	3.59138	1.91677	1.91677	3.97349	7.30525	1.91677	1.91677	1.91677	1.91677	1.91677	1.91677	2.59604	2.55349	1.91677	1.91677	1.91677	1.91677	2.61301	1.91677
ANXA2R	4.45214	7.34113	6.65295	2.9698	2.61688	9.29892	7.27628	4.20727	8.63377	6.95879	8.88204	6.71391	7.93719	7.31894	7.59418	5.93845	5.4238	8.58102	3.75055	8.08233	2.67146	7.87687	4.95448	5.28009	7.20468	4.93666	7.24183	4.20962	8.59896	7.63635	7.8225	6.89966	8.44513	8.54583	7.88258	7.49891	8.25804	8.34706	7.28323	8.4137	3.66738	8.23148
ANXA3	5.21512	5.5561	5.1687	3.37623	6.68121	9.72984	7.32676	7.6225	4.39453	6.95879	5.56436	5.77548	8.56386	5.47693	2.88596	6.61395	4.19814	5.43704	6.63705	7.31263	6.28887	5.73113	5.78455	8.19655	5.69414	6.21357	5.05236	4.84923	3.79891	6.55459	14.9622	6.17442	6.70308	4.9805	6.06655	7.59132	5.20372	6.91653	7.79489	12.337	6.61412	4.33942
ANXA4	7.48706	8.28699	9.98633	7.49086	8.96287	9.82215	9.26605	9.35855	7.21957	10.1602	9.56515	8.08581	14.123	8.46031	7.96496	10.6024	9.23363	8.12397	10.0764	9.51936	8.27522	10.8619	7.31216	13.6064	10.7081	9.39897	8.77508	9.88706	8.86854	8.27446	11.8592	11.6488	6.61072	12.1092	8.99112	10.3384	11.4898	10.1283	12.0497	11.8279	11.8342	9.1574
ANXA5	13.9311	12.7397	8.94333	12.6559	12.0279	14.0176	12.6246	12.422	12.0189	13.6659	12.657	11.1143	11.5934	13.0134	13.128	13.219	10.8373	12.4812	12.2375	11.4644	11.6413	13.2907	12.2972	11.0375	11.1121	10.6647	10.346	11.9937	6.51033	12.1036	13.2247	13.5962	11.9811	12.3936	13.2996	12.7095	14.3824	12.937	14.4577	15.5003	12.1648	12.3407
ANXA6	12.5809	8.27018	9.4493	11.151	11.9067	10.009	7.06207	5.51276	10.9984	8.54603	11.5295	9.38744	8.67367	11.3841	10.8691	5.22306	13.0022	11.7154	7.19005	7.68526	12.8399	13.7488	12.5096	6.55912	12.02	12.7462	12.087	13.6329	11.2595	11.7445	11.15	11.816	12.3859	12.5883	6.08484	7.11896	14.8917	7.93302	13.3109	15.3381	10.0377	12.2409
ANXA7	11.4548	11.8277	12.3917	12.0441	13.4969	11.9348	12.6646	12.4434	11.5741	12.3065	11.4767	11.5357	12.1816	11.5915	12.1965	13.0442	10.9633	11.8844	12.9614	12.579	11.8801	11.7714	12.2455	12.0978	11.9432	12.2061	12.0443	13.1309	12.0163	12.6474	12.6913	11.8157	11.9162	12.5981	12.236	13.2862	13.1619	13.2101	12.3288	13.7544	13.5178	11.6914
ANXA8	3.65434	4.05704	3.0697	1.91677	3.67623	3.6379	3.24765	3.49838	3.64118	4.085	4.10218	3.07991	4.13956	2.80943	1.91677	2.83685	3.47138	3.14141	2.56456	3.56789	3.91274	3.2051	4.03796	3.35285	3.51199	4.25122	3.85797	3.81491	3.59983	3.93342	5.92143	11.2281	3.98822	4.52124	3.07301	3.00275	5.74321	1.91677	6.10128	5.85204	3.55015	3.22974
ANXA8L1	3.53782	3.97163	2.86616	1.91677	3.67623	3.39384	3.11506	3.06171	3.23375	4.17369	3.64494	2.8747	3.78359	2.80943	1.91677	2.83685	3.72566	2.98491	2.56456	3.28754	3.79979	2.84237	3.86222	3.04656	3.28308	4.00726	3.58882	3.50015	3.59983	3.83277	5.56127	10.7429	3.79693	4.34709	3.24092	3.29866	5.30374	1.91677	5.62988	5.7229	3.41985	3.22974
ANXA8L2	3.85837	3.97163	3.3814	1.91677	3.7835	4.01475	3.24765	3.49838	3.64118	4.085	4.31479	3.39399	4.13956	2.80943	1.91677	2.83685	3.60532	3.27654	2.82551	3.56789	3.19651	3.58394	3.86222	3.35285	3.51199	4.32348	3.85797	3.81491	3.59983	3.72331	5.98807	11.3466	3.68907	4.34709	3.73341	3.29866	5.69514	1.91677	6.50899	5.88258	3.66738	3.37325
ANXA9	9.46859	6.00713	8.13998	5.56062	7.94767	9.42927	8.04439	8.07543	9.32787	8.00451	9.85567	7.23626	10.3095	8.39145	8.70104	7.80425	7.37273	9.70553	7.97797	8.55002	6.7807	8.23366	8.90572	8.03169	8.38818	8.68788	4.77754	7.63202	8.61416	7.9822	10.1207	6.06343	8.86862	10.9015	8.54412	7.98957	8.00201	7.58433	7.42915	6.10596	8.26612	8.54784
AOAH	4.62095	4.21272	2.86616	1.91677	6.4156	4.09378	6.13123	5.34366	4.18834	5.35968	4.55429	4.92568	3.78359	1.91677	5.2189	5.02364	5.71804	4.13505	3.9188	3.43641	3.19651	4.96433	4.57172	2.8468	1.91677	4.51959	4.58211	1.91677	3.21788	6.29599	2.63365	3.54359	3.11649	1.91677	4.58556	4.63914	1.91677	4.86087	2.58655	3.652	2.61301	5.96774
AOAH-IT1	1.91677	1.91677	1.91677	1.91677	1.91677	1.91677	1.91677	2.85947	1.91677	1.91677	2.60322	2.60023	1.91677	1.91677	1.91677	1.91677	2.92746	1.91677	1.91677	1.91677	1.91677	1.91677	1.91677	1.91677	1.91677	2.91556	1.91677	1.91677	1.91677	2.63755	1.91677	1.91677	1.91677	1.91677	1.91677	1.91677	1.91677	2.86538	1.91677	1.91677	1.91677	1.91677
AOC2	5.43871	8.32818	6.74713	6.84115	5.98974	5.11948	7.2173	6.00271	6.8151	8.14188	8.08445	6.86062	6.12767	5.47693	6.22082	6.79016	8.2191	9.6313	8.0387	6.65923	7.5804	7.6759	8.71515	9.92408	7.23296	9.17523	7.06986	7.22674	6.89626	7.71776	8.47496	6.54839	6.94915	6.49323	7.29939	6.27852	8.06453	9.3604	8.7484	6.10596	6.75269	8.6017
AOC3	4.90692	7.40415	5.72919	6.44763	6.18274	4.74814	6.67067	6.14614	6.61103	6.98241	7.00584	5.75245	5.47288	3.96259	5.8287	7.01963	7.3214	9.5222	8.302	5.92063	7.61193	6.50817	8.07979	9.31495	7.14641	8.94654	6.4753	6.66077	5.49221	7.32603	8.15191	5.29199	6.32527	6.29	6.93708	6.05281	7.34778	10.3484	7.73442	5.09632	6.78827	7.93337
AOC4	1.91677	3.27799	3.0697	3.90803	1.91677	1.91677	3.36531	3.61261	2.52196	2.66054	3.08482	3.07991	1.91677	1.91677	1.91677	1.91677	3.47138	4.91567	4.58424	2.62121	2.97255	2.57678	3.76427	5.11906	2.79971	4.63623	1.91677	3.3732	2.58365	2.63755	3.82351	1.91677	2.6225	2.59259	3.24092	1.91677	3.53071	4.21964	4.05631	2.72962	2.89229	3.06309
AOX1	3.94912	5.01969	4.07695	1.91677	4.21505	5.70496	5.35721	3.90203	4.61466	5.97098	7.18073	5.44244	6.44613	1.91677	5.95799	4.15972	7.27718	4.13505	4.26265	4.76709	6.87476	3.4713	3.86222	4.48178	6.16078	5.73936	4.35413	9.57181	3.4863	3.93342	7.06622	9.65538	5.55088	3.37847	3.51332	3.80822	12.5179	5.98106	9.11249	11.8849	6.94361	9.29067
AOX2P	1.91677	1.91677	1.91677	1.91677	1.91677	1.91677	1.91677	2.58918	1.91677	1.91677	1.91677	1.91677	1.91677	1.91677	1.91677	1.91677	1.91677	2.79532	2.56456	3.11437	2.97255	1.91677	1.91677	2.58	1.91677	1.91677	1.91677	2.58999	1.91677	2.63755	7.96671	3.76695	1.91677	2.59259	2.59604	2.55349	4.38118	1.91677	1.91677	1.91677	2.89229	2.59002
AP1AR	11.2929	11.8565	11.1922	11.7911	10.5733	10.9842	11.7976	10.8388	11.216	11.7603	10.9542	10.9992	11.5543	11.0533	10.5204	11.5239	12.3731	10.6648	11.6397	10.8855	11.3345	11.3196	11.3609	10.9496	10.6259	11.1036	10.3659	10.5381	10.9436	10.9245	11.6991	10.4263	9.87975	10.47	10.8413	11.5307	11.3443	10.5701	11.6216	11.1606	11.2805	11.4299
AP1B1	13.2371	12.9013	13.209	12.7049	12.7407	12.3573	13.3549	13.4544	12.9534	12.2779	12.7376	12.5968	12.7309	12.4479	12.3501	12.5525	12.8533	12.7426	12.3269	12.8469	12.5648	13.4523	13.8385	13.4752	11.5273	12.9132	13.4411	11.8345	12.5783	12.5095	12.1254	13.2868	12.086	13.0044	13.4805	12.8006	12.7753	11.3758	12.027	12.6504	12.0496	12.4266
AP1B1P1	1.91677	2.61605	3.0697	1.91677	1.91677	1.91677	1.91677	1.91677	1.91677	1.91677	1.91677	1.91677	1.91677	1.91677	1.91677	1.91677	3.14285	2.79532	1.91677	1.91677	1.91677	2.84237	1.91677	2.58	1.91677	1.91677	1.91677	1.91677	1.91677	1.91677	3.82351	1.91677	1.91677	1.91677	2.59604	1.91677	1.91677	1.91677	1.91677	1.91677	1.91677	1.91677
AP1G1	13.2529	12.4979	12.6358	13.2978	12.6674	13.6216	12.4484	12.0125	13.1226	13.6466	12.5202	12.272	12.5488	12.4544	12.6163	12.733	13.1139	12.1697	12.5547	13.3093	12.6562	12.2822	12.5513	13.6337	12.3247	12.2446	13.0921	13.9437	12.7659	12.9437	13.0445	12.3784	12.6639	13.2284	12.6556	13.5527	13.1224	11.7912	13.3247	13.0122	13.2191	12.4563
AP1G2	11.8175	12.1054	12.9219	10.2055	10.6173	12.1936	11.9071	12.0276	12.3663	12.5451	12.6599	12.563	11.5892	12.8793	12.7479	13.3387	11.4534	11.9281	12.3598	12.0956	9.98855	10.9642	11.7081	11.6405	12.5361	12.5223	12.0217	10.0175	11.9026	12.2789	12.8471	12.0574	12.6503	11.7718	12.4404	12.2615	10.8896	12.8639	11.2799	10.1914	12.2413	12.9324
AP1M1	11.8544	10.4813	12.0168	12.6578	12.5753	10.7034	11.7272	11.767	12.266	11.542	11.2185	11.8711	11.1259	11.9498	12.0423	12.009	12.2666	11.7457	11.3682	11.5477	12.6894	12.4909	12.301	10.9532	11.42	11.8579	12.0543	12.6086	11.6396	11.2481	10.7024	12.0945	11.9811	11.2077	13.5567	11.2441	12.9379	11.8218	12.5724	12.5753	10.9461	12.5826
AP1M2	8.8422	10.569	12.2039	10.1638	13.0943	11.0868	11.6529	12.2494	8.90124	12.5067	11.6595	12.4865	12.1197	11.999	11.1631	13.2229	5.05217	11.8217	12.3957	12.485	5.35853	4.23705	10.3042	9.66736	7.55192	12.8463	11.3711	4.39978	4.78477	10.5442	12.8801	4.73145	12.812	9.49969	7.61401	12.2428	6.693	12.1422	9.62961	9.17323	12.3434	7.09159
AP1S1	11.4799	11.9511	11.6816	12.294	11.6799	10.7227	11.2585	11.1622	11.7631	10.9099	11.6073	11.0652	11.9643	10.9285	12.0496	12.0425	10.6298	12.326	10.7866	11.6787	10.3422	11.8458	11.9359	10.4944	11.8616	12.0089	11.1523	11.913	10.8971	11.6387	13.8601	12.7823	11.4561	12.9134	12.0518	12.0178	11.9174	11.5802	12.2959	11.1125	12.2338	12.0012
AP1S2	10.3366	10.9297	8.26847	11.5167	10.35	10.027	8.96731	10.224	11.177	9.80406	9.58982	10.6088	12.3371	10.2322	10.3895	10.5453	11.8255	10.0103	9.71908	11.8359	9.77193	10.6305	10.7397	9.53937	8.85622	11.2882	9.87835	8.13582	11.3638	9.87197	8.59699	11.4992	9.61733	9.10132	10.4431	9.59977	10.5235	9.54493	10.0675	12.28	8.16607	11.5012
AP1S3	10.3425	9.54236	10.5327	8.62342	9.34323	9.09769	10.785	9.18517	9.45666	9.8368	9.49721	8.70304	9.46871	8.75757	9.1003	9.64418	7.70193	9.90775	10.1936	10.0065	10.1136	9.43597	10.3401	10.7687	11.2148	9.8688	9.79432	8.3982	9.30862	10.4491	11.7394	9.91909	8.50126	10.0182	9.78235	10.5921	9.8847	9.5868	10.1851	9.6012	10.5986	7.92345
AP2A1	12.0252	12.1983	12.6081	12.5226	12.558	12.2448	12.1023	12.2671	11.6156	11.8861	12.2257	12.1491	12.1144	11.9585	12.2764	12.4149	11.7886	12.0792	12.4054	12.4542	11.6645	12.9381	12.208	13.0673	12.2822	12.2424	12.4496	12.8111	12.6726	12.5105	12.1911	12.5909	12.3068	12.7043	12.7029	12.1957	12.577	12.4042	12.3051	13.7068	12.3514	12.0623
AP2A2	12.7786	12.1365	11.9033	11.9959	11.9817	11.7154	12.1773	12.403	12.2423	10.878	12.9154	12.1617	12.9089	11.5859	12.0975	12.0512	12.1483	12.1607	11.1169	11.6122	12.0881	12.4186	11.9608	12.4867	11.7392	12.4547	11.1523	12.1644	12.1658	11.7654	12.2257	12.3214	11.618	12.3184	10.502	11.6462	12.5527	11.1666	13.1457	12.3733	12.4063	13.1854
AP2B1	13.9913	13.8934	13.4973	15.1003	14.5037	13.726	14.5174	14.0736	13.682	13.2527	14.0066	13.4617	14.6608	13.8558	14.0275	13.4699	13.4948	14.1614	13.1477	14.5894	14.5039	14.033	14.3341	14.1836	12.7989	14.7336	14.0111	14.4856	14.2978	14.5863	14.4682	14.5347	14.3346	14.7572	14.1319	14.2609	15.2749	13.9035	14.9136	13.8247	13.6829	13.7833
AP2M1	14.1624	13.5787	13.7548	14.3506	14.7795	14.214	14.0724	13.8253	13.9832	14.2128	13.5875	14.2804	14.315	14.496	15.2826	14.0214	13.9586	14.4958	13.6346	13.856	14.3044	14.0207	14.1668	13.9752	14.236	14.0959	14.2305	14.4592	14.32	14.158	14.6121	14.5851	13.9746	14.6143	13.9038	13.3904	14.6496	14.7131	14.4193	16.6761	12.7442	14.3051
AP2S1	12.0176	11.5927	12.0955	12.0598	12.5761	11.7567	11.764	11.577	11.2959	11.9855	12.1995	11.8117	11.6777	11.9339	11.9428	12.2618	11.3414	11.654	12.2798	12.1713	12.2599	12.5621	12.3606	12.2604	11.781	11.7189	11.8797	11.2736	11.7603	11.6526	12.6276	12.0091	11.3773	11.7655	12.8176	11.9892	12.8169	12.533	13.2638	13.1543	11.7157	12.2727
AP3B1	11.2903	11.2617	12.2616	11.1105	11.7926	11.9488	10.9092	12.2407	10.2698	11.7289	11.0953	10.9869	11.2938	10.7311	10.8988	11.5011	11.1912	11.4573	11.042	11.1532	12.2518	12.3666	10.8442	10.9311	11.2524	11.3858	10.5582	12.4599	11.3325	12.192	12.035	11.5445	11.0335	11.7665	12.068	11.1865	13.4238	12.169	12.7292	12.8095	12.025	10.8004
AP3B2	12.433	10.9303	10.7081	11.0037	11.0414	12.0335	11.7447	10.8905	11.9722	11.0309	12.0942	11.1797	11.4012	11.6899	12.0043	11.5254	11.6951	12.399	11.3262	11.4986	11.5136	12.4167	11.311	4.24656	11.131	11.2563	11.9437	10.1456	12.3505	12.073	3.9238	12.5865	11.1925	9.60818	12.4084	10.6232	7.28451	11.534	7.89372	4.34976	9.80163	13.1353
AP3D1	13.7235	13.4227	14.2811	12.9982	13.4963	13.0615	13.6391	13.6446	13.7236	13.9337	13.7126	13.8599	13.0636	13.6154	13.7249	14.4141	14.0779	13.6895	13.2429	14.0286	12.9795	14.2344	13.979	14.2076	13.5056	14.1437	13.8192	13.8488	13.2594	13.4372	13.7106	13.5443	13.6869	13.8111	13.9305	12.4604	14.4142	13.3195	14.544	13.8719	13.239	13.3446
AP3M1	11.5958	11.9195	11.7234	12.1372	12.598	12.096	12.507	11.6519	11.9688	11.6868	11.3174	11.7411	11.7753	11.6689	11.7353	12.3055	11.3728	11.6355	12.4739	12.5227	12.2646	11.853	11.8661	11.2616	12.6238	11.9705	11.6714	12.7911	12.3009	12.557	11.8004	11.3258	11.4613	12.2136	11.0736	12.8771	12.1698	11.8333	11.5924	11.9741	12.5339	11.5483
AP3M2	12.6496	12.4516	10.9522	12.1553	11.4312	11.7964	11.8204	12.7576	12.8213	11.8974	11.2238	12.9479	11.2101	12.4662	11.2005	11.9939	12.116	11.8176	10.8695	12.1716	11.0422	11.5793	12.6954	10.7209	12.2769	11.6651	11.809	12.5476	11.3683	12.1441	10.9369	11.0991	11.022	11.5799	11.4379	11.2888	9.94346	11.1058	9.98375	10.7068	12.5635	11.995
AP3S1	10.0333	10.7511	10.6362	11.4226	11.022	10.4957	9.52696	12.3519	10.6045	10.8494	10.6555	9.93363	10.9206	10.6952	10.5204	10.9081	11.4304	10.1635	10.4923	10.4527	11.2587	11.4439	11.048	10.9148	10.1882	11.0046	10.3942	11.6389	11.4064	10.8437	12.0029	11.7136	10.7082	10.9324	10.9671	9.99906	11.7372	11.9278	13.0281	11.8502	11.0045	10.7957
AP3S2	4.03385	3.55672	5.09823	3.67129	4.75338	4.43058	4.36818	4.5639	5.12037	4.2568	4.43981	4.30606	5.28265	3.4189	3.26386	4.40425	4.66247	5.31042	5.84856	5.07717	4.70209	4.29965	4.33121	5.36859	4.01363	4.63623	4.58211	5.4337	4.19127	4.96113	4.85532	3.86501	4.81994	5.29473	5.53806	3.62989	5.45618	4.0754	5.39266	5.68871	4.40769	5.82528
AP4B1	10.0634	9.61905	9.23268	9.91629	9.78852	10.0647	9.9464	9.29667	9.84404	9.41491	9.72218	10.1606	10.0492	8.76253	10.011	9.58274	9.14048	9.57368	10.0472	9.46791	9.99005	10.8842	10.1852	10.6715	9.73513	10.2619	10.3422	10.2305	11.0741	10.033	9.01569	10.0458	9.6574	10.0621	10.1802	9.82809	10.6009	9.77966	10.0529	10.5078	10.4867	9.9822
AP4B1-AS1	5.75536	4.93566	4.90485	3.90803	4.48079	6.49598	5.562	5.43072	6.02936	4.78414	5.89667	5.92708	5.64064	4.34188	5.58324	5.69357	5.45611	5.70159	5.31128	5.19161	4.97308	6.24248	5.89651	5.7435	5.92046	6.15743	5.748	6.16629	6.574	6.08665	5.03611	6.06343	5.19598	5.38566	5.17576	5.47913	5.61985	5.35918	5.24145	6.22974	6.50423	5.46168
AP4E1	11.2381	10.5517	10.1099	10.7596	10.4692	10.5557	11.1352	11.5519	10.3026	10.1089	9.46734	10.8573	11.0146	10.1588	10.3549	9.96167	11.2455	10.8651	10.9564	10.3468	10.5978	10.3387	10.8669	10.2265	10.2413	9.93275	11.7294	11.2843	11.0768	11.3426	9.96316	10.5924	9.9976	10.4922	11.2607	10.0958	10.9302	10.4143	11.508	11.8435	10.8064	10.5463
AP4M1	10.7795	10.7213	10.6012	10.5791	10.0064	10.5264	9.8408	10.1996	11.1122	10.8054	10.9248	10.8964	10.7265	10.3072	11.8344	10.8107	9.44215	10.9258	9.7204	10.1416	9.82502	10.0157	10.6934	10.716	10.026	10.4504	9.66134	10.2485	9.96873	10.167	8.95888	11.2281	10.4693	11.3979	9.64468	10.2797	9.78827	10.2635	9.82413	9.81931	10.3879	10.6552
AP4S1	8.8422	7.90123	9.90959	9.26479	8.13619	8.50094	8.55085	8.96174	9.24372	8.35128	7.40503	9.45643	9.45199	10.6342	9.58208	8.76426	9.86279	8.03938	8.2806	9.28888	8.26037	8.95778	8.68442	7.81463	8.34998	8.41688	9.55887	8.55738	9.56943	8.45543	9.77853	9.36974	10.1233	8.10321	8.35042	8.56321	9.86727	8.05739	9.63112	10.5487	6.99526	9.01055
AP5B1	9.75727	11.8603	11.0402	3.90803	10.2046	8.62915	10.5471	10.2627	9.55174	10.5677	10.2152	10.8165	11.9399	11.104	9.5854	11.1801	9.54265	10.3876	11.4209	11.3967	10.499	10.7949	8.21927	10.9461	11.7708	9.92996	11.6854	12.2283	11.3692	9.56618	9.92554	10.9424	11.8351	11.8401	11.5151	11.1552	11.5823	11.196	11.9688	11.4391	11.6928	11.216
AP5M1	11.3602	11.4201	12.524	11.9406	11.4621	11.6941	11.4636	12.3029	11.6396	12.3317	11.2037	12.2916	11.587	12.408	11.9113	11.7668	12.4825	11.3259	11.8473	11.85	13.4819	10.7929	11.3561	11.8804	12.2663	11.7189	12.5754	9.80167	11.997	12.0798	10.6538	11.1831	12.6692	9.89828	11.6491	11.7853	11.1114	10.9356	10.6843	11.4619	11.296	12.2676
AP5S1	9.82475	8.96464	10.1947	9.39214	10.3093	9.51857	9.56685	9.40728	9.15095	9.5651	8.46129	9.50181	9.61437	8.9175	9.00912	10.6431	9.29697	9.83434	9.90646	9.79313	9.28239	8.82081	9.81149	9.47498	9.48936	9.1128	9.51038	9.28088	9.44406	9.41779	10.15	9.94273	9.05266	8.32445	9.31459	8.85866	10.4853	8.60707	9.96713	9.82323	10.1884	8.45794
AP5Z1	10.5795	11.2321	11.2892	10.5551	11.037	11.2023	11.6789	11.2062	11.5323	10.8194	10.5208	11.8984	10.5246	11.1606	11.4814	11.4561	10.3181	10.1878	11.1083	11.0147	10.3975	10.3333	10.349	11.1366	11.1952	10.6655	11.2495	12.2535	11.258	10.6525	10.4859	11.4787	11.0303	11.1548	12.3803	11.2679	11.9714	11.3684	11.4993	11.7963	11.8976	10.9478
APAF1	11.5397	11.7005	11.5766	10.3635	11.3707	11.4924	11.0009	10.4293	10.3769	11.1895	9.86917	12.1406	10.7885	11.3424	10.4655	11.7207	10.4523	10.9948	10.064	11.3293	11.2986	11.7208	11.1158	9.95037	11.0379	11.5552	10.4722	11.0774	10.8258	10.7232	9.62007	11.3632	13.0959	11.13	10.5561	11.6771	11.4212	10.5426	11.3644	12.5927	10.8817	11.9551
APBA1	10.6611	8.92223	7.73182	8.57651	7.79695	10.9562	9.84945	7.57272	10.4468	8.82267	11.1763	9.4004	7.72472	10.5288	9.79815	7.98702	7.13574	9.911	11.1279	10.6764	7.02296	11.2263	9.88631	8.12699	8.92279	9.3331	10.944	8.45439	10.4016	9.39735	3.9238	5.22434	10.5637	6.01592	12.0214	9.52708	7.08541	9.11394	5.7686	9.97384	8.33183	9.39124
APBA2	12.1648	11.6836	11.1514	10.9248	4.59638	11.0414	11.1636	10.573	11.5373	8.26248	12.7584	10.3054	12.2583	11.3307	10.8049	9.28873	12.8643	11.9512	10.8393	10.6593	11.7216	12.3538	11.8099	12.7776	10.4685	10.0743	11.8745	10.7479	11.4729	10.5891	4.75531	10.2353	10.8874	11.8204	11.1883	9.45516	8.49996	6.99525	9.91978	4.25642	10.6749	11.1473
APBA3	9.74843	9.244	10.1545	9.21971	8.79924	9.53881	9.8321	10.3939	9.45527	9.00946	10.0649	10.2255	9.19503	9.97845	9.97847	10.9045	10.1725	9.66889	10.1773	10.3397	8.92895	10.1267	9.56218	9.81774	9.97152	10.0604	9.92786	9.25936	9.80752	9.56067	9.95489	9.75519	9.67702	9.43609	9.35835	9.11547	10.2449	9.59313	10.5002	9.47715	8.70167	8.73242
APBB1	12.87	11.4637	10.4976	11.9468	11.8233	11.6468	12.3638	10.7232	12.2137	10.0162	12.5509	11.9563	12.2188	11.9948	12.0586	11.1134	11.8801	11.2163	9.94096	11.2896	11.1787	11.9839	11.523	9.31126	11.0127	11.7653	10.7677	9.89088	11.8248	11.4556	4.33396	10.7422	12.0302	10.202	10.2845	10.4404	11.0414	10.4583	10.9442	11.1316	10.0694	12.8577
APBB1IP	3.40834	2.89647	3.6238	1.91677	2.89762	7.51331	2.96163	3.06171	3.45571	4.2568	3.25425	3.52244	3.55861	2.80943	1.91677	1.91677	4.66247	3.60343	3.02107	4.22708	3.91274	3.3463	3.86222	3.04656	3.4034	9.25965	3.85797	2.86059	3.36029	2.92603	3.3105	3.41372	4.15471	7.14584	3.07301	5.64012	3.08617	2.86538	8.07313	10.4708	2.61301	3.06309
APBB2	12.6504	11.2712	12.7581	12.9115	13.3331	11.7964	11.3509	13.3245	12.0779	11.9956	11.2596	11.5005	13.6666	12.5141	11.5115	11.7329	12.2186	13.5782	11.4519	10.9712	11.2061	7.55768	13.4153	9.48318	12.9819	12.7858	10.7479	10.6884	10.8054	11.659	12.8772	11.3681	11.7551	12.5186	10.22	10.6476	13.316	11.2471	14.2081	12.4239	10.3917	11.8196
APBB3	9.91316	10.7564	10.4104	10.0251	9.67308	10.5264	10.849	10.31	9.89499	10.1262	11.101	10.2379	10.4592	10.225	10.6048	10.6841	10.5174	10.5631	9.65818	10.1369	9.99902	10.9946	9.43872	10.4871	10.8546	10.1753	10.3758	10.2214	10.2445	10.1378	9.84871	10.3028	9.94326	11.2443	10.6961	9.14435	10.8307	10.7496	9.12753	10.3657	9.96714	10.2752
APC	10.3336	10.8883	12.3337	12.6829	12.8778	11.607	10.9373	12.1152	12.1311	11.5134	11.2509	11.4599	11.6052	12.2557	11.3171	10.9493	12.3305	11.7045	11.1363	11.5357	10.6651	11.8668	11.697	11.3872	12.0933	11.811	11.448	12.2189	12.4697	12.1255	10.8194	12.3723	12.8293	10.5647	11.9582	11.1452	11.7231	11.0156	12.0562	10.8004	12.2796	12.2264
APC2	13.3366	12.3575	7.79376	12.6592	11.0751	9.96356	9.68032	9.94718	12.2678	8.7829	11.304	12.3327	8.69277	13.0126	10.9306	11.5826	10.3674	9.72904	7.65114	12.0236	9.61743	11.19	9.63791	5.60514	10.6615	10.792	10.4419	11.0157	11.2483	10.7133	8.33314	11.2609	12.4254	11.9482	9.9334	8.93776	9.09352	8.89552	9.03257	8.8506	8.46593	12.6998
APCDD1	3.09156	8.38395	3.50895	4.43358	11.7064	3.52228	7.87248	10.7941	7.11812	4.17369	4.84969	3.93077	3.97388	4.44761	1.91677	5.90044	6.88768	7.46285	7.65114	3.11437	4.97308	7.74785	5.14946	4.4267	12.0749	9.1177	10.3721	8.79891	10.6423	9.72388	3.71446	6.77629	3.43901	7.69672	3.07301	5.35184	3.53071	6.95642	1.91677	7.31136	7.36076	10.6318
APCDD1L	3.94912	3.10589	2.86616	1.91677	2.61688	4.79462	3.24765	2.58918	2.95044	3.51532	3.52893	3.52244	3.27961	3.62851	2.88596	2.83685	2.63859	3.27654	3.1823	4.5529	3.19651	2.57678	2.60886	2.58	3.4034	2.62993	2.69753	3.90415	1.91677	2.63755	13.5302	4.51886	4.7206	2.86417	3.91988	2.55349	3.08617	1.91677	3.80623	5.50423	3.27238	3.37325
APCDD1L-AS1	3.85837	3.88014	2.86616	1.91677	3.67623	3.07978	3.65859	1.91677	3.94392	4.33503	3.40004	4.36987	3.67632	1.91677	2.88596	3.85912	4.34782	3.93382	4.20071	5.29747	2.97255	3.04126	2.60886	2.58	4.81764	3.45397	3.42744	3.3732	2.58365	1.91677	12.094	5.61549	4.23066	3.37847	4.63711	2.81021	4.44229	2.86538	2.85584	5.29222	2.89229	3.50021
APCS	1.91677	1.91677	1.91677	1.91677	1.91677	1.91677	1.91677	1.91677	1.91677	1.91677	1.91677	1.91677	1.91677	1.91677	1.91677	1.91677	1.91677	1.91677	1.91677	1.91677	1.91677	1.91677	1.91677	1.91677	1.91677	1.91677	1.91677	1.91677	1.91677	1.91677	2.63365	1.91677	1.91677	1.91677	1.91677	1.91677	1.91677	2.86538	1.91677	1.91677	3.10091	1.91677
APEH	11.4176	12.5698	12.4849	12.5451	12.611	12.0977	11.8294	12.1335	11.6802	12.1331	11.6614	11.5925	12.6607	11.9725	11.7473	12.703	13.051	11.8202	11.8588	11.7253	12.3175	12.2597	11.8797	12.3255	11.4489	11.6136	12.1563	12.525	10.759	11.2964	13.4464	11.7454	11.5539	13.2006	13.3562	11.3012	13.1282	11.75	12.2172	12.2467	11.5133	12.9913
APEX1	13.8473	13.5773	13.7173	14.0522	13.6409	12.9985	13.6577	13.7432	13.9582	13.8681	13.894	13.6959	13.8371	14.0507	14.5479	13.9114	14.461	13.0021	13.4517	13.2759	13.7878	13.7971	13.6419	14.0762	12.9727	13.5497	14.7108	13.2228	14.0089	13.3642	14.8222	13.8414	13.8069	12.9734	14.2508	13.1308	13.6401	12.6146	13.6217	14.3037	11.9201	13.2987
APEX2	11.2056	11.0002	10.8814	10.7403	11.0848	11.6189	10.8618	11.075	11.0102	11.3156	9.67376	11.3061	10.4886	11.2366	11.5554	11.718	11.2951	11.1683	11.4729	10.8284	10.9627	11.1172	10.9667	11.2928	11.0881	10.9244	10.6455	11.2721	11.1573	11.8059	12.6651	11.3859	10.911	10.8358	12.798	10.7582	10.7289	11.236	11.2044	11.5976	11.1942	11.2897
APH1A	13.2901	12.8399	13.1289	13.3897	13.1054	13.8631	13.26	13.0012	13.0226	12.9193	12.5731	12.9843	13.9005	13.384	13.5887	13.2137	12.5423	13.4917	12.6064	13.1344	13.1751	13.0447	12.7763	13.0023	13.0964	12.4372	12.8684	13.7438	13.2196	12.5448	13.6862	12.9853	12.9824	13.3715	13.8622	13.4042	12.6906	13.7543	13.0934	13.7083	12.7349	13.6945
APH1B	9.22464	9.58547	8.94085	9.4712	12.0067	9.20287	10.814	11.788	10.7317	10.7515	10.3123	9.03291	11.7824	8.2501	8.59941	10.0069	10.3611	10.9872	10.6092	8.13513	9.87297	4.52447	10.8635	8.23983	10.5188	8.84089	10.4629	9.49354	9.54109	10.3621	7.31943	5.98437	8.57285	10.0322	5.99094	10.3064	10.1866	10.9578	9.25625	11.0611	8.76845	9.94224
API5	13.3676	13.2699	13.6446	14.1916	13.3361	13.1795	13.4237	13.3208	13.1925	13.836	12.5944	14.0186	13.8334	12.9257	12.9974	13.2707	13.3256	13.1719	12.8413	13.0196	13.4599	13.0487	13.3026	13.8588	13.4591	13.327	13.6375	13.3974	12.895	13.4591	13.6013	13.4365	13.406	12.1752	13.1326	13.7194	13.3408	12.7334	13.8116	13.0786	13.1652	12.4027
APIP	10.7502	10.0206	10.719	10.0653	10.8751	10.0763	10.3463	11.1394	10.6045	10.5861	10.4774	10.7318	10.9519	10.1849	10.5999	10.0637	10.0982	10.1525	9.78005	9.87018	9.89074	10.8994	10.4122	10.6815	11.1144	10.2718	11.4597	9.72382	10.1148	10.4291	10.6366	10.3674	10.8006	8.91716	9.23721	10.6273	10.4067	11.5282	10.7002	10.5546	9.74246	10.1867
APITD1	6.48204	6.45772	5.72919	8.10075	4.80199	6.11883	5.562	5.48594	6.32533	7.6757	5.30084	6.28845	5.69244	5.96661	4.99418	5.93845	5.98412	5.74127	7.73744	5.96388	6.72406	5.10761	6.15224	6.2085	6.41679	4.32348	5.77824	6.81909	5.71279	6.29599	5.37387	6.66685	5.3019	6.63493	6.20676	6.82738	5.78972	6.12836	6.5479	6.1815	6.22117	5.90841
APITD1-CORT	1.91677	1.91677	1.91677	1.91677	1.91677	1.91677	1.91677	1.91677	1.91677	1.91677	1.91677	1.91677	1.91677	1.91677	1.91677	1.91677	1.91677	1.91677	1.91677	1.91677	1.91677	1.91677	1.91677	1.91677	1.91677	1.91677	1.91677	1.91677	1.91677	1.91677	1.91677	1.91677	1.91677	1.91677	1.91677	1.91677	1.91677	1.91677	1.91677	1.91677	1.91677	1.91677
APLF	8.40151	7.72734	6.00248	6.33919	5.02247	6.76037	6.93764	3.06171	5.82061	6.64016	5.76359	7.42937	5.13997	5.20988	6.87175	4.61125	6.2457	5.43704	6.72426	7.67232	4.76067	3.04126	5.03575	8.02721	7.44117	7.40445	6.75841	6.0246	7.95486	5.84143	6.44833	8.49661	5.94718	8.43059	5.42726	7.65157	8.15572	5.09628	6.77253	7.701	7.83884	3.06309
APLN	8.47127	6.98688	10.0431	7.79404	6.6424	9.9735	5.4746	8.30614	9.2389	7.43168	7.49141	7.69293	6.64255	7.61102	8.45414	7.54668	7.30387	7.53767	6.99356	6.68524	5.96084	7.81638	9.92888	7.25574	9.48936	10.4629	5.23907	6.76453	5.84293	8.06749	7.71549	5.15329	8.84857	3.50581	5.80465	6.54468	6.77591	9.75162	8.7949	8.90717	8.18842	8.37667
APLNR	1.91677	1.91677	3.23719	1.91677	1.91677	2.8746	2.96163	1.91677	3.23375	2.66054	1.91677	2.60023	2.61692	2.80943	1.91677	4.40425	4.02937	1.91677	3.02107	4.86292	4.43911	4.52447	2.60886	1.91677	2.5459	2.91556	3.85797	1.91677	1.91677	2.92603	4.18486	2.60998	1.91677	1.91677	2.59604	4.63914	2.60404	2.86538	2.58655	2.72962	2.89229	2.86063
APLP1	13.6679	13.7953	12.1906	12.4028	12.4896	11.4789	12.6535	12.3963	12.8283	11.6546	12.7923	12.5427	13.1807	13.421	12.3569	11.7091	12.9153	11.7855	12.276	13.1461	11.1873	12.8152	11.5325	5.3969	13.0393	12.7837	12.9681	13.6461	13.9404	12.089	5.59024	12.8391	13.7508	13.7437	12.5961	12.9345	10.8689	12.3165	11.9144	10.367	12.8325	15.5534
APLP2	13.3947	14.3114	15.893	14.4308	14.7043	13.843	14.1918	14.3846	14.5315	14.8286	13.968	14.9114	15.517	14.9755	13.8891	14.586	13.7101	13.7318	15.5076	14.122	12.0584	14.871	14.4884	14.0813	15.4139	13.4925	13.2476	14.6189	12.8234	14.6629	16.031	14.6475	14.6493	15.9509	14.8292	15.4677	16.2508	15.8052	15.9176	14.9745	15.1175	13.4258
APMAP	12.1578	12.8701	14.1195	12.81	12.491	12.5036	12.5194	14.4248	12.6242	12.652	13.1064	12.3668	12.5664	13.0331	12.2014	13.5922	14.1274	11.4931	14.4443	13.0048	13.137	12.9345	12.6826	12.2855	13.5768	13.6671	13.6804	12.472	12.5843	12.3946	13.7491	12.6717	13.035	12.619	13.5835	13.5021	13.3674	13.0913	13.3359	13.8852	13.6596	13.0546
APOA1	3.85837	3.10589	3.6238	3.37623	3.88221	3.24857	3.65859	4.5639	5.40168	6.21034	3.52893	4.23907	4.28668	4.44761	4.11636	3.85912	3.72566	4.84373	5.28261	2.90358	2.67146	5.43991	4.26375	4.63483	4.92722	4.84354	3.42744	4.51314	3.21788	3.31768	4.33396	3.26677	6.03119	2.86417	3.91988	4.88225	2.60404	5.5286	3.36619	1.91677	4.40769	3.81498
APOA1BP	12.118	12.0369	12.5993	12.7667	12.3275	12.4163	12.0953	12.1127	12.6129	12.3219	11.7662	12.0403	13.1601	12.2618	11.8899	12.8934	11.9968	14.0573	13.3557	11.2141	12.1444	12.756	13.4301	11.3705	12.2994	12.3866	12.206	13.0245	12.796	11.713	12.4429	11.8949	12.0489	13.1437	14.6215	12.4433	11.1639	14.0102	12.093	11.7589	13.5492	12.6314
APOA2	3.26184	3.67432	1.91677	4.57118	1.91677	1.91677	1.91677	2.85947	2.52196	5.43059	3.40004	1.91677	4.21516	2.80943	2.88596	3.67704	3.31959	3.39638	2.56456	2.62121	2.67146	4.47166	1.91677	2.58	2.79971	3.30364	3.00824	3.3732	4.04829	1.91677	4.70247	1.91677	4.37069	5.83507	4.95253	4.68274	1.91677	2.86538	1.91677	1.91677	3.77422	1.91677
APOA4	1.91677	1.91677	1.91677	1.91677	1.91677	2.60016	1.91677	1.91677	1.91677	1.91677	2.60322	1.91677	2.61692	1.91677	1.91677	1.91677	1.91677	1.91677	2.56456	1.91677	1.91677	1.91677	1.91677	1.91677	2.79971	1.91677	1.91677	1.91677	1.91677	5.7407	2.63365	1.91677	2.6225	1.91677	1.91677	1.91677	2.60404	1.91677	1.91677	1.91677	1.91677	1.91677
APOA5	1.91677	3.10589	3.3814	1.91677	3.55853	2.60016	2.96163	1.91677	3.45571	2.66054	1.91677	4.09399	2.61692	1.91677	3.26386	2.83685	1.91677	3.50454	1.91677	1.91677	1.91677	3.04126	2.88659	2.58	2.79971	2.91556	1.91677	3.06304	1.91677	1.91677	1.91677	1.91677	3.11649	2.59259	2.86893	1.91677	1.91677	4.21964	1.91677	1.91677	1.91677	3.37325
APOB	1.91677	2.61605	2.59403	1.91677	2.61688	3.07978	1.91677	1.91677	1.91677	6.89797	3.64494	3.07991	8.43368	1.91677	1.91677	3.67704	3.31959	1.91677	1.91677	2.62121	1.91677	6.82744	1.91677	7.29359	1.91677	5.32739	4.26872	4.71506	2.58365	1.91677	4.75531	2.88812	6.29164	3.62047	5.48374	5.72457	3.25577	4.0754	2.58655	1.91677	6.76465	2.86063
APOBEC1	1.91677	1.91677	1.91677	4.10743	1.91677	2.8746	1.91677	1.91677	1.91677	1.91677	1.91677	1.91677	5.0226	1.91677	1.91677	1.91677	1.91677	1.91677	1.91677	1.91677	1.91677	1.91677	2.60886	8.48192	1.91677	1.91677	1.91677	1.91677	1.91677	1.91677	2.63365	1.91677	1.91677	1.91677	2.59604	1.91677	1.91677	1.91677	1.91677	1.91677	1.91677	1.91677
APOBEC2	4.86316	5.85701	5.26822	5.68444	5.44276	4.01475	5.81389	5.00734	6.04422	6.65494	7.35214	5.70524	4.65085	4.44761	4.26245	5.02364	7.2408	5.50792	6.0481	5.45802	8.5961	4.02926	5.76107	5.82881	5.71443	6.86607	7.64461	5.94813	6.31543	5.48413	4.26149	5.71701	5.71264	4.76979	11.1702	5.8613	5.98209	4.46835	9.26405	2.72962	6.25552	5.40535
APOBEC3A	5.99451	5.98663	6.99754	5.27503	5.96894	6.04508	5.98133	6.50639	5.53445	7.15863	6.45166	6.53716	5.71765	5.14984	5.78287	3.19764	5.21272	5.79881	6.88425	6.46263	5.56732	5.66371	5.07468	5.45189	7.38559	5.78958	5.62017	5.80362	6.1072	5.57488	7.60696	6.52068	6.20395	6.88227	6.90661	6.49764	8.02154	3.72721	6.58578	6.77566	7.00538	6.1664
APOBEC3B	6.34765	4.93566	11.1948	5.85211	9.53354	6.99345	6.07314	5.82208	5.8378	11.9526	6.94589	4.74838	5.55923	8.79682	10.3952	6.54188	4.27508	5.70159	10.9234	10.6303	3.67556	6.25776	6.51632	4.48178	11.8635	8.1273	5.10141	10.0577	3.21788	7.60102	12.2043	11.1188	10.9785	10.5098	8.04045	11.726	12.3808	3.23615	10.2909	11.0112	11.7626	7.55712
APOBEC3C	5.46796	1.91677	4.3514	3.37623	6.25321	4.79462	5.11777	3.71684	3.55212	7.10584	7.59257	3.39399	7.48277	8.75757	7.52655	3.85912	2.63859	3.39638	8.72528	6.23481	3.5371	4.67169	6.47375	2.8468	10.0727	4.09372	3.58882	5.4337	6.0723	9.03408	10.5955	10.5052	8.43364	11.6211	8.97898	9.50202	9.70166	7.77478	9.41176	7.10746	8.56147	8.74092
APOBEC3D	3.85837	3.27799	7.45344	2.9698	5.94782	5.32177	5.81389	3.49838	4.13139	6.23025	5.09327	3.74352	5.4429	5.0215	6.22082	3.46253	4.27508	3.93382	7.60023	6.7359	3.3799	3.58394	5.07468	5.28009	7.45324	6.81867	3.23889	7.76572	4.12173	7.42634	5.34009	7.33268	6.45243	9.57983	4.15673	7.41922	9.05377	6.87549	8.08638	6.75934	6.50423	6.80845
APOBEC3F	7.17989	4.05704	8.23639	2.9698	6.68121	8.45909	8.18777	4.27366	6.08792	8.01599	7.23182	8.34146	7.56801	8.92194	8.71325	6.30107	5.77025	5.92468	8.98538	9.34496	5.1136	3.2051	6.7951	7.04106	9.3909	8.36837	8.23349	8.56058	8.95464	8.55845	8.93383	4.68129	9.20463	10.2931	6.01022	9.08204	9.07728	8.08463	7.76772	7.24264	7.73335	8.85227
APOBEC3G	4.39089	3.10589	6.35677	1.91677	5.17688	5.57962	6.66086	3.06171	4.48689	5.28504	4.55429	4.54503	6.25336	4.44761	6.35188	3.19764	3.83523	2.98491	6.59139	7.19994	2.97255	2.84237	4.67777	5.58071	5.32269	7.58516	5.05236	9.07904	6.26999	6.8837	9.06266	3.09593	8.65762	10.2667	3.91988	8.12709	8.71909	7.36484	7.44981	6.46946	4.12892	7.73213
APOBEC3H	1.91677	1.91677	2.86616	1.91677	1.91677	1.91677	1.91677	1.91677	3.1024	2.95758	3.08482	4.09399	2.61692	3.4189	2.88596	1.91677	1.91677	2.79532	4.13573	3.11437	1.91677	3.68677	2.60886	1.91677	4.77911	2.91556	3.42744	1.91677	1.91677	1.91677	4.26149	3.66044	3.11649	6.10732	2.59604	3.00275	3.75269	3.23615	1.91677	1.91677	1.91677	1.91677
APOBEC4	3.53782	3.67432	2.59403	1.91677	2.89762	2.8746	2.52869	4.06358	3.1024	3.17871	4.60812	3.24871	6.81534	1.91677	3.54019	1.91677	2.63859	4.9503	3.1823	2.90358	2.97255	3.68677	4.26375	4.72815	2.99017	4.74376	4.17748	1.91677	3.59983	2.63755	2.92068	3.41372	2.90535	2.59259	3.24092	4.49939	3.08617	4.77269	2.58655	2.72962	2.61301	2.59002
APOBR	3.76057	4.21272	3.72856	3.37623	3.7835	4.48888	3.65859	3.37155	3.94392	3.17871	2.87882	4.30606	4.80212	2.80943	2.88596	2.83685	3.14285	3.27654	3.8375	3.98491	3.67556	4.10224	3.54117	3.47832	5.34897	2.91556	3.58882	4.13968	3.88758	3.46929	4.75531	5.32464	4.55679	5.29473	3.51332	3.7223	4.71249	3.72721	3.89516	4.04741	2.89229	4.0659
APOC1	4.62095	5.61087	4.90485	4.69622	7.82608	5.55317	4.89858	5.68758	5.92075	6.89797	6.97618	3.63807	7.42301	6.45893	4.11636	7.23284	6.64464	6.53283	8.22569	5.78244	9.19922	7.30958	6.17015	5.4786	6.61263	6.99957	5.19465	5.31634	5.46546	5.91258	9.41413	7.73909	6.61072	11.2999	7.63892	5.91612	5.13288	8.97044	7.54253	5.82083	6.46076	7.2977
APOC1P1	1.91677	3.42599	1.91677	2.9698	2.89762	2.8746	2.77591	3.06171	1.91677	2.66054	2.87882	2.8747	2.89767	1.91677	1.91677	1.91677	2.63859	3.69471	2.56456	1.91677	3.5371	3.86962	2.60886	2.58	3.28308	1.91677	3.00824	1.91677	2.58365	1.91677	4.26149	1.91677	1.91677	4.2171	2.59604	1.91677	2.87995	2.86538	3.97826	2.72962	2.89229	2.59002
APOC2	1.91677	1.91677	1.91677	1.91677	1.91677	1.91677	1.91677	1.91677	1.91677	1.91677	1.91677	1.91677	1.91677	1.91677	1.91677	1.91677	1.91677	1.91677	1.91677	1.91677	1.91677	1.91677	1.91677	1.91677	1.91677	1.91677	1.91677	1.91677	1.91677	1.91677	1.91677	1.91677	1.91677	1.91677	1.91677	1.91677	1.91677	1.91677	1.91677	1.91677	1.91677	1.91677
APOC3	1.91677	1.91677	1.91677	1.91677	2.89762	1.91677	1.91677	1.91677	1.91677	1.91677	1.91677	1.91677	1.91677	1.91677	1.91677	2.83685	1.91677	1.91677	1.91677	1.91677	1.91677	1.91677	1.91677	1.91677	1.91677	1.91677	1.91677	1.91677	1.91677	2.92603	1.91677	2.60998	2.90535	1.91677	1.91677	1.91677	1.91677	1.91677	1.91677	1.91677	1.91677	1.91677
APOC4	1.91677	1.91677	1.91677	1.91677	1.91677	1.91677	1.91677	1.91677	1.91677	1.91677	1.91677	1.91677	1.91677	1.91677	1.91677	1.91677	1.91677	1.91677	1.91677	1.91677	1.91677	1.91677	1.91677	1.91677	1.91677	1.91677	1.91677	1.91677	1.91677	1.91677	1.91677	1.91677	1.91677	1.91677	1.91677	1.91677	1.91677	1.91677	1.91677	1.91677	1.91677	1.91677
APOC4-APOC2	1.91677	1.91677	1.91677	1.91677	1.91677	1.91677	1.91677	1.91677	1.91677	2.95758	1.91677	1.91677	1.91677	1.91677	1.91677	1.91677	1.91677	1.91677	1.91677	1.91677	1.91677	1.91677	2.60886	1.91677	1.91677	2.62993	1.91677	1.91677	1.91677	1.91677	1.91677	1.91677	2.90535	2.59259	1.91677	1.91677	1.91677	2.86538	1.91677	1.91677	1.91677	1.91677
APOD	1.91677	1.91677	7.8102	4.28043	5.02247	2.60016	4.86427	5.51276	2.52196	6.91034	3.25425	7.85776	4.13956	6.1901	2.88596	3.85912	2.63859	4.19578	8.55458	4.4937	1.91677	3.04126	4.51546	2.58	11.7672	6.61172	3.73077	3.06304	7.403	8.17709	3.46146	2.88812	11.3217	3.37847	4.99228	8.25263	2.60404	10.1692	1.91677	4.43705	6.30555	7.01887
APOE	5.91209	6.36558	5.68209	8.27736	6.54754	9.01345	6.02797	7.39076	5.98382	6.01758	8.98979	6.08272	8.58446	6.21937	6.11402	9.10949	5.60753	6.21928	8.91076	6.68524	9.95361	6.86777	8.82912	6.42895	8.99882	6.2318	7.33595	7.81484	10.7726	6.79887	11.6371	6.37353	7.99154	13.0152	7.81862	5.61821	5.4848	9.54819	11.9104	7.56692	5.89026	10.9106
APOF	2.88446	3.27799	3.6238	1.91677	3.10727	4.01475	3.11506	2.85947	2.76659	3.35991	2.60322	2.8747	3.67632	2.80943	1.91677	3.19764	1.91677	2.79532	3.1823	3.28754	2.67146	1.91677	3.0941	3.21108	2.79971	3.30364	1.91677	1.91677	2.58365	3.31768	2.63365	1.91677	3.11649	3.37847	3.83012	3.52974	3.08617	3.72721	1.91677	3.29084	3.66738	1.91677
APOH	3.09156	2.89647	2.59403	1.91677	5.58675	3.07978	3.5688	2.58918	2.52196	3.35991	1.91677	2.60023	1.91677	1.91677	3.26386	1.91677	1.91677	2.54272	1.91677	3.11437	2.67146	4.02926	2.88659	2.58	3.14737	1.91677	1.91677	1.91677	1.91677	1.91677	2.92068	1.91677	1.91677	1.91677	2.59604	1.91677	4.1792	3.50773	1.91677	1.91677	6.22117	1.91677
APOL1	6.07243	6.14301	10.1832	4.69622	4.8944	6.65295	5.38148	7.26315	6.4532	6.76805	7.78154	6.11912	6.44613	1.91677	5.47187	7.55889	5.13473	6.32725	6.60294	6.28676	5.15748	5.49277	7.69188	5.53057	10.4155	6.30251	6.39972	5.96763	5.84293	6.1856	6.13249	7.35636	7.77789	6.54639	6.62404	8.56321	7.86819	8.60707	9.75664	8.72615	7.17621	6.1664
APOL2	9.74695	6.77659	11.1362	8.0444	8.67351	9.80276	9.37644	10.0233	9.09868	8.28164	11.9109	8.88003	8.3072	9.31909	10.3353	9.5217	8.4714	10.2011	9.63589	10.7795	7.45559	4.35946	9.58731	10.39	10.1737	10.1311	7.65276	8.88829	10.0878	9.9428	10.4092	9.87608	10.6556	10.3706	10.5163	10.2693	10.72	9.20362	9.68439	10.1868	8.09688	9.40556
APOL3	2.60732	3.10589	8.85103	1.91677	3.55853	3.93058	2.77591	3.49838	3.45571	3.35991	6.01842	3.74352	3.27961	1.91677	4.51408	4.873	3.47138	3.27654	3.8375	4.81583	4.01646	3.4713	6.27313	2.58	9.76326	4.25122	4.17748	2.58999	3.59983	3.72331	10.545	6.44899	4.61359	4.2171	3.38548	7.59132	6.02155	5.47434	7.47019	8.26	4.04898	5.3467
APOL4	6.29991	5.49914	5.90345	6.09413	7.59518	7.33188	7.12047	10.1717	10.2516	6.24988	11.5907	8.58474	5.71765	6.62106	5.35101	9.9102	6.6165	8.07845	6.48301	7.89464	6.91327	9.38482	10.0141	6.07544	6.70644	10.2272	9.58252	5.3466	8.89616	5.84143	5.85153	8.13545	6.80184	5.38566	10.6984	6.10088	5.67048	7.86133	5.20917	5.19766	5.89026	6.87178
APOL5	2.60732	1.91677	2.86616	1.91677	2.61688	3.52228	2.77591	1.91677	2.76659	2.66054	1.91677	3.07991	1.91677	1.91677	1.91677	1.91677	1.91677	3.39638	2.56456	1.91677	1.91677	3.04126	3.0941	1.91677	1.91677	1.91677	2.69753	1.91677	1.91677	1.91677	1.91677	2.88812	2.6225	1.91677	8.48011	1.91677	2.60404	1.91677	1.91677	3.29084	2.89229	1.91677
APOL6	5.06944	3.55672	12.0394	2.9698	4.35446	9.70319	7.46836	6.64548	7.67015	6.38026	7.68099	4.70028	5.13997	7.26394	9.80673	9.47093	4.96446	7.13234	6.43208	9.6405	5.77759	4.10224	9.49824	3.59138	11.0637	9.963	5.92056	7.58245	7.825	7.94324	10.4705	8.52125	9.9963	8.47575	9.60416	11.1879	10.1483	8.72715	9.99785	12.7141	8.72325	5.15458
APOLD1	10.1677	9.11343	10.4318	11.3697	6.4156	12.0489	10.4395	8.55711	10.9352	11.3647	7.59907	10.3045	7.54717	10.8396	12.2557	8.79554	8.42354	9.03274	7.44859	11.0294	6.32744	9.48536	8.41168	8.07144	8.98227	8.3393	8.0296	9.21939	10.5386	9.73696	9.95073	10.5982	10.9458	8.14683	6.15577	10.7311	10.3295	8.66836	9.35812	9.17937	8.66708	8.83121
APOM	7.03211	6.34963	5.2999	5.79838	5.61388	6.57661	6.43766	7.54717	6.63083	6.30721	6.23469	7.26895	5.61402	7.35886	6.78173	7.27786	6.35202	6.08724	6.22323	5.94242	6.18764	4.8047	5.53028	6.25538	6.30118	5.18381	6.51165	6.89217	6.53614	6.31359	6.00962	6.56204	7.58354	6.07146	6.37959	6.10088	6.204	6.0566	4.87957	6.85457	5.51705	6.96183
APOO	10.2016	10.5289	10.6137	10.0878	11.1105	10.4159	10.1966	11.1206	10.8402	10.6919	9.60926	10.7318	11.4356	10.5818	10.9895	10.812	10.7274	10.2626	10.1112	10.5237	10.8631	10.3097	10.5524	9.99468	10.4774	10.1881	9.93121	10.373	9.82199	10.5198	9.5901	10.1442	9.36245	10.0403	10.3311	10.5836	8.85861	10.7238	9.41701	9.97384	10.6558	11.4369
APOOL	11.8168	11.6724	10.5335	10.717	11.4851	11.2934	10.8878	10.7059	11.0779	11.116	6.39294	10.8852	10.9447	11.3223	11.0168	11.2306	11.7475	11.7623	11.2164	11.0294	11.2754	11.2739	10.8288	11.1119	10.9582	11.2061	9.82888	11.1594	10.9132	11.668	11.6825	10.2041	11.8767	10.9261	10.582	10.9105	10.2969	10.2006	10.6594	10.5224	12.1696	11.0516
APOPT1	10.4564	10.65	9.94847	10.9279	11.955	9.78028	10.479	10.8022	10.3488	11.2202	10.563	10.7984	10.5743	11.5505	11.1373	11.0746	10.4612	11.0196	10.2779	10.2982	10.1204	10.3333	11.3225	10.2285	9.55938	10.7421	10.9164	10.1541	11.8064	10.3893	11.3298	10.6534	11.3013	9.64514	10.7233	9.84108	10.6322	10.9773	10.515	11.0095	10.0402	10.7024
APP	15.1164	15.3683	16.4586	15.86	14.7519	15.0752	14.3285	14.7896	15.4853	14.5247	15.1167	14.31	14.7575	15.7147	14.8671	15.5481	15.4552	15.0125	15.5232	14.5968	14.3608	16.8595	16.5969	15.4095	16.3194	15.7576	15.0727	15.5529	16.0799	15.2241	15.8158	15.2709	14.8826	15.5673	14.6914	15.7621	16.1141	15.646	16.2131	15.7507	15.5966	14.4531
APPBP2	11.9619	12.2052	11.5203	12.4513	11.7458	12.5892	11.6985	11.4192	11.4478	12.2229	11.656	11.7692	11.6785	11.8449	11.6897	11.5409	11.805	11.6462	11.7892	12.4299	11.1635	11.9859	11.88	12.1907	11.6384	12.1177	11.9337	12.3192	12.012	12.3943	10.9529	11.219	11.3305	11.1037	11.0912	11.8533	11.4557	11.6334	11.6055	12.4349	10.8533	12.1867
APPL1	11.2428	11.5994	12.0616	12.1059	12.1621	12.0811	11.317	11.3745	11.7294	12.2755	11.1316	12.0204	12.0819	11.9389	11.9047	11.8806	12.0585	11.6047	11.9197	11.9618	11.5684	11.664	12.3167	12.0358	11.7575	11.8287	11.2642	12.5974	11.1184	11.5256	12.1555	12.3839	11.4763	11.5703	12.2357	11.7693	11.5436	10.9785	11.1444	12.1935	11.2595	11.7271
APPL2	11.4692	12.3698	11.7707	11.7512	12.686	12.7024	11.4548	11.8717	11.09	12.1209	11.2032	12.2811	10.928	11.9704	11.8239	11.6504	10.6959	11.3536	11.6522	11.6252	10.771	11.1255	11.6997	11.0331	11.4549	11.5838	10.7132	11.7853	11.3638	11.6984	10.4152	11.3312	12.8861	11.7033	10.9215	12.1946	11.365	11.8552	11.347	12.7299	11.6314	11.8021
APRT	11.1855	10.0917	10.5102	12.9531	10.8751	10.8954	11.2458	11.1212	11.4429	11.8416	11.5405	9.36116	11.094	10.6369	11.5814	11.7721	12.8649	10.9628	11.4111	10.2248	11.9779	10.5107	11.9853	11.832	9.95465	10.5588	11.3119	5.11976	10.262	10.9962	12.9503	10.9842	9.04261	13.1549	12.3523	11.1285	12.665	11.1634	12.3484	10.2812	11.5837	11.1611
APTX	10.9943	11.622	10.5845	11.372	11.7013	11.8436	11.4316	11.1893	11.0276	11.1372	10.8674	10.7428	10.8054	11.2464	10.536	11.4422	11.0945	11.1898	10.234	10.5854	10.8947	11.1845	10.959	10.2078	11.0066	11.2306	10.3308	10.1835	11.0345	11.0104	11.5813	10.6277	10.8184	10.7472	10.4101	11.0231	10.5854	11.0025	11.323	11.0735	11.5018	10.2955
AQP1	5.43871	5.90153	4.6307	4.81088	6.28719	5.7752	7.0695	6.91906	5.30573	7.66844	8.57112	2.8747	6.89454	6.0341	6.07658	4.15972	5.45611	7.53205	7.91456	5.51748	9.03159	5.29844	4.51546	5.90932	4.31961	8.5204	3.97349	5.88797	6.2853	5.86554	7.07644	11.603	9.94056	5.44319	3.51332	7.45655	5.09608	6.99525	5.503	9.12316	6.61412	7.37254
AQP10	1.91677	1.91677	1.91677	1.91677	1.91677	1.91677	2.52869	1.91677	2.76659	2.66054	1.91677	1.91677	2.89767	1.91677	1.91677	2.83685	1.91677	1.91677	2.56456	2.62121	2.67146	1.91677	1.91677	1.91677	2.99017	2.91556	3.00824	1.91677	3.59983	2.63755	1.91677	2.88812	1.91677	2.59259	2.59604	3.00275	1.91677	1.91677	1.91677	1.91677	1.91677	1.91677
AQP11	7.6094	7.93895	6.88814	7.08426	7.08966	7.57994	7.65274	8.71455	8.41467	7.61657	7.42711	8.02014	8.03523	7.80646	7.34999	7.60672	6.88768	7.53767	7.87228	8.17235	7.17854	7.6872	9.57396	8.80894	7.82691	7.59222	8.40246	7.84668	7.36755	7.31735	8.22716	6.52068	8.30919	7.36118	7.37548	6.79857	7.21833	8.29359	6.95719	6.50906	8.73848	9.00586
AQP12A	1.91677	2.89647	10.545	1.91677	1.91677	1.91677	2.52869	3.06171	3.55212	3.35991	5.36377	3.24871	3.27961	3.62851	2.88596	1.91677	3.14285	2.54272	2.56456	1.91677	1.91677	1.91677	1.91677	1.91677	5.2686	2.62993	3.42744	2.86059	6.17455	1.91677	2.63365	2.60998	5.46255	2.86417	3.38548	1.91677	2.87995	1.91677	1.91677	1.91677	2.61301	1.91677
AQP12B	1.91677	2.61605	11.362	1.91677	1.91677	1.91677	1.91677	2.85947	3.45571	3.88709	5.1659	3.52244	3.78359	3.4189	1.91677	1.91677	3.31959	1.91677	2.82551	1.91677	1.91677	1.91677	1.91677	1.91677	5.97185	2.91556	4.26872	2.86059	6.78235	1.91677	2.63365	1.91677	5.76273	2.86417	3.38548	1.91677	2.87995	1.91677	2.58655	1.91677	1.91677	1.91677
AQP2	1.91677	1.91677	2.59403	1.91677	1.91677	1.91677	2.52869	1.91677	3.23375	2.95758	1.91677	1.91677	1.91677	1.91677	2.88596	3.46253	3.14285	1.91677	2.82551	1.91677	2.97255	1.91677	1.91677	2.8468	5.47357	1.91677	3.23889	3.06304	1.91677	1.91677	6.92636	1.91677	1.91677	1.91677	2.86893	1.91677	1.91677	1.91677	1.91677	1.91677	1.91677	1.91677
AQP3	6.53796	5.66361	4.90485	8.16558	6.16457	5.9061	5.562	8.32129	5.46961	6.19016	7.82099	5.0453	6.10878	8.20703	5.07314	7.81447	9.89969	8.13883	8.50625	9.52657	9.36334	8.42472	5.71291	6.17638	4.89164	9.74446	8.92387	6.16629	9.76458	5.63232	10.2649	8.93155	5.43184	4.52124	8.83825	5.72457	4.66253	6.01933	6.91816	8.51426	12.2002	5.18847
AQP4	6.14634	5.94471	1.91677	7.12832	11.0445	6.23943	2.52869	9.41259	3.45571	5.1228	7.94349	3.84064	6.18289	5.26747	1.91677	1.91677	3.93599	7.43903	7.32162	4.4937	4.64091	1.91677	5.55785	7.30104	5.32269	9.80646	6.63209	3.7188	5.77934	1.91677	1.91677	4.57516	1.91677	3.37847	1.91677	4.44944	1.91677	7.55866	1.91677	1.91677	7.11216	1.91677
AQP4-AS1	4.81798	5.43981	4.72823	4.28043	7.3119	5.22424	4.51	7.23941	4.53082	4.47907	5.66745	5.63136	4.41921	4.34188	1.91677	2.83685	4.11647	5.01708	5.02951	4.43182	5.24136	4.17137	5.14946	5.94794	4.31961	5.02396	5.58634	4.39978	5.49221	3.72331	3.82351	4.73145	3.79693	4.07297	4.00374	4.76601	4.02512	3.23615	4.12994	4.04741	5.23482	4.56655
AQP5	1.91677	4.2842	3.72856	2.9698	4.05925	3.24857	2.77591	3.81287	4.39453	4.60932	3.84812	2.60023	2.61692	3.80673	1.91677	3.19764	5.63597	3.69471	1.91677	2.90358	4.01646	1.91677	3.2647	1.91677	5.02883	3.70599	4.26872	6.16629	1.91677	2.63755	4.26149	3.54359	4.07412	2.59259	3.38548	3.42014	3.53071	2.86538	4.55555	5.04277	3.27238	5.69075
AQP6	3.09156	4.13718	4.22125	3.37623	3.27954	3.6379	4.02962	3.81287	5.96831	2.95758	4.84969	3.52244	3.27961	4.34188	1.91677	4.79112	7.69522	4.98409	3.44451	3.89298	5.50107	3.58394	2.88659	4.36929	5.86714	5.93044	6.71233	3.22969	5.16581	4.19535	6.17122	3.26677	3.43901	3.62047	3.51332	3.52974	5.33557	3.50773	4.32902	3.79812	3.41985	4.13976
AQP7	2.60732	3.7815	3.99835	1.91677	2.61688	3.24857	2.77591	3.06171	4.73157	2.95758	3.40004	1.91677	2.61692	3.16053	1.91677	1.91677	4.02937	3.93382	3.55556	2.90358	4.11247	4.23705	5.38381	2.8468	3.51199	5.5187	3.00824	2.58999	1.91677	1.91677	4.10351	3.41372	2.6225	4.07297	5.14092	2.81021	1.91677	2.86538	3.89516	3.05206	8.72631	1.91677
AQP7P1	1.91677	5.73924	2.86616	1.91677	1.91677	3.24857	2.52869	3.06171	4.69369	3.17871	3.08482	1.91677	3.42775	3.62851	1.91677	1.91677	4.48251	4.76788	2.56456	6.4776	5.98521	2.57678	4.91201	4.03818	4.89164	4.17481	2.69753	5.01014	1.91677	2.63755	8.07761	5.11637	2.6225	6.38064	3.07301	1.91677	3.85018	1.91677	6.23459	1.91677	6.74063	4.39986
AQP7P3	1.91677	4.2842	1.91677	1.91677	1.91677	3.07978	1.91677	1.91677	3.35036	1.91677	2.87882	2.60023	4.13956	1.91677	1.91677	1.91677	4.54516	3.85908	2.82551	7.19994	2.97255	1.91677	3.41147	3.69458	4.2638	1.91677	1.91677	4.20962	1.91677	1.91677	8.13735	4.62925	1.91677	6.43804	1.91677	1.91677	2.87995	3.50773	5.20917	1.91677	2.61301	3.90422
AQP8	2.60732	2.61605	4.81934	1.91677	2.61688	3.6379	3.36531	2.58918	3.35036	3.51532	3.84812	2.8747	3.27961	3.62851	2.88596	2.83685	3.47138	3.14141	4.80441	1.91677	3.19651	1.91677	2.60886	2.58	2.99017	1.91677	3.00824	3.06304	1.91677	3.72331	1.91677	2.60998	2.90535	1.91677	1.91677	3.00275	2.60404	3.72721	2.58655	1.91677	2.89229	3.61455
AQP9	4.51076	3.97163	4.47007	1.91677	3.88221	4.09378	3.5688	4.5639	3.80174	1.91677	2.87882	4.23907	3.97388	1.91677	1.91677	2.83685	4.02937	3.27654	4.20071	4.36697	4.20193	2.57678	1.91677	3.87803	3.78807	5.22109	4.17748	1.91677	3.97045	3.83277	1.91677	4.39875	4.3025	1.91677	1.91677	1.91677	3.25577	1.91677	4.05631	4.92913	3.66738	3.50021
AQPEP	3.65434	5.09898	4.28791	3.90803	4.35446	5.2575	3.47158	5.18549	4.73157	6.01758	5.23498	4.30606	4.35457	3.62851	2.88596	3.85912	4.41684	6.7901	3.1823	3.43641	4.11247	5.10761	2.60886	4.72815	3.51199	3.70599	3.00824	7.16912	4.38045	3.14115	5.5317	5.11637	4.77116	3.82144	3.24092	3.52974	5.96195	5.29789	13.6036	6.74284	4.58449	5.66704
AQR	11.9323	11.4961	11.046	11.8589	11.0252	12.0652	12.0264	12.538	11.4981	11.7095	11.4414	11.31	12.411	11.5733	11.183	11.2448	12.5889	11.7769	11.4796	11.4431	12.6106	11.7915	11.741	11.7916	11.1803	11.5948	12.3513	12.6413	11.9993	12.0249	12.368	12.2532	11.4814	12.1561	11.7303	11.1962	11.595	11.3831	11.865	12.46	11.9729	11.865
AR	2.60732	3.10589	3.0697	4.57118	3.10727	9.17298	4.51	2.58918	5.03282	4.98755	3.40004	3.63807	3.55861	10.7894	3.76318	4.15972	2.63859	2.98491	3.1823	2.90358	2.97255	4.10224	3.2647	3.21108	2.99017	3.30364	9.87661	4.56647	3.4863	2.63755	5.11846	3.41372	7.10227	5.5776	8.65509	4.28749	4.38118	5.94174	3.60653	3.29084	5.00957	3.06309
ARAF	11.4862	10.6805	11.8629	10.6201	11.921	11.7455	11.3028	11.5794	11.8994	11.1671	11.4986	10.6743	11.6864	11.8466	12.3175	11.7315	11.9202	11.5858	11.656	12.2798	11.9361	12.115	11.3798	11.53	11.5601	11.2613	11.2515	11.5454	12.1591	11.1286	11.4471	12.3769	11.316	11.8411	11.3264	11.0669	11.6015	10.4548	11.9948	12.3816	12.0578	11.9305
ARAP1	11.8547	10.9653	13.3288	11.1403	11.6448	12.1319	11.9259	11.9741	12.2292	11.9693	11.8489	11.5416	12.3406	12.0292	11.9113	12.5525	11.2171	12.0869	12.3267	12.3385	11.245	12.0633	11.7267	12.7973	12.1381	12.034	11.1933	11.8188	11.9381	12.1237	12.6308	12.4318	12.8481	12.726	12.864	12.1197	12.8746	13.0484	11.7346	11.927	13.3381	12.3557
ARAP1-AS2	4.81798	4.21272	5.75217	2.9698	3.7835	5.49876	5.14647	5.68758	5.93678	4.88954	5.56436	5.63136	4.89453	5.26747	4.91052	5.60164	4.27508	5.4126	5.28261	4.86292	4.20193	4.47166	4.57172	6.17638	4.89164	4.74376	4.26872	4.66728	4.94981	4.47949	4.59031	4.82662	5.36836	4.94082	6.37959	5.29755	4.71249	5.16673	4.79446	4.92913	6.58742	5.11986
ARAP2	9.83314	8.94094	4.07695	7.70959	9.8207	10.1776	8.63334	7.73992	6.95508	8.12607	10.1624	8.94213	10.3541	9.50834	8.01516	1.91677	7.59073	9.49935	8.71734	8.55355	3.67556	11.5014	8.08451	8.05391	6.37928	10.1858	7.61154	8.03349	8.65588	4.47949	9.7754	10.5799	4.23066	10.7945	7.41207	8.76509	9.31538	10.4652	10.0686	3.92885	10.789	3.71887
ARAP3	6.05334	4.05704	5.92381	6.67276	6.68121	8.37905	4.86427	4.88848	6.9153	7.57835	9.13545	8.2421	8.7333	10.349	4.82152	4.28757	8.18122	5.99194	11.0072	7.12594	7.97533	4.76177	4.45678	3.47832	8.30742	7.05174	6.04999	3.61449	3.97045	7.81962	11.5413	6.57557	9.53368	4.2171	9.4117	9.87248	9.50069	5.09628	6.86782	9.97207	11.1078	11.4127
ARC	9.42113	6.45772	7.27538	12.5901	4.80199	3.84045	6.22755	8.22389	8.9053	3.77526	11.2048	8.83982	6.94855	10.1867	9.56533	5.60164	11.1341	8.97388	8.21445	6.4776	8.70973	7.91102	7.88809	3.04656	8.68779	9.21463	11.5852	6.81909	8.77156	9.03672	6.69388	11.5458	10.0437	7.44744	8.91925	6.96334	5.78972	5.23383	6.08371	3.48561	3.77422	10.3391
ARCN1	13.4134	13.3374	13.5635	13.3852	13.9181	13.0303	13.3991	13.35	13.6387	13.7729	13.4481	14.1011	14.91	13.6124	13.4405	13.486	13.1269	13.5449	13.5157	12.9233	13.5623	14.1022	13.501	13.916	12.9965	13.6534	12.4165	12.9909	12.0977	13.1168	14.1007	13.1815	14.6721	13.8051	13.5406	13.7328	14.2509	13.2672	14.0572	13.5568	14.2934	12.6445
AREG	4.39089	5.83422	4.3514	1.91677	2.89762	4.88318	4.09243	2.85947	3.1024	5.1228	4.49825	2.8747	4.13956	4.80386	1.91677	1.91677	4.02937	4.9503	4.26265	3.28754	3.19651	5.75291	3.54117	4.36929	3.70287	3.9146	2.69753	4.20962	2.58365	3.31768	10.3889	6.44899	8.63773	4.67567	3.73341	5.29755	10.0649	5.81684	11.2305	4.34976	8.1063	2.86063
AREGB	4.25934	5.2453	4.07695	1.91677	2.61688	4.23885	3.74215	2.85947	2.76659	4.2568	4.24763	2.60023	3.78359	4.63723	1.91677	1.91677	3.93599	4.51162	3.99522	3.11437	3.19651	5.29844	3.2647	4.03818	3.4034	3.81465	1.91677	4.13968	2.58365	3.14115	9.69321	6.12	8.26232	4.2171	3.38548	5.212	9.57525	5.72708	10.6565	3.92885	7.64561	2.86063
ARF1	15.0194	13.942	14.3146	14.667	14.8821	14.3144	14.4081	14.3625	14.7263	14.8468	14.9418	12.8611	13.7192	14.1923	15.0561	14.4567	14.0917	15.2474	14.3194	14.8615	15.011	14.6556	14.3835	15.2239	13.8486	14.8843	14.3349	14.2247	13.9473	14.7883	14.8787	14.1116	14.9485	14.8292	14.4526	15.045	14.6061	14.684	14.8708	15.6532	14.8066	13.9222
ARF3	13.9877	14.0374	13.5324	14.21	14.8713	13.92	13.904	14.0088	13.3138	13.671	13.38	12.9531	13.843	13.758	14.382	13.8936	13.1528	14.2309	13.691	14.1007	13.6125	13.3672	14.1959	14.102	13.6311	13.6052	13.6673	13.7722	12.7081	13.8769	13.9449	13.7438	14.0041	13.7919	14.0524	13.8057	14.3351	14.0569	14.1145	13.6211	13.9549	13.0881
ARF4	12.3071	12.3314	11.8779	13.1327	12.9022	12.6194	12.1131	11.8542	12.4596	12.3621	11.5145	12.2239	12.6195	12.5167	12.6268	12.5961	12.8389	11.9096	12.176	13.1972	12.7308	12.7545	12.4765	12.5206	12.0326	12.616	12.396	13.3831	11.7131	11.8163	14.2102	12.8154	14.4334	12.7068	13.2303	12.3293	13.7485	12.2559	13.2057	14.8767	12.0469	12.7454
ARF5	12.8172	12.9702	12.4201	13.0783	13.0127	12.3319	13.6361	13.3754	13.1162	13.034	12.9986	12.8675	13.2207	12.9223	13.6426	13.388	11.8966	12.9049	12.3328	13.0084	11.9026	11.8107	13.0018	12.6837	12.7295	13.0879	12.9301	12.9083	12.8426	12.588	12.2453	12.9902	12.6118	13.5928	12.8739	12.9371	12.3332	13.428	11.9834	12.7424	12.9078	12.9846
ARF6	12.765	12.2477	14.2326	13.1225	12.743	12.706	13.0401	13.1888	12.8887	12.7863	12.2909	12.9053	12.5297	13.5001	13.4777	13.1481	12.8755	12.6108	12.427	12.8158	12.3709	12.2996	13.1252	12.9001	13.0364	12.4732	12.5816	12.0869	12.7419	12.7469	14.0209	13.3245	13.4226	11.1828	11.9467	12.9471	13.2044	11.4657	13.3008	13.5174	11.5748	12.3384
ARFGAP1	11.9251	12.6745	12.1141	11.6965	12.2691	11.9566	12.1181	11.5535	12.1633	11.9689	12.4315	12.3423	12.152	12.4116	12.2624	12.8287	12.3757	11.9896	11.9084	12.4751	12.2259	12.9638	11.9799	13.9399	12.1302	12.1441	12.8018	12.6902	11.8494	11.5972	12.9397	12.1722	12.8252	12.5543	13.5127	11.7065	13.1114	12.0416	13.0902	13.1723	12.4726	12.7611
ARFGAP2	12.5109	12.803	12.8472	12.5822	12.4905	12.3437	12.824	12.6228	12.8538	12.7925	11.9825	12.3385	12.8828	12.0883	12.2743	12.2013	11.7851	12.7102	10.0857	11.9364	11.922	12.2547	12.0857	12.51	12.3727	11.8193	12.4408	12.7087	11.762	12.1231	12.8092	11.6871	12.2631	11.7412	12.2048	12.0719	12.5067	11.8279	12.7829	12.106	12.1263	12.0278
ARFGAP3	11.7356	11.379	12.7304	10.675	10.8765	11.5261	11.4668	11.4625	12.3522	11.8759	11.042	11.9516	11.4007	11.2096	11.2817	12.1437	10.3831	11.005	11.6708	12.3215	10.2184	12.3758	11.6481	10.1052	13.7168	12.5098	12.3094	11.4402	11.748	11.3842	11.3526	11.8522	11.8308	12.2213	12.1883	12.7701	12.4509	10.4461	10.7649	12.7276	11.1997	11.2639
ARFGEF1	12.1486	12.7061	13.2248	12.4184	12.4944	12.3729	12.1803	11.9548	12.5567	13.4535	11.1288	12.6012	12.1933	12.3152	11.8614	12.9396	11.5317	11.8814	11.8838	12.9073	12.8821	13.0686	12.6551	11.7069	11.8666	12.2232	9.88528	12.2335	10.9236	11.7773	12.3105	13.2301	12.1663	12.4895	12.5584	13.154	12.3259	11.3244	12.6278	12.8461	13.1735	11.3094
ARFGEF2	12.0876	12.7656	12.9629	12.288	12.8569	11.5869	12.1807	11.3091	12.1743	12.9861	11.6269	12.4198	12.3459	12.6948	12.0905	13.0038	13.092	12.0474	12.625	12.7126	12.8544	11.9285	12.0016	12.5696	12.2667	12.274	12.3807	13.1865	11.7877	11.6535	13.0381	12.5961	12.5977	12.4342	12.1566	12.6816	12.6022	11.4692	12.8544	13.2307	12.7971	12.4968
ARFIP1	10.924	11.1193	11.49	11.7782	10.4821	10.7705	11.0682	10.2832	10.8248	11.4241	10.6477	10.2266	11.418	10.6436	10.2244	11.2268	10.4877	10.1571	11.0351	11.2263	10.756	10.9109	10.3867	10.7313	10.6159	10.3726	9.88528	11.1752	10.339	11.0704	11.376	10.6763	10.5317	10.3483	9.95215	11.5112	10.5797	10.2415	11.3447	11.2191	11.527	10.7254
ARFIP2	11.7423	12.408	12.5603	11.8943	12.2733	11.3018	12.4379	11.7767	11.676	12.3408	11.6501	11.8415	11.9322	11.3913	12.2867	12.5099	10.2164	11.9847	11.5572	10.9698	10.9357	12.4196	11.5347	12.0388	11.7882	11.9251	10.6475	11.0331	10.9008	11.4757	12.6489	11.3377	12.0207	10.9072	10.9884	11.8029	12.2014	11.9752	12.0398	11.3995	12.4986	12.4462
ARFRP1	10.7649	10.7752	10.8097	10.1181	11.1281	10.2273	10.5884	9.71601	11.2483	10.6033	9.41307	10.8687	11.0994	10.8443	11.0181	11.2477	10.6713	10.6264	9.78892	10.7689	10.1108	10.5585	10.627	11.9226	10.8177	9.99664	11.0695	10.3667	9.94609	10.15	11.3035	10.3468	10.7389	11.053	11.4169	9.9122	11.7383	10.702	11.0438	11.1277	10.9021	10.6064
ARG1	4.62095	4.70038	3.82507	3.37623	3.67623	5.68076	4.3174	4.5106	4.13139	4.9394	4.31479	5.47102	3.10733	3.80673	3.54019	4.01814	4.27508	4.25385	4.48527	4.66415	4.43911	3.95193	4.19269	4.48178	5.15381	5.25742	4.89403	3.61449	4.19127	4.34491	3.13476	5.15329	4.15471	2.86417	4.00374	4.49939	3.75269	3.72721	3.97826	4.04741	4.46921	3.06309
ARG2	11.6886	11.588	10.8178	12.9123	10.9007	10.1936	10.5577	8.91757	9.90415	10.2185	11.6544	11.6602	10.4186	12.6971	12.8902	12.4538	11.5434	9.88149	11.2127	10.7382	10.704	10.9861	10.3223	10.6672	10.5997	10.7773	12.6334	8.97006	10.2109	10.7355	11.6097	10.4421	12.5067	10.4484	11.7324	11.7859	10.1338	9.33038	9.0142	8.6836	11.2019	11.5528
ARGFX	1.91677	1.91677	2.59403	2.9698	2.61688	3.24857	2.77591	1.91677	2.76659	3.51532	1.91677	4.79487	3.27961	1.91677	1.91677	3.46253	3.14285	3.69471	2.82551	2.62121	7.08047	2.57678	3.95311	4.03818	2.99017	2.91556	1.91677	1.91677	1.91677	3.72331	1.91677	1.91677	4.15471	1.91677	1.91677	1.91677	1.91677	1.91677	1.91677	1.91677	2.61301	1.91677
ARGFXP2	4.62095	5.31314	5.68209	2.9698	4.84896	5.19018	4.67875	5.88486	4.2954	4.085	4.75805	4.09399	4.53993	4.80386	3.95193	3.67704	4.34782	4.98409	4.32185	5.19161	6.26919	4.47166	4.67777	5.15277	3.61125	4.32348	5.10141	3.7188	5.02556	5.28313	3.71446	3.86501	4.23066	5.05663	4.15673	4.22886	3.94064	4.46835	3.71046	5.04277	5.04971	4.33942
ARGLU1	14.4757	13.6658	12.2463	11.2327	12.7122	14.8928	13.2107	13.6754	14.1797	13.4692	13.8883	13.7226	13.806	13.8486	12.7809	14.0916	12.9211	12.6113	13.2505	13.4526	13.5176	12.2342	11.3964	12.1575	12.0834	12.3519	12.9603	12.6917	13.8513	13.199	12.5489	13.2125	13.2786	12.2231	13.6797	13.5594	11.4691	14.4713	11.8765	12.3291	11.4509	12.5881
ARHGAP1	11.78	11.7419	12.6026	11.4958	11.4644	11.2653	11.8275	12.1276	12.391	12.0981	10.5114	11.8415	11.5311	11.1672	11.412	11.8236	10.5241	12.2846	10.2525	11.2241	10.3862	12.0642	12.7289	11.3228	12.7244	12.0043	11.2508	11.9589	12.7238	11.4556	12.2907	12.5093	12.1459	12.0412	12.0901	12.5679	12.3867	11.9215	12.4315	12.674	11.5824	12.3569
ARHGAP10	6.69375	7.02749	6.83553	7.6504	4.13945	8.93674	3.47158	10.1464	7.81112	9.0547	10.2383	6.76067	3.55861	8.33256	5.52864	4.28757	9.57404	8.60262	8.01298	3.98491	9.95668	10.2528	7.7285	8.35167	4.73949	7.21618	10.4466	7.78776	3.36029	9.50062	10.9312	11.0018	5.66073	8.64952	3.07301	4.63914	9.95493	5.47434	11.5816	11.7121	8.58187	3.06309
ARHGAP11A	13.1159	12.985	12.945	13.0642	13.0694	12.9341	13.8115	13.8653	12.9479	12.8938	12.6206	13.1556	13.6691	13.213	13.128	12.4933	13.5795	13.7921	12.6544	13.1335	13.7414	13.4056	12.7325	13.173	12.4575	12.6434	13.6124	13.4577	12.2202	13.6608	12.9447	13.532	13.1908	13.0047	13.2957	12.7813	13.4548	12.0911	13.2014	13.9364	12.4334	12.5256
ARHGAP11B	9.15048	8.84203	9.05099	8.07847	8.38346	9.01345	9.67425	10.0767	9.16796	9.17993	9.11972	8.9722	9.47608	8.92194	8.99918	8.78519	8.46747	9.887	8.38118	9.14887	9.52731	9.36384	7.68569	8.82969	8.53444	8.65792	9.25076	8.56378	8.61718	9.306	8.73873	9.70691	8.71254	9.08347	9.30878	8.6355	9.72715	7.98214	9.31748	10.1388	6.64033	8.33238
ARHGAP12	9.97134	9.99014	11.24	11.1322	11.2689	10.9792	9.83319	10.2842	10.4251	10.5948	10.9762	10.8653	10.7653	10.4009	10.6227	11.5683	9.94701	10.3954	11.1022	11.1497	10.6251	11.9117	10.9578	11.0508	10.9687	11.1317	9.94621	11.5344	10.6695	11.3564	12.2436	9.99894	10.9485	11.9063	10.6563	11.2081	12.2472	11.8245	11.129	11.6691	11.1437	11.0024
ARHGAP15	3.09156	2.61605	3.3814	2.9698	5.24817	3.93058	2.96163	3.22818	5.87156	3.17871	3.08482	4.48911	3.42775	1.91677	1.91677	1.91677	6.02761	3.50454	2.82551	3.56789	3.5371	10.658	3.41147	3.21108	4.14465	4.51959	5.1488	3.81491	4.04829	3.14115	2.63365	3.41372	3.89618	3.82144	6.4934	3.29866	3.25577	3.23615	2.85584	4.51906	1.91677	3.71887
ARHGAP17	11.5125	12.0051	10.6785	11.7468	12.2181	11.2373	11.4853	11.3387	11.6508	11.0407	11.6482	11.2697	11.2616	11.4563	11.2443	10.4938	11.3171	11.0563	11.6671	11.6122	12.0916	11.6625	11.1723	11.7079	10.6563	11.3071	11.609	11.1913	11.5156	11.1274	12.1639	11.4265	11.2156	11.5453	10.3529	11.0001	11.0645	10.5094	11.0427	11.844	10.5639	11.795
ARHGAP18	6.66893	8.09985	7.02599	5.85211	12.0985	7.60575	3.36531	11.6954	7.6265	5.9471	5.09327	5.75245	8.98127	7.74755	6.44288	3.19764	9.52952	9.34293	7.16691	6.86666	8.47702	8.77652	9.34751	9.8268	4.20557	10.6231	6.88842	8.12288	3.4863	4.11374	12.1597	10.8482	5.08147	6.39521	9.70635	8.57457	13.1303	10.0863	7.62964	10.8014	9.62778	6.54905
ARHGAP19	11.0336	10.3048	10.0649	11.2403	10.8966	10.7278	11.8603	10.4441	10.9821	10.2912	10.1971	10.7134	11.3379	10.8384	11.3061	10.7992	10.6815	9.92392	11.1673	11.287	11.2932	11.8325	11.0791	10.7701	9.10966	10.5525	10.1599	12.6282	11.3737	11.653	10.9959	11.612	10.5514	11.1403	11.4164	11.4896	11.3006	9.6213	11.5576	10.202	10.1839	10.9112
ARHGAP19-SLIT1	3.40834	3.7815	3.3814	3.67129	3.10727	3.24857	3.96362	4.5106	4.18834	1.91677	1.91677	3.63807	3.27961	4.10154	2.88596	1.91677	5.51862	1.91677	4.13573	3.79385	5.20004	1.91677	3.41147	2.58	4.42472	3.45397	4.43445	2.58999	4.98819	3.83277	1.91677	1.91677	3.79693	1.91677	3.91988	2.55349	2.87995	2.86538	2.85584	1.91677	3.41985	3.81498
ARHGAP20	9.17489	6.51602	8.05056	8.74859	9.12863	8.39764	9.07822	11.6151	9.7238	6.24988	7.35214	8.98455	12.1623	9.58883	7.03648	2.83685	7.30387	8.6604	7.25001	9.40286	10.79	9.39692	6.42987	12.707	6.97282	9.7912	7.92585	4.89123	8.00646	7.45828	2.92068	6.89966	13.0227	5.32569	2.59604	9.76875	7.84097	8.50996	3.80623	7.95112	6.30555	11.0012
ARHGAP21	12.0096	11.4989	12.449	11.292	13.9102	13.0761	11.5002	11.9169	12.2756	11.963	11.7969	12.1856	11.9948	11.5626	12.4226	12.6445	11.1028	10.7537	11.4302	11.5701	13.0591	13.3223	12.2922	11.1731	11.4053	12.677	11.6209	12.2932	13.4933	13.3131	12.7022	12.2756	12.498	11.9164	12.3324	11.9543	13.5657	12.0668	12.3743	15.0724	12.5028	13.5927
ARHGAP22	6.57852	7.72734	2.59403	7.50764	9.51756	8.52481	9.72097	9.42666	6.47527	7.7325	6.60177	7.26084	6.25336	7.74755	5.87311	1.91677	9.56671	7.27376	8.96093	7.6788	7.66551	5.43991	3.86222	10.2469	7.65476	7.16026	9.13049	8.37656	6.31543	6.82362	6.84501	7.43999	7.77181	6.63493	3.51332	7.62995	10.2017	5.35918	8.02804	3.92885	9.08422	3.61455
ARHGAP23	9.24155	8.83347	10.1663	11.9794	10.6256	9.22177	9.6095	8.83818	10.4961	7.71851	11.0739	10.0309	9.15886	12.1025	11.5314	9.75971	10.7462	11.6733	10.097	10.3149	10.3481	8.8958	9.48938	9.78757	8.4706	9.41498	10.0639	9.81111	13.1889	11.3199	12.7955	10.6406	10.8294	9.34168	12.1368	9.90434	13.6401	10.5128	14.0937	13.1142	7.72114	10.4945
ARHGAP24	7.69786	7.80528	11.5215	6.13799	5.86009	11.0828	8.37323	5.82208	8.38878	6.49978	8.27098	10.3576	4.13956	8.53186	8.13805	10.3519	8.36561	7.97458	7.96461	9.92299	6.22899	7.13062	8.52009	8.98806	10.7883	9.02426	7.27389	3.22969	6.15801	9.2972	9.00771	6.34221	9.2599	3.23451	10.4806	9.83283	4.89607	9.97666	4.3893	10.7702	6.91171	8.41964
ARHGAP25	6.43863	6.04729	8.05056	7.21259	8.39905	4.79462	8.40586	8.53128	5.78561	7.3063	8.41049	7.79743	6.03063	8.44803	8.025	2.83685	5.89299	7.90239	6.82631	7.36181	5.59932	3.2051	4.91201	8.73662	6.98949	7.89589	7.79207	6.18306	3.21788	8.14801	3.5947	11.5441	7.47558	2.86417	7.90842	9.3434	3.85018	7.39417	3.05737	7.48005	7.8997	7.21062
ARHGAP26	8.59487	10.3283	8.98977	9.39214	7.6418	8.13507	9.57731	10.1195	10.1232	7.97539	9.28396	9.50009	8.7333	9.20334	8.24289	8.82616	9.6243	8.06684	9.3615	8.85191	8.49827	8.98322	8.18014	8.40795	10.2807	9.43475	11.21	8.29429	10.676	10.0683	10.5468	10.3838	8.43748	8.92969	12.3006	9.97569	10.0554	9.02769	10.8122	11.1316	11.2463	10.0106
ARHGAP26-AS1	1.91677	1.91677	1.91677	1.91677	1.91677	1.91677	1.91677	1.91677	1.91677	1.91677	2.60322	1.91677	1.91677	1.91677	1.91677	1.91677	1.91677	1.91677	2.82551	1.91677	1.91677	1.91677	2.60886	1.91677	1.91677	1.91677	1.91677	1.91677	1.91677	1.91677	1.91677	1.91677	1.91677	1.91677	3.51332	1.91677	2.60404	1.91677	1.91677	1.91677	2.89229	1.91677
ARHGAP27	7.45841	6.53023	7.96994	7.91211	9.56151	9.56041	8.73957	8.11073	7.47065	8.855	9.07847	8.92686	10.3012	11.2286	10.0572	8.58489	8.74242	9.55995	10.6591	13.2574	8.10286	5.91618	7.00882	10.7112	10.0088	8.25287	7.45258	9.50854	7.87129	9.49678	11.2362	9.55839	10.1269	10.8257	8.90649	10.0303	9.87266	9.75727	11.0146	6.88497	10.9223	9.68337
ARHGAP28	8.10147	9.71689	7.41095	8.7903	3.67623	9.0468	3.5688	9.51495	8.06472	3.35991	7.54624	6.4542	7.08018	8.81127	8.7611	2.83685	5.48771	9.457	8.77202	7.60585	10.2197	2.84237	9.63309	8.74756	8.05776	7.06195	8.33824	9.20718	5.43818	5.8169	7.37013	3.76695	8.61416	7.56787	5.80465	7.10335	3.64682	6.83325	8.58057	9.23346	7.97363	8.39832
ARHGAP29	5.95389	6.94509	12.5577	8.63872	4.75338	5.29	6.2926	11.5543	10.3186	9.88612	6.58875	9.41507	7.08982	9.61652	4.39411	4.61125	7.2591	9.45848	11.0388	8.496	7.66551	9.28607	8.60131	8.5647	10.7306	12.572	5.23907	7.90833	9.45423	5.28313	14.0872	13.4395	9.74213	5.49849	11.3992	10.7975	13.5898	11.8525	7.6713	13.3222	11.7552	10.5838
ARHGAP30	7.41432	6.70325	5.98321	5.56062	7.08966	7.47181	7.41688	6.21281	7.56616	6.89797	5.87533	7.97629	7.74316	4.72305	5.78287	5.15967	6.31745	8.21092	7.34243	6.25234	5.80525	6.87768	6.89521	5.53057	6.69631	5.68731	6.4753	7.58245	7.03835	6.53972	9.36292	6.27742	6.74091	8.22622	7.88258	7.72988	7.00916	8.30135	6.469	6.05329	6.98508	7.48475
ARHGAP31	7.38417	4.75073	6.42964	5.49442	3.88221	9.57681	7.75302	4.20727	8.0935	4.98755	4.70986	6.13698	5.47288	5.85901	4.26245	2.83685	7.75447	6.64132	4.88354	8.13983	5.0683	11.2683	6.61101	6.35916	5.09271	8.96297	3.85797	7.11782	7.4376	4.96113	5.70055	7.04278	5.83471	9.33038	4.532	10.071	10.5631	3.50773	11.7893	12.5077	7.23753	8.43718
ARHGAP32	12.4428	12.4788	12.8157	12.2898	13.2135	11.6444	12.5184	12.9663	13.7155	13.0398	12.2745	14.1719	14.4436	12.7857	11.8812	13.2024	11.7337	13.1236	13.1238	12.3964	14.5487	12.2736	13.2631	11.901	12.0149	13.395	11.0741	10.7217	11.0569	13.2128	10.7228	11.5789	13.1673	12.2198	11.9981	13.163	10.7605	12.9055	11.7665	10.3066	13.3846	11.2002
ARHGAP33	12.24	12.7315	12.6545	11.1892	12.2309	12.6972	12.284	12.4323	12.7187	13.4928	12.7238	13.5266	12.5141	12.2191	12.8273	11.9395	10.923	12.5264	11.3896	12.7801	10.1149	11.3105	12.8248	11.3665	11.5397	11.7583	12.1398	10.9067	12.1997	12.5783	6.85692	11.6165	11.8961	10.1114	10.972	11.5723	10.4398	11.7946	10.6243	11.3128	10.9842	13.3856
ARHGAP35	13.7043	13.6661	14.0831	13.883	13.9248	13.9856	13.2306	13.3019	13.5155	13.4836	13.2113	13.9521	13.7126	14.0835	13.6067	12.9762	12.775	13.0411	12.9809	14.2423	13.03	13.7627	14.0269	13.8265	13.3382	13.454	13.1492	12.8702	13.8312	13.372	12.8825	13.6487	13.9564	12.6018	12.9826	13.6935	13.2393	12.3054	14.2199	14.2407	13.0115	12.9791
ARHGAP36	5.18008	1.91677	1.91677	4.69622	1.91677	5.98716	3.74215	10.0371	2.52196	1.91677	3.84812	3.07991	1.91677	1.91677	3.26386	1.91677	6.72591	2.54272	1.91677	3.28754	8.61567	2.57678	1.91677	3.04656	1.91677	3.30364	4.51027	3.3732	1.91677	2.63755	1.91677	1.91677	1.91677	1.91677	1.91677	2.81021	1.91677	1.91677	2.58655	1.91677	3.10091	7.47119
ARHGAP39	11.179	11.7574	11.4376	10.4462	11.3518	10.8597	11.8018	10.6819	10.7191	11.7323	11.0077	12.2129	11.4743	11.7618	11.4185	10.9341	10.6481	9.27057	11.2188	11.8078	10.6231	9.47072	10.8047	11.5323	10.9212	9.72372	11.1211	11.2077	10.9985	10.6517	9.9535	11.1847	11.348	10.6299	11.9168	10.3615	9.67571	10.6191	10.6136	9.00026	11.0661	11.0182
ARHGAP4	8.37109	11.555	12.4864	10.3565	10.8661	8.22524	10.4258	8.8797	11.3554	8.3099	11.1494	13.0186	12.2409	12.4814	9.93481	12.4873	10.1567	11.851	11.909	10.7226	9.08873	6.65375	6.84045	8.23595	8.26357	11.3644	10.2008	11.9842	10.3535	12.4896	13.9919	11.6352	11.3798	13.947	11.2024	11.7932	13.2145	12.6602	9.53127	5.50423	10.5328	9.41974
ARHGAP40	5.14416	5.52791	2.59403	3.37623	3.97378	2.8746	3.24765	3.22818	3.80174	3.51532	3.40004	3.24871	4.41921	3.4189	1.91677	2.83685	4.66247	5.01708	3.02107	3.11437	1.91677	3.4713	1.91677	3.21108	1.91677	2.91556	4.35413	1.91677	1.91677	5.42024	8.997	3.09593	4.77116	4.94082	2.86893	1.91677	4.38118	3.23615	5.27301	2.72962	2.89229	6.6963
ARHGAP42	8.36338	5.46978	8.86683	5.10728	3.27954	8.69974	3.11506	7.87953	8.85577	4.40897	8.30714	3.39399	3.67632	8.35246	3.54019	1.91677	5.63597	7.80791	2.82551	3.43641	9.47684	11.2902	9.16365	9.67598	2.79971	10.0099	10.5418	7.66811	8.17993	10.0787	5.40687	8.94201	5.04113	5.74672	10.6654	8.28065	9.22564	7.597	7.07722	10.0628	8.14794	3.06309
ARHGAP44	8.62418	10.3394	4.90485	11.634	7.68058	9.96854	7.8206	6.88884	8.61155	11.8787	9.65206	9.38371	8.54296	9.90625	6.5828	10.4681	11.0881	5.20029	7.15911	10	9.36796	6.85779	5.44422	8.48192	6.53519	9.16343	11.6992	8.05181	8.17993	11.3795	6.44833	6.06343	8.68049	10.2092	8.88062	9.73499	4.89607	9.57404	6.94753	5.65367	1.91677	6.54905
ARHGAP5	12.0653	11.9458	15.1007	12.6829	11.793	12.0459	12.1243	12.7818	12.541	13.0084	13.4499	11.7844	12.0327	12.8635	12.9763	12.9524	12.9186	11.9327	11.9116	12.5218	12.5216	13.4239	12.4523	12.6451	12.6251	13.4955	12.5242	11.9574	12.8317	12.3735	13.6449	12.9472	12.9271	11.9735	12.1211	13.396	12.7125	12.3902	12.7376	14.513	12.222	12.2661
ARHGAP5-AS1	6.18192	6.284	9.5126	6.84115	7.3119	5.60558	6.37899	7.17413	7.43172	7.69011	7.28922	6.48239	6.71916	6.21937	7.81432	7.68678	8.2786	7.19771	8.15691	6.36938	7.15731	8.88357	6.58459	6.07544	8.14587	8.65456	8.49599	7.60124	8.59896	6.38191	10.6469	7.90878	5.94718	8.87629	8.22857	8.31153	7.70868	9.18696	6.65868	8.83902	6.50423	7.89328
ARHGAP6	3.26184	3.97163	3.99835	4.43358	3.55853	4.65021	3.65859	3.90203	4.24294	5.46476	4.84969	4.36987	5.61402	5.74266	1.91677	2.83685	5.48771	3.50454	5.44654	3.43641	3.5371	2.57678	3.2647	3.9606	4.69869	10.0399	3.00824	4.56647	4.82789	3.72331	3.3105	5.66716	3.43901	6.55937	3.07301	4.44944	5.89977	5.67999	4.05631	11.7046	3.77422	4.76133
ARHGAP8	3.09156	4.05704	4.72823	1.91677	2.89762	3.84045	3.36531	3.90203	1.91677	2.66054	3.25425	4.01495	3.42775	2.80943	1.91677	4.28757	1.91677	4.13505	4.13573	3.28754	2.67146	1.91677	4.03796	5.69885	4.31961	3.12867	4.58211	1.91677	3.79891	3.60308	5.07789	4.04093	2.6225	4.07297	1.91677	3.80822	1.91677	2.86538	3.22328	1.91677	4.63869	1.91677
ARHGAP9	7.56305	7.00733	7.17736	4.10743	5.6405	6.89216	7.5818	7.64074	6.40801	8.61938	9.89843	8.67893	7.62879	9.14749	9.15952	9.36717	7.46234	5.14183	8.23314	5.78244	7.22007	7.81638	8.94255	6.65538	4.31961	9.17758	6.5645	4.33934	10.2445	5.31867	5.59024	4.68129	8.09244	5.38566	6.92699	5.66171	5.39715	6.26194	5.58048	4.80544	7.62609	5.37633
ARHGDIA	14.6315	13.7248	12.8417	13.9661	14.1567	13.5269	14.1053	14.1608	13.7438	13.1163	13.3791	12.4928	14.0254	13.3365	13.893	13.7345	14.6782	14.7516	12.9777	13.6005	14.0254	14.1492	13.9354	14.0985	13.4046	13.5352	14.0009	13.005	14.3956	13.922	13.6133	13.4727	12.0245	13.5394	14.295	12.9816	14.4407	14.0188	14.5117	15.2441	13.1864	14.3435
ARHGDIB	5.40885	5.37789	5.02404	1.91677	5.3488	5.63108	4.86427	5.40229	5.20281	6.28835	5.13005	5.00655	5.94797	3.80673	2.88596	4.61125	4.82164	5.28368	5.80909	4.99535	5.20004	6.13071	5.83039	4.53472	4.81764	6.099	5.47974	4.20962	7.06516	5.51503	11.5995	5.9639	5.43184	5.628	6.20676	5.15194	10.2939	4.86087	8.11254	10.3844	9.1943	4.76133
ARHGDIG	3.09156	8.05638	1.91677	9.41009	9.11925	4.79462	6.73754	6.80503	7.98632	2.66054	10.2873	4.74838	6.58912	7.29171	5.91618	4.01814	7.06466	8.27623	3.32135	4.43182	7.19945	8.81051	4.95448	1.91677	6.76574	9.03725	9.26677	8.28658	9.50892	7.61526	6.46399	8.30721	7.86033	6.72986	5.66544	2.55349	3.25577	1.91677	6.10128	3.05206	3.41985	7.25085
ARHGEF1	11.2507	12.1113	11.7552	10.7043	11.0525	11.9179	11.5581	12.6382	10.5805	10.3582	11.2358	10.9325	12.5105	11.879	11.4416	11.4852	12.1787	12.3547	11.8971	12.0739	11.8797	12.303	10.9895	10.9257	11.3334	11.9449	12.0466	12.7752	11.9159	11.2674	13.5694	12.7022	12.0691	12.3972	12.2206	11.2701	11.1323	11.7669	13.6894	12.6027	11.9121	12.8744
ARHGEF10	12.3538	11.6028	10.8137	11.5249	12.1036	10.59	14.8973	11.3899	11.229	12.8023	10.514	11.1255	11.3699	11.5222	10.2159	12.2197	11.7608	11.9522	10.8185	11.4431	11.8449	11.5759	10.9889	12.2145	11.8344	11.6937	10.8292	11.5019	4.38045	11.5061	11.4715	11.9716	11.9144	12.0386	7.49627	12.1573	4.1792	14.7328	12.0384	12.5358	12.0597	9.47511
ARHGEF10L	9.59239	10.3841	10.1652	10.7822	9.24316	10.2893	8.55085	9.41436	11.6255	5.07914	12.1367	11.1261	11.4295	11.4324	8.68252	2.83685	10.411	10.2609	10.4775	10.739	9.41116	10.8594	6.67503	10.4004	10.4171	11.4303	11.3298	9.65806	10.2258	10.7525	10.3271	11.4997	11.8176	9.75206	11.0616	9.86093	8.52069	8.18871	9.2621	12.3899	12.2125	10.7827
ARHGEF11	11.82	11.9458	12.08	10.9059	11.3513	13.4383	11.6099	11.4975	12.5308	11.638	10.3542	13.0387	12.6925	12.0598	12.4351	12.1543	11.3441	12.3579	12.4008	12.4128	11.4551	11.8181	11.678	9.53148	11.8731	11.6175	10.9564	13.2748	12.271	11.8971	10.6271	11.9173	12.5983	12.7346	12.0367	12.614	11.1997	11.7155	12.2755	12.3985	12.3112	12.2664
ARHGEF12	13.501	13.0276	13.7026	12.8401	13.6608	13.2065	13.1805	13.757	13.7661	13.0519	12.9307	14.0768	14.9092	13.7244	12.8699	13.4553	13.0549	13.7704	12.8695	13.4473	12.8058	13.9589	13.3815	14.0884	13.3723	12.7128	11.6869	12.5238	12.22	13.3406	13.3464	14.0786	14.7663	13.3908	13.4685	13.8408	14.2521	13.009	13.7377	13.4551	13.9992	13.781
ARHGEF15	1.91677	3.27799	1.91677	1.91677	2.61688	1.91677	1.91677	1.91677	2.52196	1.91677	2.60322	2.60023	3.78359	1.91677	2.88596	1.91677	3.47138	2.54272	1.91677	2.62121	3.67556	3.04126	2.88659	1.91677	1.91677	8.18913	1.91677	1.91677	3.4863	1.91677	1.91677	1.91677	1.91677	2.59259	4.6868	1.91677	2.60404	1.91677	3.05737	1.91677	2.89229	3.37325
ARHGEF16	8.81421	11.004	3.82507	9.54614	9.93737	10.3382	8.96533	9.0933	7.27717	11.416	10.8815	11.5602	11.3959	10.5083	8.14709	9.97767	6.04886	9.83662	10.7771	10.4583	4.76067	4.41672	3.95311	10.7627	11.0509	9.09304	9.18488	10.2505	8.08711	10.8832	10.483	10.3741	11.6073	11.7557	5.64086	11.072	8.38407	10.2576	9.90863	3.79812	11.3057	8.97977
ARHGEF17	9.41556	9.93522	8.56171	11.1643	9.86205	10.9823	10.2548	9.54913	11.7798	9.44919	12.5871	12.4212	11.8956	12.0017	10.843	10.9643	10.3621	10.1779	12.4615	10.426	11.2883	11.655	7.79907	12.3419	10.7429	10.2181	12.3905	12.0583	12.3777	9.36403	11.2046	12.8193	12.1718	9.57025	8.21207	8.65703	13.017	8.57542	12.7932	14.225	9.62287	12.0823
ARHGEF18	10.9454	11.4609	11.8407	10.9263	10.7697	11.1583	11.5894	11.1919	10.9955	11.2332	10.7964	11.8009	10.4186	11.3349	11.1598	12.368	11.3649	10.9953	11.4327	12.0204	11.448	11.4575	11.4914	10.8459	11.3929	12.3012	11.2427	11.0423	10.8581	11.4507	11.9918	11.1107	11.5711	11.136	11.3259	11.5123	12.8389	11.2084	11.864	11.2995	11.6285	11.2089
ARHGEF19	8.129	8.49664	10.8885	6.44763	9.43869	11.3641	10.8162	8.52148	10.4901	10.9531	9.1881	12.4226	12.8156	12.7735	11.4868	12.414	8.27411	11.0602	13.3703	12.4212	8.6691	8.68646	8.69679	12.5572	11.8926	11.1474	9.07398	8.35089	8.51075	10.9029	11.6517	9.19919	12.3258	8.9272	9.08244	11.9584	11.1634	9.86329	10.6513	9.35232	10.9526	10.2053
ARHGEF2	13.5302	11.3608	13.445	12.8877	11.7669	13.453	13.3855	13.5948	13.5567	12.5609	13.1945	12.8069	14.1169	13.7701	13.8846	12.7116	11.7018	13.5005	12.0037	12.7045	12.3291	13.84	12.5996	11.978	12.4272	12.9301	12.9235	11.7334	14.585	12.1404	12.9161	12.5581	13.3816	12.0556	13.3	13.23	11.5749	12.1508	12.7952	13.7733	11.0799	11.5447
ARHGEF25	10.7113	10.654	6.56516	10.5909	10.8779	10.5374	10.4998	10.4475	10.2201	10.3088	12.0584	9.57549	9.99764	10.1978	10.6324	12.4513	11.9851	11.133	9.97908	9.82853	12.8058	12.3615	10.8744	11.0668	10.7107	11.3347	11.7466	11.0389	11.9223	10.0423	9.22748	9.95828	8.97551	11.641	10.3955	9.07606	9.3213	11.1897	9.0462	12.0527	9.2378	11.6731
ARHGEF26	12.5504	12.1532	8.44376	9.25985	12.5597	13.3015	10.5649	12.2502	10.5432	10.6005	9.93869	11.3217	10.4499	11.5483	13.5681	9.41496	10.4343	9.87595	9.5946	11.9783	10.6641	10.8768	11.1072	10.0141	10.4847	9.7492	10.627	9.41432	6.23888	11.7022	6.40028	10.2063	10.5064	10.2428	8.78904	9.27019	10.613	10.8809	8.98618	5.94178	9.76345	11.0018
ARHGEF26-AS1	8.14257	8.59104	6.18212	6.30114	5.88253	7.54701	5.79601	6.63337	6.62096	6.62522	6.78409	6.62825	5.71765	5.82127	9.22496	3.46253	5.84515	6.98377	6.14626	7.19994	5.35853	5.73113	5.22047	5.36859	4.85513	6.38627	5.65321	5.28541	5.66664	5.68754	3.82351	5.76519	5.57915	6.80808	5.91112	5.35184	5.83476	5.63129	4.19967	4.80544	7.33694	6.41366
ARHGEF28	9.45052	9.72924	9.12731	6.86739	10.1295	9.43288	8.72318	11.3799	10.2753	9.65046	10.0661	8.13095	7.71852	7.96136	7.03648	10.0136	10.8449	9.43309	8.72528	9.49387	8.97817	12.0137	10.2705	8.48519	10.5458	10.6747	10.6197	8.57965	10.8542	11.3041	13.5208	10.0299	7.28401	7.25354	8.80838	9.4567	13.7064	9.71142	9.56638	9.54527	10.6381	11.7606
ARHGEF3	8.28398	8.95152	10.4309	8.85068	9.71726	7.36249	8.30566	9.90507	10.7046	9.69578	7.9073	7.9001	10.8228	10.7298	7.9235	7.583	9.68476	8.92328	10.3108	9.01955	7.88143	12.0798	10.0017	9.64266	10.6576	11.0831	10.0031	9.06106	12.8511	8.41938	11.7358	12.7045	10.8162	9.00745	11.5054	9.8269	8.63285	9.19947	7.46343	9.34415	7.63263	11.0697
ARHGEF3-AS1	1.91677	1.91677	1.91677	1.91677	1.91677	1.91677	1.91677	1.91677	1.91677	1.91677	1.91677	1.91677	2.61692	1.91677	1.91677	1.91677	1.91677	1.91677	1.91677	2.62121	1.91677	1.91677	1.91677	2.58	1.91677	1.91677	1.91677	1.91677	1.91677	1.91677	1.91677	2.60998	1.91677	1.91677	1.91677	1.91677	1.91677	1.91677	1.91677	1.91677	1.91677	1.91677
ARHGEF33	4.51076	5.05989	5.60839	3.67129	4.05925	5.15527	4.75596	3.61261	5.53445	4.33503	4.80463	5.00655	4.35457	5.20988	3.76318	4.51167	4.60507	4.46385	5.09717	4.76709	3.79979	3.3463	4.67777	4.58568	4.01363	9.60315	3.23889	8.01025	3.4863	4.60196	4.01677	5.15329	4.49754	4.2171	3.24092	5.37823	4.1792	4.57745	5.70092	4.15606	6.91171	5.08426
ARHGEF35	3.26184	9.17794	2.86616	3.90803	2.61688	10.4634	3.74215	4.20727	3.1024	4.085	3.64494	3.74352	10.3858	7.16234	1.91677	2.83685	3.83523	10.3232	9.69233	6.50708	3.5371	3.2051	3.65788	11.5184	3.86781	9.33099	7.41474	7.66216	3.05258	3.31768	10.6262	2.88812	9.68351	7.36857	4.00374	7.23094	3.08617	10.4652	8.03261	8.24252	10.6324	1.91677
ARHGEF37	6.65636	8.91414	11.9963	7.01554	10.1201	6.72545	7.23723	9.1453	10.4975	8.3192	7.39011	9.01617	8.13635	5.89579	5.73552	8.67736	5.96188	9.35093	7.83362	6.77276	4.92293	5.32789	9.79576	5.08452	11.3616	8.62044	5.55168	4.39978	8.82217	6.02383	6.68054	10.5218	9.05015	5.16363	10.3891	8.87253	5.45618	10.4807	5.39266	8.78771	9.32308	7.72644
ARHGEF38	7.82114	2.89647	11.9813	6.04889	3.42767	4.70004	8.49404	9.40372	8.03535	9.99891	4.37874	3.84064	7.03096	4.10154	8.00526	9.274	3.14285	9.54469	6.54422	7.43256	3.3799	2.84237	8.02196	4.93721	10.053	9.16343	1.91677	3.22969	3.59983	9.32777	6.28149	4.12065	3.68907	3.06732	3.07301	10.6603	2.87995	9.67006	2.85584	3.29084	8.6575	3.71887
ARHGEF38-IT1	2.60732	1.91677	4.86275	1.91677	1.91677	1.91677	2.77591	3.49838	2.76659	3.98984	1.91677	1.91677	2.61692	1.91677	3.54019	1.91677	1.91677	2.98491	3.02107	2.90358	1.91677	1.91677	1.91677	2.58	3.51199	3.58669	1.91677	1.91677	1.91677	2.92603	2.63365	1.91677	1.91677	1.91677	1.91677	3.80822	1.91677	3.23615	1.91677	1.91677	2.61301	1.91677
ARHGEF39	10.501	10.719	10.6949	10.0539	10.9728	10.4412	10.5464	10.8771	10.6396	10.8243	9.31586	10.6388	10.1296	10.4724	9.65036	10.4681	9.59579	11.0849	10.2734	9.69745	9.65763	10.9121	10.0435	9.12866	10.7853	9.72854	8.88636	9.80167	9.40964	10.4708	9.63741	9.23793	10.0131	10.4989	9.08923	10.3148	10.11	10.0196	10.7052	9.86762	9.60969	9.43378
ARHGEF4	10.6564	9.42387	4.52574	6.18055	6.01026	8.05304	7.23723	9.49338	9.73982	5.35968	14.0078	7.93106	12.0882	9.14749	6.03813	1.91677	12.0364	8.09378	9.99449	8.3775	7.83542	7.56995	5.28809	8.7421	6.08506	9.41697	10.8856	10.1424	12.0759	6.47866	6.41647	9.11615	10.0157	3.37847	3.51332	10.9959	6.693	4.34973	8.86066	3.29084	8.73545	10.3241
ARHGEF40	10.7075	11.2081	11.1292	8.11176	9.60583	9.47023	10.7298	8.37309	10.2331	10.6492	9.54846	12.3466	9.72827	12.2705	9.83774	10.5995	10.3997	9.71424	10.9222	11.4244	8.11941	11.5884	8.75415	9.94918	12.427	10.331	11.8054	11.3016	11.0894	10.037	9.01569	10.9625	12.5621	11.4118	11.9467	11.9815	9.91634	11.3656	11.7109	13.8622	8.48049	11.9115
ARHGEF5	4.32672	10.2404	3.3814	6.00217	3.97378	11.5236	4.63846	5.80052	3.45571	4.40897	3.75071	4.01495	10.9865	9.23584	1.91677	3.85912	4.60507	11.4602	10.7598	7.88346	4.43911	3.3463	3.76427	12.6869	3.14737	11.1134	9.74374	8.61397	3.70343	4.27222	12.4072	3.41372	11.1603	9.00508	4.22703	9.18011	3.53071	11.8696	9.62508	9.06468	11.6104	2.86063
ARHGEF6	10.9723	6.83498	6.87777	4.57118	7.08002	9.27098	4.20968	11.2808	11.0484	6.4327	7.18937	5.79815	5.38095	9.54915	11.3041	11.0061	10.1737	9.23816	3.657	8.20863	14.3419	10.6031	8.61114	4.77255	10.4964	7.69416	8.78993	8.4749	10.0659	7.03968	4.90275	6.62843	4.49754	4.2171	4.22703	11.0472	4.55683	9.04166	5.47621	12.0184	5.33527	5.98698
ARHGEF7	14.4978	13.4122	14.0659	12.9021	12.6618	13.7947	13.2859	13.4719	13.9646	13.8729	12.6005	14.6569	12.5865	13.861	13.2449	14.8628	11.764	11.8725	12.9358	13.4809	12.4249	10.444	11.4481	10.994	12.2716	12.2382	12.9558	11.7619	13.4652	12.9212	11.4343	12.4831	14.6087	11.1494	13.63	13.5768	10.3805	14.4886	11.1269	12.3114	10.4051	12.594
ARHGEF9	11.7998	8.21853	10.3042	11.3112	9.25819	12.7011	10.1804	4.45513	12.3109	10.9827	5.33265	10.7355	9.37723	9.46331	10.9552	10.9353	11.9713	12.5947	4.63118	10.3128	12.3883	12.0968	11.9215	11.0139	11.122	12.627	10.6827	11.7163	11.0872	12.2542	11.0238	10.4999	12.0934	11.2922	10.8946	10.9382	10.6752	11.373	10.3842	8.94008	10.2147	11.306
ARID1A	14.526	14.1428	13.8738	14.3695	13.4788	13.6517	13.1479	13.3205	14.5855	14.4627	13.75	14.667	14.3582	14.5731	14.7146	13.8563	13.4059	13.7387	13.953	14.288	13.9599	13.8823	13.7041	14.6855	13.6109	13.8447	14.3008	14.1896	13.7022	13.4947	12.5052	13.883	14.7727	13.8276	13.5593	14.5069	13.8242	11.8604	13.0137	13.072	13.4831	14.228
ARID1B	12.7455	12.4169	13.8102	12.7645	13.8833	14.0294	12.2017	13.4048	13.1502	13.8287	12.4912	13.8121	12.2921	12.9087	13.0621	12.8798	13.1865	12.3401	12.4674	13.2894	13.1091	12.2313	12.3018	12.9645	11.3612	12.5838	12.7726	12.4435	12.8368	13.0179	11.4456	12.9141	13.3379	12.6464	12.6832	12.1816	12.927	12.6971	12.134	12.6891	12.7124	12.6026
ARID2	12.3543	13.9559	12.1265	11.7308	12.1604	12.3811	11.816	12.7536	12.9615	11.9353	11.647	12.7534	11.8615	12.1615	11.6442	12.1669	11.8948	12.2493	11.8681	12.1338	12.5263	12.4239	12.0155	12.6576	12.3051	12.1878	12.208	12.5911	11.9039	12.32	10.7747	11.7427	12.7231	12.0887	11.719	11.8428	12.0079	11.5455	11.986	11.5958	12.9589	11.4658
ARID3A	8.36338	8.6245	9.12073	8.79714	9.10981	4.36965	8.64581	9.91883	7.91958	8.76939	10.3123	8.46998	10.3955	8.17013	8.46862	10.2294	8.00271	9.20324	8.56051	9.06972	9.15175	9.26548	9.29558	10.2304	7.5463	9.99397	9.40822	9.61712	8.13848	9.20612	8.80162	8.93155	8.97551	10.0518	9.41711	8.24909	9.77826	9.26442	10.3653	6.85457	9.58968	8.38754
ARID3B	11.366	11.2617	9.81503	10.8213	12.18	10.2561	11.1697	9.59035	10.2037	10.2346	10.8457	9.435	11.1242	10.2901	10.0355	9.76235	11.1544	10.9386	10.5832	10.2369	12.3436	9.82295	10.6042	9.81254	8.88322	9.835	11.0255	11.3197	9.87721	11.197	11.5167	9.09754	9.94056	11.9302	10.3827	9.08204	10.3899	10.3799	11.1444	9.19157	10.5554	11.5402
ARID3C	3.94912	5.5561	3.0697	4.10743	4.65072	1.91677	3.11506	3.98534	5.8378	2.95758	3.75071	4.65045	4.9812	5.37606	5.52864	4.95035	4.02937	4.60244	1.91677	2.90358	4.70209	4.41672	3.65788	3.35285	4.20557	3.81465	2.69753	3.3732	4.54634	4.19535	3.3105	5.47749	4.43559	4.34709	3.51332	4.16752	3.53071	4.0754	3.97826	3.05206	2.89229	4.80602
ARID4A	11.5571	11.32	11.7045	10.5551	10.7478	10.853	10.8925	11.6871	12.0359	10.7238	11.1588	11.1154	10.9387	12.1521	11.2662	11.3902	11.4177	10.8884	10.5336	10.7885	9.89074	11.0504	10.8118	11.053	11.2263	11.0495	11.6441	11.0846	11.6584	10.7929	11.0889	10.491	12.5246	10.4606	11.1956	10.9541	10.8382	10.1063	10.7002	11.2398	10.3487	10.8814
ARID4B	12.9056	12.0998	12.0983	11.6253	11.9622	12.4213	12.0733	11.2509	12.4011	12.7641	11.4428	11.5941	10.9878	12.6432	13.0086	11.4924	11.2637	12.2898	11.4403	12.1555	11.9208	11.753	11.9646	11.7659	10.9875	12.2674	11.5238	11.8252	12.0939	12.434	11.5092	12.2312	12.5303	11.7504	11.4564	11.5134	11.0562	11.9849	11.7109	11.8674	11.8935	12.1074
ARID5A	8.21715	8.24888	7.16889	7.98577	7.73688	8.24999	8.30251	6.91906	6.44203	7.83332	9.12423	7.65634	9.27112	7.29171	8.26795	6.94713	6.26398	8.03541	7.91918	7.80268	7.50682	9.24268	6.42987	9.74314	7.46521	7.97902	8.74492	8.59535	9.17152	6.29599	9.28363	8.55232	7.31776	8.73772	9.58987	9.28063	8.85317	8.60707	8.58057	9.46464	8.98304	7.78787
ARID5B	7.39177	5.5561	9.28262	8.70564	9.76014	10.9731	9.73738	10.9999	10.3428	6.04032	9.43321	7.74031	5.38095	9.64099	9.61825	10.7561	6.60222	9.55442	8.6797	12.0277	5.24136	10.5383	10.7179	10.9725	9.50248	9.90042	8.76385	12.643	8.52046	10.3674	7.26688	12.0505	4.86706	11.5396	8.96181	11.7862	8.96832	10.616	5.10765	11.4961	9.69331	11.2737
ARIH1	12.6402	11.6145	11.6696	11.721	11.443	12.1521	12.2013	10.8943	11.6119	11.6656	12.4032	13.1508	12.104	11.9837	11.8655	11.4439	12.5725	11.7145	11.6214	12.2315	12.2741	12.0766	11.7811	11.5212	11.385	11.6097	12.4967	12.969	12.0893	12.3126	12.4363	12.2854	11.9295	12.3843	11.6228	11.6968	12.2102	11.7112	12.1026	12.1485	11.8843	11.956
ARIH2	11.8069	12.4271	12.5919	12.4929	12.1053	12.3256	11.485	11.9907	12.0531	12.1209	11.6937	11.7595	12.9992	12.3101	12.2861	12.3073	12.9959	11.9734	11.9542	11.7558	12.8558	12.0157	12.2586	12.2103	11.7885	11.9424	11.6834	12.335	11.32	11.3617	12.1028	12.6603	11.7137	12.2739	12.9395	11.6785	12.3684	11.3619	10.1059	12.7453	11.3415	12.6335
ARIH2OS	6.05334	5.87945	7.09921	6.41238	6.36878	6.91299	6.39092	6.33753	6.84081	6.79499	6.36265	6.4399	6.82693	6.09855	6.55589	6.56631	6.85193	6.99199	6.88425	6.69807	5.80525	6.93575	6.58459	6.41526	6.20436	6.31966	6.02502	7.16069	5.84293	6.02383	6.28149	6.00455	6.77778	7.55497	7.16862	5.80429	5.74321	7.15805	5.503	6.02622	5.59991	6.5873
ARL1	11.3363	11.3588	12.3725	11.7084	11.849	11.5079	11.6535	10.9922	10.8221	11.892	11.0003	11.9759	11.3424	11.6577	12.0357	12.3553	11.0113	11.1849	12.0529	11.9502	11.5789	11.93	11.8811	12.1521	12.4853	11.7059	11.6282	12.2579	11.1573	11.2875	12.0255	11.092	12.6961	11.9595	11.5529	11.8924	11.7305	12.7674	12.4779	13.3229	12.4051	11.1564
ARL10	8.87508	9.69973	6.37164	10.4462	10.1118	9.96356	9.6657	9.34008	8.85157	6.64016	10.5114	8.87474	8.87102	9.85371	6.50049	7.65301	9.6932	3.93382	7.46765	9.19932	9.02575	10.1797	7.42805	8.27808	2.79971	9.2192	9.16508	10.409	10.9266	6.2046	4.5306	9.95311	8.67724	3.72508	7.54979	7.09548	7.46655	4.94382	8.7868	9.97561	8.45122	10.5293
ARL11	2.88446	2.89647	4.15107	1.91677	9.16555	4.09378	4.3174	2.58918	2.95044	5.71208	3.08482	2.60023	2.89767	4.63723	3.26386	2.83685	2.63859	3.39638	3.1823	3.43641	4.11247	3.3463	2.60886	2.58	1.91677	3.9146	1.91677	1.91677	2.58365	2.63755	4.75531	2.88812	2.6225	3.06732	3.38548	8.59424	1.91677	5.63129	1.91677	1.91677	2.89229	6.71944
ARL13A	4.90692	4.05704	5.06162	2.9698	3.97378	5.35284	4.67875	3.06171	4.34588	4.60932	5.1659	4.36987	4.41921	3.4189	4.72644	4.95035	4.19814	5.90737	5.09717	3.98491	4.11247	4.84635	2.88659	3.87803	5.5205	4.32348	3.58882	4.89123	3.36029	5.51503	3.82351	4.04093	3.89618	5.29473	3.51332	3.96418	4.6107	4.21964	4.50235	3.29084	5.33527	4.0659
ARL13B	10.3561	10.9893	9.99952	8.57651	10.2046	10.145	10.6038	8.8329	9.18811	10.5181	10.3063	10.7765	9.21718	9.40416	10.1455	10.1789	10.7307	9.97967	9.99559	9.81536	10.0517	9.66186	10.003	9.41959	11.0828	9.92018	10.4455	10.3286	8.5075	10.6858	9.52264	9.26943	11.3617	10.4042	10.2148	10.519	11.2141	10.4338	11.88	11.4152	9.93314	9.89354
ARL14	2.88446	2.89647	2.59403	1.91677	2.61688	1.91677	1.91677	3.22818	2.52196	3.35991	2.60322	2.60023	3.55861	1.91677	1.91677	1.91677	1.91677	2.98491	2.56456	3.11437	1.91677	2.57678	2.60886	3.04656	3.51199	1.91677	2.69753	1.91677	2.58365	2.63755	5.77803	2.60998	2.6225	1.91677	1.91677	2.55349	5.85676	1.91677	4.87957	3.05206	1.91677	1.91677
ARL14EP	10.508	10.9357	10.066	10.0539	10.2643	10.2883	10.1422	11.0157	10.4908	10.2565	10.6248	10.3094	10.6945	9.75998	10.2159	9.62399	10.4363	10.1598	9.45039	9.47909	10.6105	10.85	10.9384	10.2314	10.243	10.3394	10.9147	9.90481	10.4549	10.1537	11.0396	10.2182	10.4693	9.68265	9.00555	10.4543	10.3509	10.5956	10.9884	9.47715	9.79291	10.4683
ARL14EPL	2.60732	1.91677	1.91677	1.91677	1.91677	1.91677	1.91677	7.71145	2.76659	3.17871	1.91677	1.91677	1.91677	1.91677	1.91677	1.91677	2.63859	2.98491	1.91677	2.62121	2.67146	1.91677	2.60886	1.91677	1.91677	1.91677	2.69753	1.91677	2.58365	3.14115	7.8225	4.12065	2.6225	1.91677	1.91677	1.91677	4.50076	1.91677	5.7686	2.72962	3.77422	2.86063
ARL15	9.92891	9.21135	12.603	10.9248	10.5569	9.45966	7.6675	11.3095	10.0388	9.51743	9.71173	8.5285	9.16571	8.81606	8.7611	10.1985	9.37663	10.1626	8.94516	9.05236	8.74214	10.3261	10.0386	8.48846	9.10393	10.3033	10.5733	9.28863	9.85307	9.71895	7.89929	11.1297	8.61077	7.89902	9.11387	10.7229	10.0777	10.2048	7.71178	9.52372	9.96585	9.969
ARL16	11.991	11.3707	10.7877	11.6011	11.4054	11.2899	11.3083	11.0878	11.4036	10.3582	11.3316	10.7104	11.0247	10.904	10.9565	10.9446	11.5156	11.6755	10.8478	10.6295	9.63671	11.3363	11.1319	10.7613	10.6776	10.7524	12.0866	10.4293	10.7377	10.7984	10.9598	10.6826	10.5254	10.5574	11.957	10.6722	10.7125	11.7584	11.0928	11.3916	11.2409	10.6834
ARL17A	9.93931	11.3368	11.9486	11.155	10.7913	12.1695	12.2686	13.1758	11.8349	12.0229	11.8922	11.6755	12.034	11.7087	11.0533	11.0039	12.1891	12.8029	11.7749	12.512	12.4073	11.125	12.3674	12.6218	12.1328	11.3483	12.0373	11.5139	12.6094	12.7572	11.7003	11.0521	11.4332	11.7272	11.6906	11.3975	11.4143	10.5781	11.3066	11.8382	11.9793	12.033
ARL17B	7.27336	9.04343	9.65134	9.03545	8.74843	9.60746	9.85483	10.9287	9.57998	9.38644	9.14879	9.49319	9.55473	9.32916	8.75521	8.4207	9.76055	10.4933	9.29549	10.3003	10.265	9.3952	10.0495	10.143	9.87395	8.86731	9.47636	9.28476	9.76458	10.2227	9.97002	8.76176	9.01973	9.57664	9.65082	9.23483	9.24861	8.62573	9.028	9.10393	9.72575	10.087
ARL2	9.92891	9.43333	9.11633	11.1603	9.42924	8.32958	8.61823	9.54591	9.36374	8.85819	10.3339	8.21301	9.72208	9.22508	9.70643	10.0002	9.215	9.48924	8.91076	9.06725	8.48556	9.38482	8.63062	9.3691	8.12717	9.4249	10.011	10.4708	8.89118	9.46374	10.2276	8.86985	8.26232	10.0667	9.55759	8.50799	10.389	9.80717	10.2434	9.25106	9.34711	9.47511
ARL2-SNX15	1.91677	2.61605	1.91677	1.91677	1.91677	1.91677	1.91677	1.91677	1.91677	1.91677	2.60322	2.60023	1.91677	2.80943	1.91677	2.83685	1.91677	1.91677	1.91677	1.91677	1.91677	1.91677	2.60886	1.91677	1.91677	1.91677	1.91677	2.58999	1.91677	3.31768	1.91677	1.91677	1.91677	1.91677	1.91677	1.91677	1.91677	1.91677	1.91677	1.91677	2.61301	1.91677
ARL2BP	13.1676	10.8292	10.4529	13.0374	10.5244	12.078	11.6636	10.7352	12.1565	11.1561	10.3494	11.2329	11.2717	11.6287	12.1229	11.283	12.542	10.2601	11.1842	11.9218	11.0751	10.2566	12.5168	10.7202	11.1408	10.7116	11.4544	11.9904	10.6897	11.1617	10.777	11.2163	10.8013	12.1422	10.6752	11.0894	11.6336	10.9381	12.4096	12.7815	11.2949	11.3709
ARL3	11.0936	11.3776	10.0314	12.1148	12.2162	11.0839	11.711	10.8526	11.8688	11.4348	10.5999	11.4957	11.5972	11.206	11.2909	11.9483	9.61723	10.9503	11.772	12.0529	10.692	10.3405	11.5488	9.82809	10.1562	10.4239	11.2734	12.071	11.0112	12.3394	10.1256	11.1698	10.8425	11.8102	11.0454	12.148	11.2456	10.9243	11.4532	10.9799	11.0728	12.1553
ARL4A	9.28502	10.462	10.6027	11.1105	10.2791	9.85345	10.9813	10.6395	10.6396	11.1451	9.84341	10.7015	9.67164	10.3257	10.8664	10.6659	8.68268	11.1006	10.6905	10.2855	9.65763	9.8807	10.488	11.0325	10.4224	10.5633	9.89905	12.6709	8.76067	10.4341	8.8882	13.2246	9.66561	9.30366	11.2787	11.7276	11.7754	11.1666	11.8447	11.5247	11.6842	10.5431
ARL4C	11.9994	11.7574	11.5762	11.3628	12.703	12.2793	12.7369	11.2549	11.9814	12.3323	11.3828	13.5606	8.90962	12.5856	11.394	11.4627	8.765	12.9001	11.9531	12.7805	11.1272	10.6949	12.132	8.9025	13.2961	13.1865	11.4678	9.00339	12.3105	12.9287	14.0231	10.8151	12.5568	6.585	12.0181	13.729	11.7291	12.2113	11.6872	8.48977	11.5314	13.0867
ARL4D	4.18838	8.80165	7.04464	8.0444	5.86009	6.86032	6.85403	12.4689	8.4429	6.86021	10.0754	7.98123	8.48936	5.89579	5.73552	7.33579	8.75214	9.91316	3.8375	7.58529	12.6092	11.574	7.96172	7.80941	7.68065	11.8095	9.17642	11.7152	10.8343	10.7772	7.60696	8.49305	8.42593	8.7205	7.91862	8.00225	7.77921	8.60079	7.44296	11.5936	6.54643	13.1796
ARL5A	11.5617	11.2059	11.5331	11.9188	11.2837	10.8644	11.563	10.4002	10.5994	11.1073	10.5208	10.9647	14.505	10.7979	11.1064	11.6144	11.2812	11.1086	11.2295	11.047	12.7052	11.5319	10.9461	11.9602	11.6659	11.1881	11.1378	11.0813	11.8503	10.9784	12.0153	11.5155	11.1184	11.8321	10.5585	11.1819	11.2698	11.6007	11.6642	11.4844	10.7338	11.9612
ARL5B	10.2305	10.5377	10.5152	10.9216	12.2933	11.2175	11.6603	10.2976	10.2956	10.9107	9.83655	10.7507	11.2073	9.88364	10.585	10.803	9.99555	10.552	11.3456	10.0104	11.3462	10.7831	10.3163	10.6672	9.90392	10.5009	11.0041	11.9498	10.949	11.6569	10.5283	10.33	10.9055	10.8971	10.7131	10.617	10.5623	10.0243	10.6356	11.6382	12.1056	10.4726
ARL5C	1.91677	3.55672	2.86616	1.91677	2.89762	3.24857	2.96163	4.13739	1.91677	2.66054	3.40004	2.60023	3.27961	3.96259	1.91677	1.91677	5.32219	2.98491	2.82551	1.91677	3.79979	1.91677	2.60886	2.58	2.79971	2.91556	3.00824	5.04764	2.85184	3.60308	1.91677	2.60998	3.11649	5.85633	1.91677	2.81021	1.91677	1.91677	3.71046	2.72962	1.91677	4.33942
ARL6	8.93349	10.4564	9.52593	10.8462	10.4375	9.48421	9.61332	9.66646	9.02963	9.3022	9.53497	9.99838	8.83709	9.15506	9.49633	9.49336	9.67287	10.0442	8.66602	8.40121	10.7849	9.13744	9.60383	9.51396	9.10775	9.85567	9.3291	7.74897	8.9036	10.3344	7.54947	8.22388	9.6508	8.13388	10.3529	9.721	8.38029	10.1902	9.30052	8.70077	9.32105	8.83386
ARL6IP1	14.1675	15.1171	14.9272	14.7428	15.1072	15.7662	15.2091	14.8023	15.0869	15.6164	13.3743	14.8614	13.427	16.0583	15.3393	13.9339	14.317	14.036	15.0903	15.4887	14.2994	13.8739	14.3669	14.1548	15.9992	14.3378	14.311	14.0533	14.1463	14.4834	14.4451	14.7465	15.7314	14.1193	13.8225	15.5195	13.9989	14.7399	14.8191	14.7007	14.0209	14.4686
ARL6IP4	12.6488	11.7502	12.2153	12.507	12.978	12.5486	12.4456	12.5852	11.9962	11.9511	12.2236	12.1997	12.7476	13.0189	13.2725	13.4886	12.532	12.4143	12.6801	12.1679	12.6913	12.104	12.515	11.9469	12.1193	12.3255	12.0408	12.1298	11.5225	12.4115	12.247	11.9406	12.1987	12.3952	12.1242	12.0451	12.6231	13.3812	13.001	12.4537	12.3494	12.6584
ARL6IP5	10.2241	9.28433	11.1578	11.6993	11.1427	10.4196	10.2782	10.23	10.1431	10.6251	10.2215	9.09573	11.3026	11.1483	10.8854	11.7105	10.8212	10.8556	9.6637	10.032	12.003	11.7833	10.5935	8.90739	11.3095	10.9334	10.4206	9.99516	9.61396	9.45189	12.471	12.3709	10.693	10.3613	10.8211	9.13862	11.5566	10.9822	11.9769	12.3422	10.1906	10.4224
ARL6IP6	12.3061	11.6993	11.7274	12.5112	11.3301	11.2532	11.2666	11.4647	11.4682	11.9024	11.2596	11.7363	11.8364	11.9558	12.1635	11.6289	12.0198	11.2658	11.2267	11.8316	12.0207	11.2678	11.4949	11.9469	12.3206	11.6304	11.9528	10.4927	11.4866	12.224	10.8156	10.8044	11.7026	11.8487	9.88218	11.8116	11.8781	11.6418	11.5788	11.3823	8.70167	12.6675
ARL8A	11.6235	10.3595	10.348	11.0199	11.2231	11.7001	10.8704	10.8578	11.068	9.43429	11.2729	11.342	10.5631	11.3646	11.6851	10.781	10.0199	11.2789	11.0457	11.6168	10.2737	11.5034	10.5057	11.5806	10.4331	11.0527	10.6808	10.743	11.0569	11.4738	8.47109	10.8832	11.5941	11.0831	10.4458	10.5351	9.71821	10.3596	10.471	12.4288	10.7802	11.4593
ARL8B	11.0737	11.3128	12.1756	12.7719	11.3692	11.562	10.6578	11.3984	10.8707	10.8968	10.5926	11.1591	11.6539	11.4708	11.1972	11.3416	11.6104	10.1145	11.317	11.2417	11.8942	11.0042	11.4195	11.931	10.9953	10.9383	10.8399	12.9533	10.739	10.7117	11.6119	12.1857	11.4447	11.5132	11.6757	11.3615	12.8209	12.0674	11.5588	12.752	10.1895	11.3613
ARL9	6.23368	3.67432	6.94884	2.9698	4.35446	8.66026	6.78347	5.40229	5.63635	7.57058	8.19581	5.77548	7.49007	7.81604	7.28598	5.69357	3.60532	6.05617	8.96987	7.1909	3.19651	1.91677	8.06555	3.78969	1.91677	8.28807	5.86532	5.31634	3.05258	3.60308	2.92068	3.26677	8.33413	4.07297	3.07301	5.96892	2.87995	3.50773	6.71673	3.79812	7.45227	5.80372
ARMC1	11.9159	12.1955	12.679	12.4987	12.0238	11.7752	11.9555	12.0891	11.9598	12.2188	10.5555	11.9635	12.0324	12.2204	11.9589	12.036	12.2119	11.6517	10.9286	11.9588	12.2837	12.7279	12.3427	11.2116	11.824	11.811	11.0317	12.2857	11.6614	11.9356	11.5664	12.8699	11.5984	11.7963	11.793	12.0331	11.9085	11.7752	11.7399	12.254	12.2314	10.9112
ARMC10	10.7144	11.2911	11.0524	11.5188	11.2593	10.343	10.794	10.6236	11.0447	11.0259	11.0622	11.6869	11.4853	10.8813	12.0556	11.5417	10.9765	10.5985	10.8515	10.7544	10.9026	10.8569	11.5946	10.9638	11.0603	10.7626	11.1737	10.8145	10.759	10.3975	11.9605	11.951	10.9851	11.8765	10.7167	11.2054	11.1176	11.6825	11.2275	10.6811	11.4509	11.0223
ARMC12	6.07243	5.68927	3.23719	3.37623	4.21505	5.44218	4.46435	3.37155	6.04422	3.77526	6.31599	7.44376	5.50225	4.5457	5.52864	3.46253	4.60507	5.22863	5.80909	4.95259	3.3799	5.00154	3.86222	5.82881	6.13097	6.1951	7.45258	7.25074	6.574	6.50951	3.46146	5.6923	5.3019	9.0425	3.83012	4.725	5.9208	2.86538	5.95429	4.51906	4.34325	7.52467
ARMC2	8.03512	8.46004	8.33436	8.00951	8.08411	8.47668	7.18346	9.17061	7.70787	8.92671	8.02296	9.19895	7.40767	8.47249	7.85899	8.36618	6.86395	6.67233	6.76595	8.72302	7.55629	7.7904	7.88809	6.33027	8.49706	7.84952	7.17548	8.02424	7.74991	8.0571	7.07644	7.46198	8.04287	8.25839	7.38287	8.18383	6.78737	8.39861	6.20241	7.8158	6.823	8.04279
ARMC3	2.60732	6.36558	5.1339	4.57118	2.89762	4.5448	4.59696	2.85947	4.57338	8.07757	5.89667	6.79476	3.27961	3.16053	1.91677	4.79112	3.72566	1.91677	5.9058	4.15122	4.87091	3.2051	2.60886	1.91677	4.20557	6.71891	4.26872	5.59335	2.85184	3.31768	4.33396	1.91677	2.6225	4.94082	3.83012	1.91677	1.91677	6.09293	4.50235	5.04277	7.194	4.20969
ARMC4	6.61797	5.40919	5.47639	4.81088	1.91677	7.25239	2.96163	1.91677	5.17586	5.32286	8.85515	6.25614	2.61692	6.21937	8.15606	1.91677	7.09555	6.41549	6.55616	6.85525	5.1136	2.57678	7.96172	6.94915	8.55417	1.91677	3.42744	6.89217	3.59983	3.60308	3.71446	7.58063	2.6225	6.19325	3.24092	4.44944	7.99709	4.86087	8.55219	7.04155	7.5659	7.54423
ARMC5	10.3425	10.6459	10.1609	10.8788	11.2291	10.2294	10.3493	10.0175	10.3473	10.8292	9.90369	10.408	9.81942	10.0472	10.4852	9.95013	10.1857	9.6867	11.4221	9.71332	9.8334	9.41232	10.5405	10.3175	9.67203	9.76958	10.3321	9.99635	9.35459	10.0501	9.98229	9.66331	10.3151	10.3257	10.4055	9.5928	10.4407	10.7749	10.5544	9.46715	9.62123	10.6782
ARMC6	11.7742	11.0354	11.827	12.1155	12.7174	11.0776	11.5257	12.0399	11.762	11.7258	11.9287	11.3677	11.2938	12.0947	11.6648	11.9213	12.6343	11.4804	11.9983	11.704	12.9552	12.0486	12.3897	11.9271	11.163	11.447	12.1332	11.9248	11.9039	11.6668	12.1272	12.0362	11.3612	10.504	12.0544	11.2244	11.9904	11.1527	12.3105	11.0743	10.9035	11.2281
ARMC7	9.33709	9.94187	8.93586	9.95653	8.87921	9.29695	9.48037	9.24597	8.74451	9.29514	8.02779	9.2053	9.63261	9.00391	9.18605	9.77025	11.0267	9.71176	9.05842	9.55854	9.94435	9.01496	8.58143	8.69764	10.4722	8.68788	9.74374	8.76043	8.7552	9.3256	9.21829	9.29211	8.894	9.98011	10.1685	8.59144	9.04187	10.1564	9.5805	9.8134	9.03821	9.52351
ARMC8	11.6916	11.2817	11.8566	11.7147	12.5339	12.0159	11.4905	10.8382	11.5638	11.9582	11.3932	12.6578	11.8825	11.3841	12.0526	11.8128	11.9865	11.9525	10.8246	11.5951	12.0548	12.2145	11.6155	11.9953	12.3944	11.8742	12.0979	11.7871	12.1929	12.074	11.2104	11.252	12.2429	10.9656	11.2003	11.6204	11.6587	11.5762	11.4914	12.3246	10.8042	11.3419
ARMC9	10.6525	10.9363	9.19145	8.87673	9.50141	10.1936	10.3869	9.65754	9.70528	9.74491	9.87051	10.8012	9.21278	9.82551	9.98604	9.61232	9.76696	9.74127	11.2466	8.8375	11.4243	8.15443	11.2073	7.73435	10.5619	9.63083	9.08907	11.2255	8.77156	9.80371	9.76282	9.81476	9.95804	10.7493	10.5884	10.2177	10.0859	8.75567	10.7538	8.52394	10.1939	11.2281
ARMCX1	10.7627	10.2132	5.98321	2.9698	10.6975	12.1059	9.6095	8.07989	8.59404	9.21273	11.5162	10.7311	4.41921	11.0163	10.8554	10.0551	9.66603	8.92113	10.285	10.7643	10.6837	11.7594	8.90038	9.59194	9.55239	10.0831	4.89403	11.4952	7.43075	10.5872	7.5273	2.60998	11.4177	2.86417	9.8625	8.75514	3.85018	10.4373	10.0819	10.6822	9.87785	10.8279
ARMCX2	12.2379	11.9498	6.86733	11.0701	10.209	12.5228	10.0948	8.6885	10.7707	10.474	11.335	11.9691	11.9426	11.7599	11.8274	11.3705	11.391	6.85459	11.9137	11.0439	9.77019	8.61429	10.847	4.36929	10.4301	10.8432	9.53262	13.0873	10.0514	10.8384	11.8794	8.5489	12.6312	4.67567	10.5297	10.8707	4.50076	10.6873	11.7455	10.7331	11.7367	12.0527
ARMCX3	12.0941	11.5424	10.8347	10.6027	10.1411	12.5371	10.8677	11.2509	9.19477	10.5372	12.3152	10.768	12.3146	11.6157	11.5245	11.1968	11.8745	10.9984	11.4705	11.8724	11.3268	11.4136	9.749	10.7861	10.9288	11.2882	10.8184	12.016	11.419	11.6061	12.3654	10.2321	12.4809	11.9327	10.9341	11.1342	9.95366	10.6391	11.1539	11.317	11.5988	11.2017
ARMCX3-AS1	1.91677	2.89647	1.91677	1.91677	1.91677	2.8746	2.77591	2.85947	2.95044	2.95758	3.64494	2.60023	2.89767	1.91677	3.54019	2.83685	2.92746	2.79532	1.91677	2.90358	1.91677	1.91677	2.60886	2.58	2.5459	2.62993	2.69753	2.58999	1.91677	3.31768	2.92068	1.91677	2.90535	2.59259	2.59604	3.16159	2.87995	2.86538	1.91677	1.91677	1.91677	3.22974
ARMCX4	11.9241	11.1661	9.97179	9.1251	10.6404	12.7852	10.1915	10.5174	12.0884	10.9746	12.0573	11.8179	6.80367	11.9157	11.8097	11.9142	11.73	11.7329	11.1269	11.7839	11.3333	12.4226	10.5861	9.43322	11.6061	11.5597	11.3374	12.3368	12.5361	12.0255	10.1182	5.41831	12.0623	3.50581	10.7867	10.063	8.98084	10.2852	9.44644	11.6482	10.3307	12.4067
ARMCX5	10.5653	9.93788	9.04405	8.8441	9.83939	9.98584	9.37194	8.83026	9.50297	9.37756	9.39078	9.62366	10.1857	10.3123	10.0011	10.0443	10.4915	9.41642	10.246	9.94869	9.72585	10.2614	8.52009	10.652	9.59656	9.92158	9.48323	10.8064	10.7089	9.3191	10.6614	8.69836	10.7894	9.65272	9.85588	9.31828	8.57456	9.63978	9.50683	9.05803	10.1694	10.3831
ARMCX5-GPRASP2	7.09864	6.42765	5.06162	5.27503	6.47574	5.9061	6.14539	5.75641	6.83229	5.76775	4.97676	6.76067	5.74243	6.57657	6.28784	5.64835	6.13086	5.68132	6.32448	6.23481	5.39553	5.07314	5.73719	6.04016	5.71443	5.78958	5.8932	6.00586	7.15941	6.68191	5.75267	5.58894	6.37429	5.19756	4.99228	5.96892	4.85239	5.94174	5.3341	4.34976	5.2691	6.87178
ARMCX6	11.8478	10.9581	9.61282	9.98375	10.9656	11.939	10.0746	10.5651	9.21455	10.5059	10.7599	10.822	11.199	11.1502	11.3922	10.7901	10.6892	10.2912	10.6319	10.9472	10.5938	10.9271	8.72122	10.6417	10.8681	10.1835	10.1727	11.6895	10.8401	11.2211	12.3376	9.51874	11.2731	11.0864	10.2086	9.81138	10.1066	10.3276	10.9503	11.4887	10.4975	11.4709
ARMS2	1.91677	3.67432	1.91677	1.91677	1.91677	2.60016	1.91677	1.91677	1.91677	1.91677	1.91677	2.8747	4.05936	2.80943	1.91677	1.91677	2.92746	1.91677	3.02107	1.91677	2.97255	3.2051	1.91677	2.8468	2.79971	1.91677	1.91677	3.06304	3.05258	2.63755	1.91677	3.09593	3.11649	3.23451	1.91677	1.91677	3.08617	1.91677	3.22328	4.66967	2.61301	2.59002
ARNT	12.1791	11.552	12.0148	11.5423	11.3169	13.2343	11.7275	11.8656	11.8107	11.624	12.2377	11.9895	12.9894	11.896	12.1292	11.6829	11.1983	12.0198	11.0383	12.2304	12.495	12.5968	11.2619	12.1292	12.0042	12.2371	11.6963	13.6955	12.5263	11.5004	11.059	11.9853	12.173	13.6577	12.3137	12.302	11.2231	11.4405	11.8508	12.9639	11.9054	11.4091
ARNT2	12.6569	12.3735	9.32136	11.7138	12.5815	11.5023	12.3685	9.89877	12.3001	11.7449	11.8635	11.8837	11.8612	11.5936	11.6402	11.3653	11.8465	12.424	12.0616	11.9625	7.15731	11.5217	12.0512	13.7539	11.3194	11.034	12.3681	11.6521	12.3573	12.2989	5.72685	11.9462	12.034	11.4243	11.9936	10.9144	7.33222	9.90208	6.01119	9.57117	9.90913	11.6756
ARNTL	10.2262	8.65395	9.80413	8.85068	8.50008	9.74152	10.4537	11.0761	11.0364	10.4885	7.44886	10.5435	10.4582	11.0472	10.3627	9.24029	8.03492	9.63654	8.95419	6.5502	6.8617	9.45923	9.48225	9.36556	10.6834	10.3899	8.22258	8.06991	8.46789	10.3029	8.85003	10.1712	10.7169	9.25268	8.84093	10.297	9.81509	9.15734	10.359	9.64621	10.5528	9.3022
ARNTL2	11.2862	12.0636	10.9211	11.4182	12.3295	11.3768	11.2335	11.3663	11.143	12.5414	10.465	12.1208	11.8031	11.6496	11.8076	11.5908	11.0551	11.7454	10.8695	10.732	7.7026	11.7355	10.7171	12.5148	11.6979	11.6474	13.1612	8.25924	11.7583	11.8565	13.0555	10.2886	12.0485	10.1036	10.2148	11.4685	11.6785	12.1194	10.515	10.827	11.221	10.9093
ARPC1A	12.9991	12.902	13.1854	13.3763	13.584	12.632	13.103	12.8767	13.5009	12.5559	12.5895	12.7163	13.5683	12.4651	13.4671	12.6391	12.5071	13.3201	11.5113	12.7617	12.6713	12.7169	13.7708	13.6383	13.1669	13.4005	13.117	13.2549	13.7596	12.7091	13.6451	13.8246	13.2197	13.7871	12.3819	12.823	13.4504	12.8017	12.4745	13.3853	13.3613	12.9179
ARPC1B	10.4833	10.9647	11.268	11.6993	12.4391	10.5374	10.7409	10.6128	11.0229	11.7051	10.5504	10.7304	11.8679	9.73746	10.0644	10.9677	9.00342	11.9627	11.6093	10.4677	10.7284	10.6865	12.0703	12.0441	12.5876	11.408	9.64101	10.8953	11.1126	11.8259	13.4668	12.5541	11.3285	14.6227	12.3003	13.0031	13.8606	13.7545	14.7338	13.7585	13.3341	11.6954
ARPC2	12.8068	12.9393	12.6977	12.6926	12.7558	12.7928	13.0789	12.0255	12.3791	12.9225	12.5036	12.6301	13.2902	12.5974	12.2224	12.939	12.6037	12.6735	12.9291	13.0702	13.1341	13.0343	12.4222	13.304	12.9898	12.8956	12.925	13.3442	13.3154	12.9124	14.3998	13.1229	13.3473	13.0141	13.5923	13.1913	14.7638	12.8857	14.4387	14.6737	12.5741	13.6509
ARPC3	12.5421	13.1316	12.6962	13.7138	13.406	12.8107	12.7401	13.2309	12.0203	13.0157	12.57	12.8255	13.0214	12.6229	12.8506	13.5207	12.407	12.9363	12.8782	12.8852	12.682	12.5921	12.8697	13.1361	12.6099	12.8494	12.8968	13.3768	12.3112	13.058	13.4512	12.3149	13.346	13.5439	13.0316	13.1201	13.8628	14.3992	13.3571	13.7941	13.8416	13.6168
ARPC4	10.6775	11.068	11.9286	12.152	11.8091	11.1911	10.7002	10.5974	10.9739	10.9885	9.42043	10.6443	11.3424	10.657	10.8332	11.1196	10.5391	11.1129	10.8647	10.8225	10.7392	10.3565	11.063	11.6885	10.5066	10.4387	10.6444	11.25	10.0703	10.5488	11.3389	11.1759	10.772	11.1932	12.0865	10.6449	12.403	12.0911	11.1317	12.5211	10.2796	11.6929
ARPC4-TTLL3	1.91677	1.91677	1.91677	1.91677	1.91677	1.91677	1.91677	1.91677	1.91677	1.91677	1.91677	1.91677	1.91677	1.91677	1.91677	1.91677	1.91677	1.91677	1.91677	1.91677	1.91677	1.91677	1.91677	1.91677	1.91677	1.91677	1.91677	1.91677	1.91677	1.91677	1.91677	1.91677	1.91677	1.91677	1.91677	1.91677	1.91677	1.91677	1.91677	1.91677	1.91677	1.91677
ARPC5	13.4704	12.7918	12.9124	13.3029	13.5484	13.0738	12.6672	13.6415	13.0154	12.949	11.939	12.9907	15.1585	12.6311	13.1096	12.9116	12.1323	13.6138	12.4975	13.2615	12.9095	13.7509	12.8439	13.8062	13.3466	14.0138	12.9863	13.0144	13.3062	12.9567	12.6193	13.2784	12.7361	13.3097	13.0736	13.8013	12.5743	13.8012	13.465	15.9053	12.8346	13.1064
ARPC5L	11.8193	11.4451	12.2558	11.6716	11.6337	12.6337	12.0411	12.2003	11.4111	12.3819	11.0295	11.566	11.3465	11.3752	12.0538	11.5796	11.5615	11.7731	12.0331	11.5622	11.5863	10.4323	11.6982	12.2448	11.7554	11.1551	11.7105	11.0326	11.2262	11.7485	12.2277	11.3218	11.5303	11.5161	11.9228	11.7302	12.3946	12.052	12.3413	11.4294	11.9274	11.6045
ARPP19	14.5753	12.0612	13.4703	14.2495	14.0424	13.9281	13.6286	14.1998	13.457	13.4797	14.0422	13.7631	13.6907	13.88	13.8025	13.5647	14.5063	14.6033	13.3155	13.445	14.7737	13.5334	14.317	12.9747	13.2074	13.3619	14.2349	13.1655	13.5774	14.4208	13.438	13.6933	6.91647	13.1789	13.1463	13.1792	13.0026	13.741	13.4496	14.2443	13.1064	13.6134
ARPP21	2.88446	3.7815	4.28791	3.67129	1.91677	3.52228	3.8204	1.91677	5.61654	2.66054	5.20086	3.07991	7.08982	5.3228	4.26245	1.91677	8.50245	4.88016	3.32135	2.62121	3.5371	13.1181	4.19269	6.10988	8.37872	6.62556	5.83688	1.91677	8.08275	3.31768	1.91677	1.91677	8.86862	2.59259	7.33794	3.7223	3.40171	2.86538	2.58655	3.652	4.40769	1.91677
ARR3	5.21512	5.76358	6.61598	4.57118	3.88221	5.0063	5.84898	5.77864	7.38591	6.08475	4.70986	6.30433	4.05936	6.09855	5.8287	6.04678	6.09045	6.11765	6.40593	6.06662	10.7428	5.75291	5.85277	5.80796	5.88514	5.66056	5.77824	5.92836	6.1072	6.97489	4.46816	6.40419	5.94718	5.81349	4.95253	5.29755	4.97953	5.09628	5.65396	5.24573	5.48832	6.13227
ARRB1	8.74474	10.4922	12.0463	10.1531	10.0502	7.3549	8.86435	8.04837	10.726	10.2481	11.0022	5.68103	12.8671	9.88819	8.10134	3.67704	11.5123	7.53767	10.0451	11.762	11.3468	12.1137	5.41434	12.3786	11.4417	9.17758	10.3257	9.79625	11.6175	7.12178	11.1133	12.3757	11.9137	10.6482	12.4359	10.3672	10.3739	9.48827	11.1037	4.92913	13.7277	9.02453
ARRB2	12.4621	11.8826	9.71674	12.1406	12.1195	11.0741	11.1641	11.2608	11.8279	10.452	11.9142	12.4187	11.6031	11.7222	11.9238	11.965	12.5013	11.6348	10.784	11.3431	13.1361	12.5145	11.7165	11.359	10.464	11.7947	11.4579	10.3277	12.1614	11.742	11.0166	11.3402	11.7867	11.1849	12.5503	10.1939	11.5047	10.8349	10.4481	8.75109	10.3946	11.2595
ARRDC1	10.2357	10.6204	11.2313	9.40562	10.245	10.8849	10.5297	10.7611	10.2103	11.6737	10.5869	10.5863	10.6953	10.1109	11.4644	10.3236	9.59579	10.5176	11.1745	10.0308	9.54579	9.16801	10.2538	10.6151	10.7972	10.0993	10.8479	9.62326	9.74952	10.2157	12.5646	9.94533	10.2179	10.9892	10.7021	10.6374	12.3756	11.8035	11.1993	9.71754	11.4987	10.497
ARRDC2	6.53796	8.59442	10.8486	7.7803	6.62922	6.90261	5.28181	10.0878	8.83035	9.8024	9.17946	8.0627	7.36066	7.76746	6.25472	10.2947	9.35766	10.0899	10.784	9.16049	11.4348	10.3512	7.0383	3.04656	10.7491	10.6222	10.0911	10.0395	10.0346	8.66147	10.9911	9.97366	9.3584	11.0507	9.7427	10.4666	10.4809	10.9676	11.3023	8.43438	10.655	8.32109
ARRDC3	10.9207	11.4766	12.6132	12.8142	10.4223	12.2783	4.63846	12.37	11.5353	11.7315	11.4163	12.2077	10.3631	12.1006	10.9756	10.8853	11.036	10.2887	10.6106	11.9532	10.5457	11.1969	10.3636	10.2812	9.99439	10.7124	10.8612	12.0754	10.676	12.1358	10.5839	11.816	11.7078	9.04019	10.2943	11.11	11.8301	12.1737	11.1306	11.5516	10.8357	9.31553
ARRDC3-AS1	6.26717	5.17403	7.24345	3.67129	5.61388	5.72876	2.77591	7.67062	8.00538	6.79499	5.76359	5.86407	6.21856	4.88024	4.26245	5.69357	6.45102	6.34019	6.65936	5.48806	5.91083	5.20625	6.03985	5.50483	6.98949	5.02396	4.58211	6.97138	4.19127	6.73507	6.46399	5.78868	5.57915	6.50671	7.21906	5.18229	7.87894	5.9013	5.62988	6.36543	6.46076	6.38498
ARRDC4	10.601	9.60571	8.45076	11.6557	11.0233	9.83448	11.2846	10.3391	10.2348	8.8292	9.87186	10.3025	9.40259	10.4025	9.60847	9.06311	11.5279	11.5432	8.66877	9.68785	9.27009	7.6759	12.2201	12.3981	7.36657	12.2566	10.0562	11.5778	7.22428	8.48285	9.92271	9.88016	8.92716	9.96313	2.86893	8.81143	8.97584	10.9281	8.80562	4.15606	8.75354	10.5268
ARRDC5	1.91677	1.91677	3.82507	1.91677	1.91677	1.91677	1.91677	2.58918	3.23375	4.085	1.91677	1.91677	1.91677	1.91677	2.88596	3.46253	1.91677	4.07137	4.43296	1.91677	1.91677	3.2051	1.91677	1.91677	3.28308	1.91677	1.91677	3.7188	1.91677	1.91677	3.3105	3.41372	1.91677	1.91677	3.91988	2.81021	3.53071	3.9132	1.91677	1.91677	2.89229	1.91677
ARSA	8.14707	10.6029	10.0067	8.55248	7.71836	10.0102	9.51069	8.77081	8.86832	9.16711	8.93178	10.1231	9.39678	9.15883	9.53469	9.86668	9.44015	9.91855	10.5207	9.62883	7.97533	9.65899	10.2653	8.52708	10.3363	10.2979	9.61415	9.8947	9.87847	9.95404	9.48864	10.2512	9.19559	11.8752	11.1186	10.9161	10.5665	11.3739	9.46516	9.33318	11.403	9.60952
ARSB	10.0622	9.18469	9.85386	8.58444	9.67147	9.35705	9.9464	6.35238	9.54915	8.68559	8.86057	9.51549	8.31132	9.7846	8.90648	6.27164	10.0596	7.71179	10.5418	9.5012	9.8132	10.0257	8.60459	9.6959	9.41114	8.22135	9.66739	10.5176	11.4198	10.3117	8.3117	10.0336	9.4506	10.4657	10.0962	10.1367	11.2687	10.1797	11.7066	11.7993	10.6118	9.91997
ARSD	3.53782	8.87576	8.40821	1.91677	3.67623	11.8303	9.07453	4.13739	3.45571	8.43493	3.52893	3.63807	10.57	8.65448	1.91677	1.91677	8.43967	5.85412	10.8381	9.3752	5.50107	4.23705	5.71291	3.21108	2.79971	6.0172	3.58882	10.604	2.85184	2.92603	9.59544	3.41372	8.20939	11.2154	3.62843	3.16159	9.105	5.47434	9.75526	11.1037	11.5808	10.2446
ARSE	3.09156	1.91677	1.91677	1.91677	2.61688	3.52228	3.74215	2.58918	1.91677	4.085	3.08482	1.91677	4.13956	1.91677	1.91677	1.91677	2.92746	1.91677	3.1823	2.62121	2.67146	3.4713	2.60886	2.8468	2.5459	7.70722	6.59869	4.27605	1.91677	2.92603	3.46146	3.26677	3.43901	3.06732	2.86893	2.55349	3.08617	3.23615	4.05631	2.72962	9.43195	2.59002
ARSF	1.91677	1.91677	2.59403	1.91677	1.91677	1.91677	1.91677	1.91677	1.91677	1.91677	1.91677	1.91677	1.91677	1.91677	1.91677	1.91677	8.09727	5.20029	3.32135	1.91677	4.70209	5.91618	1.91677	1.91677	1.91677	1.91677	1.91677	1.91677	3.36029	1.91677	1.91677	1.91677	1.91677	1.91677	2.59604	1.91677	1.91677	2.86538	1.91677	1.91677	1.91677	1.91677
ARSG	7.51516	8.47479	8.21597	8.60016	8.31938	6.35067	8.98313	8.04837	9.55045	8.31456	9.53497	5.82046	7.79122	7.22127	5.52864	8.56687	8.72936	8.63704	5.86789	5.87603	7.68046	8.31606	8.02196	7.87078	9.04737	9.80342	8.1264	9.42139	7.72211	6.97489	9.15467	7.97143	5.15883	8.7964	6.83292	6.56764	8.28252	6.35455	8.47366	6.20582	7.9105	5.4338
ARSH	1.91677	1.91677	2.59403	1.91677	1.91677	3.6379	4.71789	1.91677	1.91677	2.66054	1.91677	1.91677	1.91677	1.91677	1.91677	1.91677	2.63859	1.91677	3.32135	2.62121	1.91677	2.84237	1.91677	1.91677	1.91677	1.91677	1.91677	1.91677	1.91677	1.91677	1.91677	1.91677	1.91677	1.91677	1.91677	1.91677	1.91677	2.86538	1.91677	1.91677	1.91677	1.91677
ARSI	3.26184	3.7815	1.91677	1.91677	3.88221	5.22424	1.91677	3.49838	2.76659	3.17871	5.42403	1.91677	2.89767	2.80943	1.91677	1.91677	7.82986	4.13505	5.19293	4.15122	7.56437	3.3463	2.60886	3.21108	3.61125	3.58669	3.85797	7.98663	6.1909	2.92603	4.59031	3.09593	3.28992	3.99449	2.59604	2.55349	3.75269	3.23615	10.2823	10.9781	3.66738	5.80372
ARSJ	3.76057	5.37789	4.07695	1.91677	7.27011	6.65295	8.37622	12.2065	9.52427	6.14892	4.84969	3.39399	4.05936	4.22713	2.88596	12.8879	8.40311	9.41031	7.36294	4.81583	2.67146	11.139	4.62577	4.18069	11.1785	11.2773	5.44236	4.06582	3.21788	8.75762	9.77384	4.33445	4.49754	5.55171	10.2556	11.6876	9.10042	9.65803	10.0928	11.7507	12.2943	5.40535
ARSK	8.6434	8.31185	9.39766	9.20437	8.15008	8.31401	7.13471	9.51824	8.13216	7.71146	8.51382	7.55396	7.77338	8.83032	8.40227	9.06311	9.7248	8.16084	9.08951	7.47042	8.91006	9.77873	8.21497	7.71217	9.46127	8.59256	7.75471	9.55103	8.866	8.53991	9.06009	9.10222	8.72517	8.69135	8.76944	8.1614	9.13892	7.47876	9.28336	8.6128	8.89883	8.91868
ART1	1.91677	2.61605	2.59403	1.91677	4.80199	3.24857	1.91677	1.91677	2.52196	6.82143	2.60322	2.8747	2.61692	1.91677	1.91677	2.83685	1.91677	2.54272	1.91677	3.11437	1.91677	2.84237	4.91201	2.58	3.51199	2.91556	1.91677	2.86059	2.58365	1.91677	2.63365	1.91677	1.91677	2.86417	3.51332	1.91677	2.60404	2.86538	2.58655	1.91677	3.10091	1.91677
ART3	2.60732	2.89647	3.23719	1.91677	2.61688	2.60016	1.91677	3.06171	2.52196	1.91677	1.91677	1.91677	7.77338	1.91677	2.88596	2.83685	3.72566	2.54272	3.02107	2.62121	3.19651	1.91677	3.54117	2.58	3.14737	1.91677	1.91677	3.7188	3.21788	2.63755	1.91677	3.41372	2.6225	1.91677	1.91677	2.55349	1.91677	2.86538	2.85584	2.72962	3.10091	2.59002
ART4	2.60732	2.61605	2.59403	1.91677	2.61688	1.91677	1.91677	1.91677	2.95044	2.66054	1.91677	1.91677	1.91677	1.91677	1.91677	1.91677	1.91677	1.91677	1.91677	2.62121	2.67146	1.91677	1.91677	1.91677	1.91677	1.91677	1.91677	2.86059	1.91677	1.91677	1.91677	2.60998	1.91677	1.91677	2.86893	1.91677	3.08617	1.91677	3.05737	3.05206	1.91677	1.91677
ART5	1.91677	3.67432	2.59403	1.91677	4.59638	5.65614	3.47158	2.58918	2.52196	4.40897	5.42403	6.23971	10.9742	6.62106	2.88596	4.15972	7.02241	5.4126	3.32135	3.43641	3.67556	4.10224	3.54117	6.82017	4.42472	2.62993	3.23889	5.46158	3.21788	2.63755	5.40687	2.88812	3.98822	5.97766	1.91677	5.2696	3.08617	4.21964	4.50235	1.91677	4.12892	3.81498
ARTN	9.23945	8.04654	7.9845	8.64631	6.77987	8.57139	8.8276	5.68758	7.38008	6.14892	7.63113	7.66864	8.77572	8.80647	9.6408	9.13009	6.26398	6.60962	10.4806	7.87219	5.35853	4.76177	5.44422	8.54288	7.58519	5.68731	8.69451	6.13216	6.03654	8.73173	7.03513	6.50663	8.37877	5.2307	6.36471	8.5315	8.03601	9.72302	6.45542	8.75931	7.5659	6.07949
ARV1	10.2886	9.54935	10.1695	10.47	10.5038	8.97189	9.74319	10.3024	10.8328	9.65046	10.0531	8.70603	10.0954	9.67563	10.6081	10.0616	10.2047	10.4373	9.51898	9.70064	10.4895	10.307	10.4755	10.6999	10.6226	9.98864	10.3232	10.3464	10.842	10.2354	10.9319	10.8321	10.3409	10.2528	10.3623	10.0127	9.05377	11.1548	9.97309	9.6682	10.3267	10.1079
ARVCF	11.2878	11.7419	11.9489	10.1044	10.6967	10.7967	11.231	11.4617	11.8877	10.4896	12.9624	12.0282	10.6224	11.1931	10.4763	11.2682	10.0842	11.7247	11.0688	11.1671	8.9352	11.265	12.6536	10.9655	10.516	11.5352	11.5884	9.8678	11.0152	11.0947	10.1033	11.3554	10.1186	10.7592	10.9726	10.6556	9.30147	12.0799	10.2135	8.12021	9.81462	11.8582
ARVP6125	1.91677	1.91677	1.91677	1.91677	1.91677	1.91677	1.91677	1.91677	1.91677	1.91677	2.87882	1.91677	1.91677	1.91677	1.91677	1.91677	3.47138	1.91677	2.56456	2.90358	2.67146	2.57678	1.91677	2.58	1.91677	1.91677	1.91677	2.58999	1.91677	2.63755	4.18486	1.91677	2.6225	2.59259	1.91677	3.52974	1.91677	3.23615	2.58655	1.91677	1.91677	2.59002
ARX	6.18192	6.14301	4.57922	5.35199	12.0166	5.94721	3.11506	7.67062	3.72409	5.53073	4.31479	6.39612	3.88231	3.80673	4.11636	3.46253	3.72566	10.1378	3.1823	3.28754	4.11247	4.10224	9.73707	8.99726	6.76574	9.89329	4.51027	6.75336	5.61894	4.02672	3.13476	1.91677	3.43901	4.9805	4.6868	3.80822	2.60404	8.48291	3.05737	3.29084	4.63869	8.50193
AS3MT	2.88446	1.91677	2.86616	1.91677	3.10727	4.16831	2.77591	1.91677	2.76659	2.66054	3.08482	2.8747	2.61692	2.80943	3.54019	3.67704	2.92746	3.39638	3.1823	3.43641	3.19651	3.4713	3.0941	1.91677	3.28308	1.91677	1.91677	3.3732	3.36029	3.31768	2.63365	2.88812	2.90535	3.72508	2.86893	2.81021	2.87995	3.23615	1.91677	3.29084	2.61301	3.06309
ASAH1	10.3935	10.7714	11.6786	11.6901	9.06655	10.7109	11.5696	10.8552	11.7729	10.2865	11.708	10.5903	11.0508	10.6137	10.1342	12.4436	11.8649	11.229	11.1234	10.8904	12.0371	12.0229	12.6565	12.9247	13.1217	11.5014	11.1166	11.1263	11.1682	11.7773	12.3299	11.4437	11.2854	12.5833	12.2735	11.2547	10.1527	11.9698	11.1952	12.695	11.5444	10.0601
ASAH2	7.5831	7.58502	7.05388	6.54846	7.58158	8.12172	8.48018	7.58533	7.89934	8.33762	8.21285	7.77486	7.41536	7.66507	7.76822	7.88405	7.43845	8.06295	7.46765	7.12594	7.63514	7.89648	7.99717	8.16014	7.64427	7.80768	8.17812	7.34296	8.5269	7.33466	7.5785	6.84489	8.40254	7.59961	7.43358	8.97467	8.05982	7.78589	7.44296	8.03476	9.42444	7.9915
ASAH2B	7.74014	7.94955	6.9389	6.22188	7.70588	8.23354	8.46899	7.81677	7.81976	8.13663	8.14343	7.76916	7.40767	7.68614	7.62037	7.92235	7.13574	8.23187	7.64558	7.00729	7.76704	7.86198	8.0415	8.04949	7.51786	7.77082	8.3483	7.57613	8.31257	7.47399	7.78563	7.06211	8.31756	7.69672	7.65121	8.93776	8.25804	7.70628	7.86837	7.89254	9.17876	8.12732
ASAP1	12.6954	12.2576	11.5874	11.1036	12.5142	11.2824	10.8046	12.7803	12.1524	11.7479	12.0893	12.0574	12.4294	12.5207	11.3988	10.8913	11.9234	11.5263	11.5653	11.8607	12.0555	12.9872	12.2615	14.115	12.8353	13.049	12.6544	13.2334	13.6896	12.1168	12.2371	13.2915	13.0658	12.5957	12.1479	12.2347	13.9762	11.1036	13.6325	13.8272	12.5564	12.0892
ASAP1-IT1	2.60732	2.89647	1.91677	1.91677	1.91677	1.91677	2.52869	2.58918	1.91677	2.66054	1.91677	1.91677	1.91677	1.91677	1.91677	1.91677	1.91677	2.79532	1.91677	2.62121	1.91677	2.57678	1.91677	2.8468	1.91677	1.91677	3.42744	1.91677	1.91677	1.91677	2.92068	3.41372	2.90535	1.91677	2.59604	3.16159	2.60404	1.91677	2.58655	1.91677	3.10091	2.59002
ASAP2	12.0319	12.3924	8.62502	12.0318	8.93373	11.2028	10.8957	11.2706	11.4991	11.1385	11.3639	12.4597	12.6249	11.3207	12.548	11.8684	10.0024	10.9397	9.80773	11.9149	11.5287	11.6863	10.7663	9.598	10.5997	10.5159	12.439	10.5324	12.9195	12.4295	12.8968	11.662	11.9072	11.0153	10.4537	11.6955	13.3587	11.1224	12.4751	11.8196	10.3207	12.1342
ASAP3	6.53796	10.8931	8.36435	9.71806	8.60796	11.5909	7.71564	8.27536	6.80642	10.0941	9.95903	10.9967	8.20004	11.4064	6.35188	8.47324	9.42605	6.88137	9.36489	11.1917	8.99021	11.2981	7.07671	7.91029	11.1916	9.34985	10.6072	11.9421	10.4784	9.04726	6.31645	12.0673	11.9034	11.2583	8.31609	9.9821	9.69103	6.89616	10.881	12.8593	7.97363	11.7034
ASB1	12.4116	11.9918	12.2909	11.2835	11.6092	12.2	13.0085	10.6672	11.7008	11.8102	12.2725	12.06	12.3069	11.7967	11.2796	12.0716	11.6068	11.8611	12.0926	10.9378	11.9208	12.5336	11.5921	11.901	11.8284	12.0184	10.9087	10.7888	12.477	13.1693	12.6408	11.3998	11.8668	11.2226	12.4985	12.7166	13.1788	11.2611	11.9733	10.8957	12.6186	12.047
ASB10	1.91677	1.91677	1.91677	1.91677	1.91677	1.91677	1.91677	1.91677	1.91677	1.91677	1.91677	2.60023	1.91677	1.91677	1.91677	1.91677	1.91677	2.54272	2.82551	1.91677	2.97255	2.57678	1.91677	2.58	1.91677	2.62993	1.91677	1.91677	3.70343	2.63755	1.91677	2.88812	1.91677	1.91677	1.91677	1.91677	1.91677	1.91677	1.91677	1.91677	3.41985	3.37325
ASB11	1.91677	1.91677	1.91677	1.91677	1.91677	1.91677	1.91677	2.85947	2.52196	2.66054	1.91677	2.60023	3.55861	2.80943	1.91677	1.91677	1.91677	2.54272	2.56456	1.91677	1.91677	3.2051	1.91677	3.35285	1.91677	2.62993	1.91677	1.91677	1.91677	1.91677	3.13476	2.88812	1.91677	2.59259	2.59604	2.81021	1.91677	1.91677	2.58655	5.09632	2.89229	1.91677
ASB12	2.60732	2.89647	1.91677	3.67129	1.91677	4.5448	2.52869	1.91677	1.91677	3.17871	2.60322	2.60023	4.93853	1.91677	1.91677	1.91677	5.45611	4.41433	3.02107	2.90358	4.97308	3.2051	1.91677	4.85731	3.78807	3.30364	3.58882	3.81491	1.91677	2.63755	3.3105	1.91677	2.6225	4.72353	4.2938	1.91677	4.1792	3.72721	3.36619	1.91677	4.74109	1.91677
ASB13	11.5069	8.21414	9.59079	9.64795	8.94174	10.0935	8.67288	7.07029	8.37713	9.84648	10.5679	7.40752	10.8372	8.95268	10.451	10.1183	10.2385	9.20501	8.7822	7.97583	10.4595	11.4123	8.88964	10.3018	9.89621	10.8904	9.95282	10.8813	10.5209	7.07102	11.4854	9.18385	8.86862	11.1037	9.85455	9.68608	9.94601	8.52329	10.2804	9.77946	10.2786	11.2392
ASB14	6.33191	6.69066	5.92381	5.68444	6.57529	6.8387	6.31782	5.7109	6.67915	7.07321	6.46597	6.4399	5.92653	6.0341	6.22082	6.1147	5.45611	7.11741	5.54618	6.43221	5.74938	5.66371	6.80657	5.72135	6.08506	6.24981	5.00155	5.71396	5.29337	5.71437	5.80295	6.64135	5.12068	5.83507	6.95703	5.61821	5.89977	5.41793	4.447	5.68871	6.43103	6.18316
ASB15	3.53782	3.97163	4.15107	2.9698	3.10727	1.91677	3.96362	9.68707	4.48689	3.51532	3.75071	1.91677	1.91677	3.4189	3.95193	7.45818	1.91677	4.19578	2.56456	6.18091	7.90707	2.57678	3.95311	1.91677	2.79971	6.11874	2.69753	2.58999	1.91677	5.63232	1.91677	3.09593	1.91677	2.59259	10.91	5.8613	2.87995	4.46835	1.91677	2.72962	2.89229	2.86063
ASB16	7.50118	8.13277	8.29985	6.22188	6.65545	8.41963	8.76265	8.53454	8.35946	9.06302	8.5478	8.61365	8.65756	7.85377	7.9235	7.64158	7.33008	9.05641	8.58399	8.74171	7.31894	6.54597	8.43033	8.76113	7.90803	7.83769	8.01704	7.44358	9.12347	9.25919	6.66708	7.62028	9.04513	7.98324	8.08191	8.0478	8.44318	8.00132	7.48362	8.36067	8.37533	8.32863
[truncated: 24,071 more rows]
