# Supplementary material for: A chemical biology screen identifies a vulnerability of neuroendocrine cancer cells to SQLE inhibition
Source: Nat Commun. 2019 Jan 9;10:96. doi: 10.1038/s41467-018-07959-4 (PMC6327044; doi:10.1038/s41467-018-07959-4)
Supplement: Supplementary file 7 — Supplementary Data 4 [file 41467_2018_7959_MOESM7_ESM.xlsx]

## Sheet: Supplementary Table 4
Cell Line	NCI-H1963	NCI-H1930	NCI-H2029	LU-139	NCI-H146	NCI-H1876	NCI-H209	NCI-H69	NCI-H1092	COR-L88	SCLC-21H	NCI-H1105	NCI-H526	NCI-H2141	NCI-H2107	NCI-H1836	NCI-H524	NCI-H2081	NCI-H510	NCI-H1618	NCI-H82	NCI-H446	NCI-H889	NCI-H211	NCI-H2196	COR-L279	NCI-H2171	DMS-114	NCI-H1694	NCI-H1436	COR-L23	NCI-H1341	DMS-79	SBC-5	SHP-77	DMS-153	SW-1271	NCI-H774	NCI-H2286	NCI-H196	DMS-53	NCI-H2227
AUC value	-8.89719	-3.79829	-2.91991	-1.09657	1.49237	4.29442	4.68321	5.63517	7.29075	8.03974	8.12295	8.31216	8.36532	8.37426	8.37808	8.79302	9.05363	9.1842	9.2735	9.29084	9.49681	9.51492	9.56653	9.66347	9.6696	9.72752	9.73221	9.83471	9.87079	9.96752	10.0234	10.0879	10.1023	10.1595	10.408	10.4605	10.4744	10.4872	10.6955	11.1821	11.3174	11.6204
category	Sensitive	Sensitive	Sensitive	Sensitive	Sensitive	Moderate	Moderate	Moderate	Moderate	Moderate	Moderate	Moderate	Moderate	Moderate	Moderate	Moderate	Insensitive	Insensitive	Insensitive	Insensitive	Insensitive	Insensitive	Insensitive	Insensitive	Insensitive	Insensitive	Insensitive	Insensitive	Insensitive	Insensitive	Insensitive	Insensitive	Insensitive	Insensitive	Insensitive	Insensitive	Insensitive	Insensitive	Insensitive	Insensitive	Insensitive	Insensitive
A2M	-0.0700708	-0.0367858	0.222888	-0.522607	1.05427	0.259584	-0.233887	-1.47162	-0.651063	0.232277	-1.20085	0.285365	-1.04855	0.827625	-0.191563	-0.589365	0.66245	0.180735	0.654727	0.801877	-0.615476	-0.450548	-0.600334	-0.377201	-0.300235	-0.304565	0.140855	0.674435	0.54885	-0.243352	-0.0429345	-0.579672	-0.797647	-0.586053	0.415439	0.230317	0.50846	-0.791209	0.246506	-0.0770815	0.435851	0.768789
AAAS	-0.0157706	-0.222039	-0.144011	-0.216155	-0.0701262	-0.1183	-0.353988	-0.247012	-0.250639	-0.0578156	-0.252801	-0.0435715	0.104847	0.0170529	0.0209339	-0.137737	0.348478	-0.0178054	-0.400164	-0.445684	0.474206	0.118429	0.123417	0.194309	-0.0835946	0.0561942	0.0419414	0.419129	0.183161	0.176309	0.409527	0.23602	-0.206182	0.230895	-0.0456486	-0.219129	-0.0862529	0.271365	-0.021173	-0.384074	0.0925605	0.345028
AACS	-0.358188	0.0436714	1.07245	0.125017	0.0410467	-0.981775	0.804611	-0.290652	0.366679	0.712009	-0.462553	-0.313646	0.08777	-0.04653	-0.21074	0.193501	-0.310207	-0.254369	0.428652	-0.660331	-0.337796	-1.58294	-0.11506	-0.825182	0.267286	0.0746195	-0.936232	-0.99845	-0.495187	0.56694	-0.682309	-1.54772	0.415338	-1.16829	0.551207	0.729462	-1.06339	-0.713534	-0.912397	-1.54342	1.24028	-0.520702
AAGAB	0.102696	0.356749	-1.03422	0.0564781	0.254981	0.156455	-0.0491169	-0.128242	-0.35434	0.35725	0.52667	0.658518	0.18304	-0.385839	-0.617285	-0.366738	0.297007	0.0921704	0.278565	-0.236212	-0.713829	-0.87947	-0.0440247	-0.0775008	-0.228545	-0.486199	0.255437	0.795958	-0.597732	-0.17441	-0.311346	-1.11965	-0.342537	0.283911	0.0949939	-0.23903	0.306793	-0.0455647	0.314882	-0.425037	-0.392758	-0.632475
AAK1	-0.471539	0.200268	-0.276316	-0.162805	0.0503037	-0.376716	-0.26372	-0.611177	-0.466826	-0.354794	-0.384798	-0.214848	-0.312935	-0.384591	-0.774593	0.158758	-0.499612	-0.189459	-0.367497	-0.276461	-0.498662	0.600079	0.03273	-0.518866	0.0725654	-0.040108	-0.450489	0.340655	0.17301	0.0111691	-0.105678	-0.266396	0.624568	-0.483685	-0.347332	-0.0170436	0.114383	-0.186692	0.462268	0.856841	0.0356197	0.526601
AAMDC	-0.23445	-0.609982	-0.338684	-0.638687	-0.82027	0.17086	-0.0648727	-0.0301294	0.315201	-0.0578843	-0.901968	0.751094	0.851167	0.485039	-0.478074	0.779071	-0.715119	-0.154236	-0.84463	0.876475	-0.643706	0.358816	0.827815	-0.695396	0.734523	0.267694	0.347336	-0.125598	0.287906	-0.153387	-1.77585	-0.374559	-0.170334	-1.8807	-0.189679	0.417222	-0.36821	-1.20153	0.0193768	-0.451874	0.134716	-0.0668957
AAMP	0.064304	0.464731	-0.715754	0.297817	-0.103131	-0.087555	0.0396053	-0.70105	-0.239686	0.475246	0.303831	0.298137	-0.246314	-0.334462	-0.87174	0.183222	0.0160178	-0.113719	1.11693	0.160645	0.155972	-0.484919	-0.355587	0.740843	0.340137	-0.195322	0.602695	0.808181	-0.136012	-0.371624	-0.524283	-0.273752	-0.0580488	-0.589854	-0.0933518	-0.134044	-0.538745	-0.154082	0.52425	-0.539915	-0.101445	0.520905
AAR2	0.1039	0.345834	-0.493042	0.0978299	0.274528	-0.0239417	0.0844405	-0.306606	-0.360678	0.0673701	-0.340845	0.165863	-0.360326	0.0872893	-0.478642	-0.237525	0.448524	-0.0278023	-0.113097	0.218213	0.338851	-0.261232	-0.280131	0.120111	-0.14778	0.0628143	0.711558	-0.00469514	-0.0535689	0.0371428	-0.191215	0.0757753	-0.300291	-0.343332	0.230537	-0.659362	0.468109	-0.072659	-0.241337	-0.208995	-0.406787	0.189357
AARS	0.760525	-0.257024	-0.0648816	0.751501	-0.0264418	0.530176	0.139677	-0.28763	0.20212	0.398143	-0.344027	-0.365524	-0.600085	-0.231151	0.849374	0.390939	-0.47972	-0.37011	-0.291081	0.280338	-0.233292	-0.170245	-0.560621	0.203366	-0.220975	-0.236904	-0.220049	0.167569	0.0106416	-0.0288226	-0.515189	-0.273173	-0.364888	0.358759	0.404402	0.417364	-0.774992	-0.130524	-0.132028	-0.449791	0.138755	-0.436299
AARS2	-0.240952	0.422798	0.486944	0.4627	0.118909	0.428024	0.56716	0.222607	-0.158333	-1.03739	1.00064	-0.546316	-0.0289422	0.231	-0.225124	-1.39088	0.0517666	-0.672145	-0.339769	-0.0658936	0.263285	0.0702215	-0.174724	0.153758	-1.36053	-0.245403	-0.20309	0.205759	-0.23208	0.169275	-0.68279	0.548324	-1.06264	0.160744	-0.38824	-0.781335	-0.979798	-0.162033	-1.01808	-0.910843	-0.517304	0.119382
AARSD1	0.253453	-0.18041	-0.648645	0.714587	-0.115401	-0.538092	0.133227	0.385322	-0.253192	-0.434117	0.25669	-0.393325	0.227076	-0.094102	-0.442205	-0.534693	0.521875	0.617191	-0.746991	0.220535	0.458477	0.0150559	0.158082	0.483084	-1.00671	-0.14143	0.209743	0.116974	0.595199	0.0232025	-0.619134	-0.00167686	-0.648731	-0.323368	-0.102084	-0.645148	-0.747466	-0.497839	-0.531593	-0.561398	-0.112024	-0.361042
AASDHPPT	0.357786	0.46114	-0.373177	0.0583156	0.150423	-0.256304	0.387614	-0.110183	0.253449	0.154293	-0.283049	0.12844	0.733267	0.136354	-0.21848	-0.262473	0.515737	-0.0149585	0.364573	-0.0883957	-0.15731	-0.166783	0.670823	0.157211	-0.249107	-0.517665	-0.489615	-0.138607	-0.586678	-0.723893	-0.297139	-0.458435	-0.137329	-0.338302	-0.271925	-0.972089	0.28514	-0.311364	-0.154094	-1.29122	-0.60444	-0.138864
AASS	0.554018	-0.307746	-1.06336	-0.883356	-1.27345	0.753721	-0.438415	0.115565	-1.53732	-1.92642	0.0150495	-1.00555	0.534299	0.465766	0.580107	-2.02373	0.307246	-0.954845	-0.928681	0.0533931	-0.79185	-1.61094	2.42824	-0.895654	-2.19288	0.0329456	-1.28722	-2.06021	-0.5536	0.309849	-0.939246	-1.70839	-2.49802	-1.88308	-0.274385	-2.17812	-0.697977	-0.414844	-2.07307	0.230098	-1.4206	0.691378
AATF	-0.00214581	0.079668	-0.309399	0.0591348	-0.357928	-0.042821	-0.375993	-0.23301	-0.65804	-0.0428174	0.481428	-0.266792	-0.307849	-0.653484	-0.251862	-0.349916	0.99322	0.255034	0.369284	-0.302352	0.614597	0.201247	-0.43102	0.282512	-0.279119	-0.207792	0.654402	0.021195	-0.250255	-0.126788	0.589504	0.053387	-0.412042	0.457523	0.0460731	0.00583235	0.16644	0.214764	0.115993	-0.914941	0.0339646	0.0671589
ABAT	0.574467	-0.537804	1.49276	0.417255	0.068722	-1.57475	-0.405351	-1.85157	1.79955	-0.692602	-1.34085	-0.996654	-1.53501	2.20296	-1.8473	-1.88886	-0.469378	-2.1835	-0.229493	-1.26263	-2.14833	-1.79048	-1.88207	-2.20126	-1.15575	0.376116	-1.99663	-0.844162	-2.45563	0.0899978	-1.4004	-2.02264	-1.08552	-0.843489	1.33474	-0.364179	-1.30305	-1.62327	-2.17016	-2.3478	-1.14515	0.605272
ABCB6	0.417612	-0.0046244	-0.0473007	-0.418176	-0.489302	-0.868424	0.0800936	0.238982	-0.316204	-0.380783	0.560591	-1.28625	-0.19497	-0.795161	-0.732847	-0.595424	0.269416	-0.123062	-0.3306	-0.767276	-0.0107268	0.594616	-0.285831	-0.0695888	-0.164469	-0.163348	0.77354	0.409412	0.995989	0.409104	-1.66691	-0.473733	-0.563866	-0.465872	0.0654134	-1.1927	-0.304048	-1.736	-1.11773	0.134102	0.165604	0.376473
ABCB7	-0.123508	-0.225211	0.195192	-0.0652991	0.331285	0.466262	-0.190121	0.0756982	-0.0083936	-0.798931	0.306829	-0.950115	0.182492	0.510867	0.391024	-1.14933	0.608967	-0.640024	-0.0976056	-0.749013	0.0469285	-0.00987498	0.0851773	0.0969429	-1.12902	0.414276	0.240518	0.00619003	0.365329	0.454028	0.135387	0.637103	-1.086	0.0517973	-0.330097	-0.291753	-0.925708	0.217837	-0.915503	-0.187659	0.0849614	-0.246298
ABCC1	-0.197615	-0.118066	-0.410659	0.0935045	-0.576246	-0.155712	-0.44437	0.127208	-0.557324	-0.642342	0.333929	-0.479102	-0.478985	0.183803	0.161832	-1.08546	0.774206	-0.438081	0.170527	-0.696167	0.0859441	-0.0018592	-0.351353	0.59074	-0.208537	0.0503157	0.15167	-0.239602	-0.139002	-0.429048	0.625507	-0.00694029	-0.640883	0.452204	-0.637579	-1.09349	0.00608466	0.526278	0.182114	0.614797	-0.418702	0.553511
ABCC4	0.718294	0.115547	-1.81756	-0.392643	0.210578	-0.749088	-0.79163	-1.48062	-0.20125	-1.62127	0.904673	-1.67768	0.281648	-0.898008	-1.47923	-0.768369	1.06626	-0.0130635	0.051002	-1.04668	0.354771	-0.488632	0.744724	0.100117	-2.05397	-1.08166	0.435624	-0.0626631	-0.874329	-1.53129	0.375528	0.318646	-2.06163	0.529459	0.377654	-1.26448	0.844852	0.407077	-0.19237	-1.23533	0.112587	-0.00284271
ABCC5	-0.452997	-0.0216997	0.567308	0.573852	-0.270404	-0.541404	-0.670579	0.506456	-0.297239	0.0791596	0.81369	-0.143812	-0.623179	-0.0462873	0.573917	0.0535117	0.189582	0.103239	-0.133655	-0.82501	-0.505978	-0.127037	-0.353794	-0.728318	-0.330859	0.689206	0.783897	0.0841195	-0.412599	0.132717	0.00627858	-0.140171	-0.315181	0.664696	-0.778501	0.260089	-0.0887991	-0.0756582	-0.232816	-1.56556	-0.848683	-0.326993
ABCD1	-0.911788	-0.722848	0.625458	-1.21851	-1.85061	-1.00513	-0.241171	-0.998867	-0.0935586	-0.772269	-0.810841	-0.0879694	-0.105629	-0.0893402	0.947315	-0.605692	-0.474838	-1.84308	-0.342182	-0.430022	-2.29855	-1.63004	-0.0901557	-0.585259	0.784476	-0.307166	-0.11889	0.270202	0.739125	-0.473905	0.68573	-0.157475	-0.19018	1.21025	0.575393	0.169118	0.457702	0.187631	-0.756006	0.912987	0.528481	0.331365
ABCD3	0.113818	-0.370759	0.656904	0.166098	-0.110251	-0.156521	0.218394	-0.107246	-0.297751	-1.07445	0.0348067	-0.325924	0.242068	-0.0507984	0.190212	-0.461585	-0.515828	-1.22867	-0.26152	0.00355294	-0.5631	-0.0837305	0.483218	-0.098928	-0.259115	0.25016	-0.743513	0.18041	0.380763	0.175328	-0.368285	0.512986	0.245232	-0.361009	-0.208346	-0.433419	-2.15006	-0.957014	-0.60202	0.568131	1.05323	-0.0815427
ABCE1	0.206992	0.112738	-0.361936	0.392466	-0.0640368	-0.194356	-0.0192866	-0.192553	-0.120465	0.026865	0.338458	-0.416519	0.107553	-0.269047	-0.310639	-0.04729	-0.086187	-0.0999249	0.164486	-0.308848	0.656632	0.189699	0.23868	0.195027	-0.567946	-0.202229	-0.0246824	0.586114	0.148846	-0.126957	0.195416	0.353797	-0.561464	-0.117158	-0.223906	-0.16661	-0.118429	0.462958	0.0271613	-0.363691	-0.130878	-0.181981
ABCF1	-0.111281	-0.0415643	-0.641084	0.250229	-0.142381	-0.357669	-0.00532775	0.480281	-0.722412	-0.311486	0.490191	0.231517	-0.103365	-0.370665	-0.694682	-0.0679424	0.198317	-0.187553	0.163297	-0.305463	0.395917	0.223615	-0.138126	0.258037	-0.177608	-0.122399	-0.35783	0.24724	-0.27912	-0.348187	-0.543949	0.236218	-0.140241	-0.0204134	0.193624	-0.420233	-0.021532	-0.465766	-0.417978	-0.338276	0.127881	0.383314
ABCF2	-0.0844232	0.23462	-0.497007	-0.0468602	-0.315567	-0.312542	-0.160499	0.245664	-0.39019	-0.616214	0.0546557	-0.163548	0.18298	-0.134517	-0.245174	-0.482706	0.259804	0.106753	-0.527325	-0.377649	0.389043	-0.371442	0.0662782	0.31452	-1.16131	0.09488	0.212895	0.260762	-0.0970899	-0.196216	0.223092	0.120202	-0.893317	0.725203	-0.138029	-0.571992	0.264424	0.434455	0.279168	-0.16101	0.357836	-0.125779
ABCF3	-0.523853	-0.070389	-0.0162506	0.181502	0.057196	-0.236987	-0.166713	0.368718	-0.404011	0.147724	0.544864	-0.00291562	-0.38385	-0.205323	-0.0648967	0.239289	0.23529	0.250256	0.106051	-0.461122	0.117352	-0.229238	-0.510798	0.0621715	0.206268	0.386447	0.324097	0.195626	-0.121364	-0.0812438	0.117776	-0.222846	-0.0471594	-0.126692	0.0447498	-0.234814	0.0310612	0.209565	0.340926	0.0883464	0.195485	-0.153128
ABHD10	0.188862	0.0458269	0.794513	0.220784	0.850153	0.699306	0.881568	-0.175261	0.365531	-0.303406	0.0952139	-0.677246	-0.796315	-0.259186	0.795698	-0.841979	0.384136	-0.631408	0.0296565	0.0590792	-0.515383	-0.317303	-0.936155	-0.140551	-0.727255	0.318532	-0.104469	-0.636368	-0.139088	0.618767	-0.311798	-0.551633	-1.7151	-0.806623	-0.0579701	-0.460006	-1.15575	0.292226	-0.0590478	-0.533511	-1.07109	-0.413351
ABHD11	-0.23631	0.533521	1.07866	0.228455	0.706991	0.129753	0.75853	0.132466	0.247282	-0.541103	-0.0734166	-0.196432	-0.451856	-0.484219	-0.101069	-0.680522	-0.0451269	0.0710964	0.461729	-0.475075	-1.53361	-0.807422	-0.771141	-0.820229	-0.669792	0.187724	0.105438	-0.688716	-0.468609	-0.224182	-0.408678	-0.45328	-1.38178	0.296821	0.0540475	0.186329	-0.936376	0.158954	-0.809268	-0.212642	0.413043	0.100435
ABHD12	0.256192	0.104475	0.731766	0.62956	0.605647	-0.036589	0.390393	0.246112	0.415862	-0.68289	-0.613537	0.129152	0.157964	0.3556	0.181825	-0.650364	-0.749494	-0.575533	-0.192817	0.240643	-0.836447	-0.12494	0.106013	-0.278818	-0.00174291	-0.219151	-0.191918	-0.2988	-0.0528802	0.106225	-0.446899	-0.00828198	-0.189933	-0.655132	-0.118352	-0.31698	-0.0761401	-0.301924	-1.08714	0.414596	0.131111	-0.150267
ABHD13	0.222741	0.393573	-0.291402	0.28917	0.561014	0.0994279	0.507879	-0.269801	0.112536	0.0223852	-0.314177	0.337138	-0.0642759	-0.200263	-0.487233	0.235077	-0.0157159	-0.387547	-0.515057	0.0741278	-0.477919	-1.44873	0.369141	-1.51567	-0.347935	-1.00393	-0.086613	0.295534	-0.432957	0.0442831	-0.602331	-0.482115	-0.0950274	-0.0689794	0.259717	-0.0226913	-0.94764	-0.679633	-0.850448	-0.228792	-0.298253	-0.372753
ABHD14B	-1.0402	-0.675026	0.935714	-0.976883	-0.430027	-0.228328	-0.0473965	0.0442254	0.351474	0.466006	-0.263381	-1.15558	0.202597	-0.74198	-0.559453	-0.394513	0.146132	0.281058	-0.375957	-0.569814	0.0193328	0.535736	-0.347087	-0.00151078	0.542257	-0.511607	-0.77862	0.513262	-0.242332	-1.54444	0.18441	0.0752508	-1.01338	0.441132	0.768048	-1.07422	0.0290908	0.765325	0.382379	0.407578	0.0356496	-0.396583
ABHD16A	0.565601	-0.115348	0.534975	-0.221979	0.239211	0.103176	0.590638	0.170237	-0.343605	-0.726838	-0.0695908	-0.051658	-0.183967	0.442303	-0.0894382	-0.808114	-0.313945	-1.04501	-0.299572	0.124539	-1.01553	-0.7743	-0.0870132	-0.241846	-0.411242	0.307234	-0.570804	0.0606492	0.0819738	0.387281	-0.622898	-0.0686336	-0.364323	0.0192773	-0.52538	-0.5851	-0.44552	-0.493199	-0.951194	0.756385	-0.0332707	-0.195768
ABHD17B; FAM108B1	-0.00596157	0.31127	0.436992	0.116071	-0.27886	-0.00220602	0.202521	0.25001	0.349935	0.657584	-0.0378733	0.520961	-0.208108	0.586524	-0.292238	-0.295721	-0.541139	-0.341121	0.043267	0.313548	-0.396542	-0.819206	-0.00879107	-0.328361	0.0363296	-0.410516	-0.0972572	-0.73264	0.0328342	0.298489	-0.261179	-0.418259	-0.54587	-0.488101	-0.259399	0.122836	-0.185714	-0.439733	-0.288775	-0.566816	-0.192528	0.242961
ABI1	-0.665971	-0.12757	-0.228217	-0.4514	0.521948	-0.0709527	0.159505	-0.343857	-0.0321759	-0.498648	-0.339207	-0.333334	0.0112127	-0.532266	-0.163319	0.315112	-0.712671	-0.070817	-0.0746228	-0.02168	-0.950551	0.32511	0.0156404	-0.247335	0.023741	0.0932681	-0.145413	0.142126	-0.296272	-0.0564851	0.064268	-0.618481	-0.0376537	0.183912	0.0266197	0.0427872	0.0238292	0.0294023	0.332272	0.468781	0.377652	-0.011331
ABI2	0.133344	0.205816	-0.492594	-0.282667	-0.508964	-0.101607	-0.0683902	-0.157587	-0.276577	-0.0747992	0.230179	-0.0109331	0.00809019	-0.123428	-0.352657	0.16475	-0.0870265	0.129172	0.0833551	0.195022	-0.404818	0.34964	-0.0126338	0.134279	0.449782	-0.406267	-0.0210296	-0.350036	-0.0485006	0.337948	-0.626717	-0.482919	0.829808	-0.191906	-0.210074	0.287327	-0.00252119	-1.13967	-0.500521	-1.02442	-0.7373	0.455837
ABL1	-0.457201	0.615025	0.275278	0.144319	-0.174922	0.174413	-0.0631079	0.692567	0.500259	0.337533	0.0252927	-0.302218	-0.812561	-0.376394	-0.853043	-0.123419	-0.0132767	0.335755	-0.467282	-0.235388	-0.607704	-0.507333	-0.733789	-0.505356	0.05081	0.437255	0.284747	-0.117343	-0.383643	-0.0953535	-0.587171	-0.181356	0.0286045	-0.40447	-0.394539	0.233342	-0.114813	-0.849534	-0.144225	-0.0878259	0.0657488	-0.0952249
ABLIM1	-1.57117	0.251872	-0.67536	-1.47488	0.340706	-1.46892	-2.03716	-0.0282925	-0.429772	0.32418	0.331803	-1.05363	-1.67492	-1.53362	-1.92689	0.594598	-0.743561	0.423963	-0.444444	-1.64442	-0.859115	0.398289	-1.45491	-0.803173	-0.749992	-0.515338	-2.11727	-2.281	-0.796586	-1.412	-0.368934	2.16439	-1.10544	-1.71656	-1.46228	0.739777	-1.88943	-1.54957	-0.795755	0.650679	1.13271	-0.8307
ABLIM2	-0.00858412	0.554846	0.86482	-0.106416	0.153389	-1.60436	1.2073	-1.80196	1.20204	0.203667	-1.64821	0.829376	-0.65801	0.491604	-0.0334801	-1.26544	-1.3496	1.20521	-0.357142	0.464524	-2.31155	-1.60022	-1.06928	-1.04045	0.0385091	0.250158	-0.617756	-1.89909	-0.825815	-0.487878	-2.13654	-0.0688393	0.476488	-1.13195	-0.329013	0.412646	-1.68447	-1.95415	-1.58187	-1.68002	0.395887	-1.19783
ABR	-0.00626113	-0.0902203	0.303824	-0.104583	-0.10548	-0.44215	0.392448	-0.130091	0.09033	-0.114145	-1.25479	-0.414975	-0.0665197	0.213124	-0.172273	-0.248566	-1.26506	-0.333654	0.393057	-0.330722	-0.852778	-0.86096	-0.109733	-0.755104	-0.312153	0.0510307	-0.163963	-0.524913	0.373491	-0.0823993	0.365673	0.0157111	-0.341012	-0.807693	0.720077	0.177381	1.27613	0.4465	-0.465158	-0.283479	0.476739	0.232023
ABRACL	-0.0283642	-0.376005	-0.519834	-1.04325	1.21095	0.886402	-0.987168	0.884733	-1.05484	0.783725	0.672159	0.252102	-0.412552	0.420677	-0.138974	0.636454	-0.562696	0.256806	-0.60058	0.097041	-1.56741	-0.509106	-0.284359	-1.0048	0.926574	0.121654	-0.205056	-1.64976	-1.03885	0.00789254	-0.813277	-2.74293	0.809206	-0.132563	-0.46281	-0.159601	-1.04172	-0.328418	-0.471479	-0.895092	-1.26059	-1.21588
ABT1	-0.195074	-0.306332	-0.300583	-0.127842	-0.718601	-0.179848	-0.656197	0.0320601	-0.854625	0.147159	0.861064	-0.45552	-0.928514	-1.05074	-0.610384	0.230225	0.832242	0.56853	0.474677	-0.849543	0.740244	0.261286	-1.00111	0.557204	-0.216338	-0.308942	0.412185	-0.415624	-0.406657	-0.635094	0.530191	-0.0136352	-0.666918	0.0118118	-0.126976	-0.0433387	0.398384	0.29699	0.228534	-0.825036	0.395463	0.221306
ACAA1	-0.71494	-0.147245	0.668618	0.390173	-0.291927	-0.116862	0.282905	0.147016	-0.207484	-1.05805	-0.0936721	-0.0779722	0.698726	-0.640883	-0.565046	-0.214571	-0.218802	-0.0132122	-0.316305	-0.338952	-0.374067	-0.647721	0.51205	-0.150037	-0.315809	-0.124778	-0.207448	0.882278	-1.00597	-0.588884	-0.159484	-0.197859	-0.513408	0.572852	0.478612	-1.06947	0.283965	0.0855866	-0.399253	0.0381078	-0.0156651	-0.141983
ACAA2	0.769075	-0.330701	0.811747	-0.103059	0.834759	0.669882	0.183438	0.235107	0.613707	-0.0914582	0.108219	-0.0531189	-0.255646	0.42741	0.73071	-1.20622	0.136804	-1.28343	-0.349317	0.335101	-0.624702	0.123505	-0.443261	-0.720966	-1.06685	0.365628	-0.226951	-1.09855	0.246301	0.163165	-1.42725	0.489179	-0.681866	-0.763786	0.181282	-0.110093	-1.44863	-1.01362	-0.853551	-0.581508	-0.872275	-0.619004
ACACA	0.135237	0.107175	-0.302367	0.901004	0.179779	-0.233199	0.0945802	0.010344	-0.183308	-0.269768	0.364748	0.0301891	0.198523	0.141346	-0.182712	-0.633174	-0.20586	0.0655765	-0.272868	-0.270804	0.397276	-0.147394	0.145344	0.356204	-0.94887	0.3463	-0.431734	-0.100337	0.0726318	-0.278877	-0.339974	0.341409	0.196519	-0.527331	-0.0942619	-0.363539	-0.534864	-0.160833	-0.872817	-0.225438	-0.227661	-0.120987
ACAD10	-0.262355	-0.447565	1.30329	0.137542	-0.141945	-0.431287	-0.0502744	-0.349156	1.1843	-0.465262	-0.373092	-0.64066	-0.391016	-0.117252	0.503014	-0.952441	0.0461828	-0.862521	0.236458	-0.428853	-0.490489	-0.137561	-0.507063	0.759848	-0.507459	0.0742404	-0.316697	-0.121794	-0.401988	-0.0674679	-0.771001	-0.0298782	-1.15939	0.484771	0.44933	0.356972	-0.981493	-0.140016	-0.67215	-0.831222	0.167461	0.0393491
ACAD8	-0.222114	-0.225373	1.31176	-0.013372	0.634205	-1.06889	0.075274	-0.459016	0.624311	-0.803508	-0.121012	0.789544	1.11017	0.112551	0.219338	-0.823214	-0.503365	-0.655672	0.0868328	-0.485757	-0.700305	-0.353246	1.14437	0.49772	-1.25327	-0.523276	-0.88964	-0.73117	-0.704342	-0.294888	-0.431366	-0.637964	-1.04392	-0.514783	-0.134427	-0.216405	-0.747245	0.132002	-0.010867	-0.859626	-0.917585	-0.100348
ACAD9	-0.110674	0.0752217	0.431336	0.570792	0.421925	0.460213	0.243329	-0.3413	0.290653	-1.13769	0.12547	0.275004	0.512213	0.0506283	0.383944	-0.993844	0.0298313	-0.364497	-0.462021	-0.370644	-0.729242	0.00583794	0.523165	0.0152895	-0.925332	0.575036	-0.372922	-0.384636	0.136664	0.647932	-0.148218	0.157292	-1.50621	0.151638	-0.0293858	-0.570186	-0.982765	0.454254	-0.499338	-0.186938	-1.39133	-0.504008
ACADM	0.047557	0.0733646	1.07249	-0.47084	0.355406	0.252707	-0.121693	-0.564536	-0.0638092	-1.00324	-0.132085	0.251274	0.00212325	-0.139827	0.363601	-1.53875	-0.679433	-1.13965	0.955425	-0.243335	-0.435547	0.229857	-0.0680621	0.944303	-0.820983	0.0806264	-0.0404746	-0.887651	0.234398	-0.197016	-1.02947	0.528241	-0.678294	0.393996	0.733747	0.190044	-1.24064	-0.695916	-0.158232	0.113458	-0.552653	0.020579
ACADS	-0.890292	-0.791315	0.695148	-0.677123	-0.739206	-0.266485	1.43319	-0.715209	-0.110155	-0.922247	-1.01402	0.221908	0.401351	0.637053	0.571356	-0.318336	-1.49571	-1.18248	1.33972	-0.126152	0.213407	0.746654	0.0228861	-0.0684784	0.215602	0.340578	-0.233987	-1.81295	0.0571207	1.00283	-0.991119	-1.08753	-0.745029	-0.317918	0.75335	-0.474555	-0.215217	-0.954998	-0.24676	-0.544842	0.262774	0.221584
ACADSB	-1.28394	-0.172121	0.445241	-1.30012	-0.258232	-0.820878	-0.0908676	-1.08415	-0.713801	-1.99483	-1.59306	-0.823617	2.12399	-1.00052	-0.268945	-1.37745	-0.554239	-1.55468	0.285544	-0.0829585	-0.628181	-0.859989	1.86253	0.293889	-1.18933	-0.680573	-1.04979	0.552572	-1.14208	-0.0552357	-1.89928	-0.29239	-1.62602	0.675914	0.485915	-0.738769	-1.15855	-1.12648	-0.962167	-1.33175	-0.346467	0.0890063
ACADVL	0.217906	0.487015	0.789758	0.278184	0.212575	-0.156783	-0.156123	-0.629936	-0.555479	-0.958983	-0.945121	-0.913515	-0.704576	-0.444996	-0.541437	-1.20662	-1.28362	-1.56853	0.658275	0.0847731	-0.820771	-0.402294	-0.763874	-0.561956	-1.21934	0.260517	-0.50242	0.126539	0.271101	0.0900489	-0.481039	-0.0257142	-1.93295	0.696453	1.25296	-0.499514	-0.744155	0.215764	-0.0363618	0.261697	0.637411	0.100921
ACAP2	-0.330046	-0.199019	-0.363624	-0.141503	-0.176407	-0.320294	-0.0405613	0.190678	0.183798	-0.0223177	-0.619812	0.604105	-0.170825	0.236004	0.88988	0.106279	0.159297	0.274786	-0.557476	-0.371886	-0.23149	0.0746294	-0.251228	-0.0658389	0.941196	0.404871	0.317817	0.278234	-0.0791524	0.50584	-0.384949	-0.153451	0.344157	-0.607975	-1.27032	0.0843667	-0.164043	-0.266693	-0.485613	0.0014547	-0.736699	-0.367373
ACAT1	-0.316323	0.0253593	1.07169	-0.569749	-0.0520489	-0.424269	0.0616103	-0.405277	0.565006	-1.30284	0.433806	-0.655375	0.862068	-0.341893	-0.246567	-1.4288	0.510557	-0.724375	-0.126515	-1.03506	-0.0464279	0.757131	0.448809	0.400126	-0.500267	-0.115483	0.19932	0.130646	-0.732634	-0.572069	-0.735464	0.860399	-1.4855	0.31025	0.517632	-0.850488	-0.921735	0.0250072	-0.0241914	-1.39316	-0.178219	0.254635
ACAT2	0.604444	-0.696363	-0.47167	0.299029	0.412197	0.6961	0.317759	0.265154	0.557795	0.338499	0.128997	1.22366	0.299288	0.169973	0.00608255	0.0828676	-0.197226	-0.522222	-0.913436	0.353511	0.253529	0.110978	0.282088	-0.249548	-0.250188	-0.428571	-0.490533	-0.372833	-0.32523	-0.166906	-1.22397	-0.509705	0.577038	-0.935652	-0.405037	-0.256634	-0.825609	-1.12689	-1.21623	-0.391841	-0.581338	-0.809084
ACBD3	-0.132066	-0.210321	-0.106786	-0.262091	-0.129831	-0.278784	-0.130715	-0.183093	-0.0722581	0.111363	-0.203015	-0.856008	-0.451243	-0.452702	-0.205371	0.0903414	-0.571535	0.016385	-0.0336428	-0.125388	-0.208682	0.127148	-0.505918	0.39781	0.0677277	-0.135165	-0.23707	-0.0421831	-0.525804	0.226701	-0.0470508	-0.333013	0.2903	0.17229	-0.0344845	0.451963	-0.333378	-0.232141	-0.313421	0.438602	0.535865	-0.00437809
ACBD5	-0.959165	-1.21817	-0.0315529	-0.899335	-0.283353	-0.1329	-0.369825	-0.449571	-0.204304	-1.62191	-0.369811	-0.98387	-0.143573	-1.04597	-0.404942	-0.21669	-0.842696	-1.06972	-0.591851	-0.0258528	-1.39443	0.447203	-0.240729	-0.481771	-0.316264	-0.307845	0.668252	0.0392806	-0.205278	-0.0252412	-0.126088	-0.56732	-0.239877	0.698676	-0.215807	-1.08775	-0.302711	-0.542028	0.422126	1.5773	0.969895	-0.114478
ACBD6	0.623981	-0.123443	-0.448264	0.0652461	-0.0365275	-0.0264607	-0.256017	0.0894733	0.0934747	-0.301828	0.372412	-0.138507	0.761491	-0.125024	-0.0821004	-0.641987	-0.202197	0.0554464	-0.0681845	0.102551	0.00965609	0.00837498	0.494202	0.165098	0.405934	0.0144474	0.160982	-0.515836	0.19689	-0.546448	-0.462982	0.213476	0.293833	-0.274694	-0.586434	0.270427	-0.385219	-0.906274	-0.347043	-0.0150008	0.116493	0.0841682
ACBD7	-0.450523	-0.420597	-0.846739	0.0279778	1.15331	0.678903	0.15394	-0.315036	0.153268	0.226712	0.0735489	-0.725654	-0.0611571	0.0526425	0.750009	-0.398771	-0.51749	-0.296344	-0.0733649	0.0372167	-0.676132	-2.18782	-0.000563968	-2.1571	-0.0460618	-1.02682	-0.380402	-1.29338	-0.404667	-0.196399	-1.77404	-0.369433	-0.296812	-1.77824	-0.84384	-0.802355	-1.57972	-2.31934	-1.24126	-2.34357	-0.178919	-0.734519
ACD	0.372683	0.101975	-0.526784	-0.103338	-0.113901	0.101503	-0.0418418	0.344436	0.246186	0.121398	0.146791	0.0593964	-0.133075	0.118237	0.140304	0.299501	0.245871	0.0284141	0.0284509	0.443785	-0.208006	-0.0198535	-0.203618	-0.527641	-0.0322924	0.00309244	0.489848	-0.106489	-0.0844716	0.075971	-0.0449527	-0.118869	0.0270873	0.100273	-0.541899	-0.119982	0.179217	-0.379405	-0.192687	-0.656137	-0.413495	0.331092
ACIN1	-0.349913	-0.348305	0.218596	0.140612	-1.15645	-0.272387	-0.514143	0.296125	-0.262	0.387532	0.494848	-0.586494	-0.74563	-0.579958	-0.503836	0.449828	0.264387	0.121931	-0.0342758	-0.102374	0.20313	0.190798	-1.17735	-0.253863	0.263439	0.0195175	0.207894	-0.58113	-0.430492	0.140796	0.20715	0.274974	0.337188	-0.276396	-0.370735	0.310232	0.104874	-0.66904	-0.0872426	-0.592043	0.247404	0.178475
ACLY	-0.0221655	-0.196817	-0.279086	0.256943	0.0654055	-0.476053	-0.255572	0.456608	-0.567351	-0.511478	-0.0224265	-0.244207	-0.303516	0.0691696	-0.2078	-0.753424	0.962954	0.212735	-0.296324	-0.232887	0.437299	0.225893	-0.250294	0.212616	-1.01623	0.542937	-0.423755	-0.325561	0.512324	-0.258725	-0.794101	0.41976	0.868697	-0.681641	0.00665819	-0.654356	-0.786906	-0.604029	-0.317774	0.0470403	-0.439536	-0.357059
ACN9; SDHAF3	-0.513941	-0.351614	0.772548	0.457048	0.116064	-0.233853	-0.512416	0.790985	0.829828	-0.368114	0.487321	-0.421961	-0.153863	-0.156228	0.239146	-0.664223	0.563865	-0.218759	-0.460735	-0.55989	0.0318766	-1.11094	-0.442214	0.696206	-0.0354518	0.331829	0.0399242	0.221962	-0.101734	0.372469	-2.35852	-0.342262	-1.50993	0.237653	-0.21088	-0.420661	-1.10045	-1.97696	-0.499894	-1.41085	0.184041	0.203944
ACO1	-0.4834	0.100609	0.491173	-0.716233	-0.631234	-0.0218459	0.122554	-1.31157	0.0746294	-0.132876	-1.47497	0.603822	1.24717	-0.0452689	-0.405037	0.146566	0.0203775	0.0722313	-0.431604	-0.374924	-0.530705	-0.0410215	1.00066	-0.183473	0.911886	-0.377732	-0.927311	-0.0624447	-0.0379564	-0.754548	-0.724794	-0.693978	0.264721	-0.267602	0.0569211	-0.0614412	-0.0795236	-0.352298	0.177035	-0.261581	-0.0211295	-0.505911
ACO2	-1.43729e-05	0.193959	1.09696	-0.117732	-0.045542	0.220821	0.539917	0.183182	0.711661	-1.30174	-0.342739	-0.848974	-0.356791	-0.134786	-0.101916	-1.42557	0.276328	-0.845671	0.0382679	0.297222	-0.450355	-0.0350226	-0.453281	-0.397728	-0.516741	-0.291325	-0.446244	0.0870798	0.362425	0.190859	-1.10484	0.299129	-1.6936	0.664561	0.282119	0.112283	-1.24032	-0.43242	-0.767006	-0.595711	-0.14811	-0.251507
ACOT13	0.302031	0.222311	0.693325	-0.611007	-0.808012	0.513784	0.962971	0.28408	-0.197442	-0.0761942	0.294471	-0.483881	-0.349677	-0.645682	-0.569771	-0.68243	0.0134488	-0.49571	0.0596218	0.155151	-0.827436	-0.0119073	-0.374225	-0.339279	-0.185778	-0.0956979	-0.462553	0.937466	-0.280904	0.0377152	-0.904195	-0.335776	-1.50155	0.626186	-0.206217	0.0905842	-0.323114	-0.351985	-1.3085	-0.494772	-0.0173065	0.286235
ACOT7	-0.42578	0.128681	-0.583337	-0.142476	-0.524788	-0.69975	-0.41824	-0.879912	0.305756	-1.42923	-0.867049	0.717301	0.186206	0.282611	-0.48343	-0.794682	-0.232716	-0.115791	0.640662	-0.097231	-0.127406	-0.162129	0.345446	-0.318871	0.491711	-0.220572	0.330447	-0.0163657	0.2712	0.210635	-0.756522	0.64803	1.18555	0.713333	0.351137	0.0628597	-0.395568	-0.328296	0.435595	-0.298406	-0.797555	0.1763
ACOT8	0.218489	0.450215	0.323699	0.275653	0.615048	-0.159087	0.431838	-0.114935	0.204294	-0.606776	-0.0645829	-0.10092	0.416021	-0.0695723	-0.107539	-0.116791	-0.506377	-0.0394634	-0.206844	0.293192	-0.585103	-0.262382	0.184505	-0.644368	-0.100879	-0.04515	0.0225905	-0.638799	-1.04625	-0.669375	0.000142839	0.205434	-0.0533318	-0.22227	-0.21723	-0.567225	-0.0579853	0.105602	-0.712059	-0.160826	0.794735	0.101449
ACOT9	-2.09879	-0.564715	-0.70965	-1.7537	-1.77104	0.477427	-0.857353	0.147905	-0.748788	-0.811255	-1.34674	-2.48555	0.244121	-1.15824	-2.72518	-1.12394	0.657038	-1.29265	0.0387454	-0.147309	0.303951	-2.28976	0.290412	0.450379	-2.50179	-2.04278	-1.63065	1.17919	0.140669	-2.26903	-0.319601	0.362954	-1.24509	1.01053	-0.0703902	-1.07721	0.0528757	0.10296	1.04117	0.738247	-0.0809068	1.28655
ACOX1	0.361052	0.505631	-0.061436	0.409176	-0.319014	0.462931	0.691556	-0.237111	-0.419645	-0.688141	-0.463232	-0.588926	0.0722365	0.107069	0.885537	-0.31126	-0.303455	-0.307625	-0.42321	0.585502	-0.752011	-0.244157	0.352316	-0.239743	0.195889	-0.484144	-0.820805	-0.449179	0.421873	0.410454	-0.480311	0.0256643	-0.376595	0.401684	-0.115449	-0.24461	-0.766119	-0.395723	-0.569647	0.122498	0.398584	-0.277718
ACOX3	-0.189363	0.24885	0.310809	0.233921	-0.0881129	-0.205625	0.737671	-1.83175	-0.500818	-0.700854	-0.217107	-1.12786	-0.0275469	-0.709009	-0.383034	-1.04449	-1.74923	-0.934498	-0.542242	0.0145184	-0.72539	-0.185315	0.24938	0.272997	-0.575539	-0.677643	-1.40812	0.603933	-0.596858	-1.32451	-0.350525	0.270776	-0.37282	0.506536	-0.589925	-1.07091	0.845689	-0.0947697	-0.0431611	0.753815	0.792466	-0.114383
ACP1	0.26339	0.0933289	0.0397424	0.388126	0.00209893	-0.122301	0.226908	-0.346737	0.207896	0.217904	0.390995	0.270447	0.313424	0.247636	0.461961	-0.416785	0.185076	0.286882	0.244477	0.347502	0.316901	-0.458325	0.275501	-0.418847	0.255153	-0.162172	0.527332	-0.169907	0.0830572	-0.351884	-0.618974	-0.268063	0.3174	-0.154668	-0.163723	-0.729788	-0.444934	-0.487975	-0.153937	-1.01277	-0.556952	-0.449452
ACP2	0.238468	0.0979601	0.763557	-0.262223	0.0545309	-0.224669	0.442836	0.156397	0.539096	-0.125068	-0.593668	0.273863	0.0876331	0.116584	-0.379018	-0.529974	-1.06909	-0.358218	-0.846997	-0.47219	-1.10644	-0.270379	0.325515	-0.207498	0.70964	-0.388432	-0.314739	0.314013	-0.186508	-0.315121	-0.127587	-0.394654	0.315967	-0.324065	-0.119485	0.238005	0.0306372	-0.288966	0.140979	-0.543269	0.482472	0.107448
ACP6	-0.876272	-0.334377	0.164758	-0.308725	-0.198027	1.01251	-0.0352474	-1.76249	-0.748893	-0.876947	-0.37116	-0.113916	0.625833	-0.593284	-0.0343006	-0.311457	0.255206	-0.670116	-0.325184	-0.853172	-1.87862	-1.42442	0.42921	0.21291	-1.42481	-0.884691	-1.56642	0.184298	-1.288	-1.09608	1.53792	-0.259414	-1.49309	0.395962	0.712592	-0.195667	-0.132688	2.07909	-0.270905	-0.958894	0.18632	0.257083
ACSF2	-2.4802	-1.71419	0.149365	-1.51604	-1.15802	0.923736	-1.53478	-1.73357	-1.81533	-1.8692	1.73903	-1.26602	-1.36327	-1.3428	-0.0146728	-2.2816	-0.525716	-2.76526	0.727315	0.285206	-1.84743	0.254676	-1.28597	0.0367936	-1.99996	-0.141728	0.693694	0.755301	0.219193	-1.53951	0.861359	-0.415447	-1.03977	1.09733	-2.34079	-1.94494	0.183433	1.44532	0.349205	0.352643	-0.875624	0.927955
ACSF3	0.520977	-0.391958	1.05137	-0.186734	-0.466667	0.236355	0.828886	-0.638286	0.779232	-0.393256	0.263868	-0.849208	-0.448729	-0.230837	-0.0795773	-0.929735	0.476182	-0.964532	-0.0502656	0.220294	-0.0810369	-0.747209	-0.64638	-0.343452	-0.97365	-0.467269	-0.206261	0.206701	0.21292	0.21769	-0.301647	0.00275778	-1.2908	0.108457	0.668624	0.213836	-0.535894	0.146263	-0.0734431	-1.74057	-0.634052	0.30443
ACSL1	-0.729093	-0.386302	1.03427	0.311959	-0.576859	-0.472292	0.77024	-1.49853	0.655706	-0.445505	0.696997	-0.286402	0.070388	-0.0602862	0.414863	-0.467395	0.0632017	-0.77144	-0.103826	0.0594074	-0.0129295	-0.388284	-0.123123	-1.033	0.347432	-0.295114	-0.22661	-0.0883005	0.471321	-0.0261939	-0.798426	0.754592	0.0171097	0.141304	0.289241	0.314661	-0.740554	-0.953504	-0.720463	-2.08739	0.460379	-0.755889
ACSL3	0.1641	0.208631	0.0410719	-0.00901533	0.247714	-0.531901	-0.462107	-0.0832144	0.401457	-0.686765	0.239453	0.421226	-0.0469958	0.346243	-0.190052	-1.06972	0.24711	-1.11567	-0.235338	-0.511713	-0.702382	-0.244294	0.091465	0.119156	-0.299206	-0.0762108	-0.632811	0.138903	-0.540954	-0.220214	-0.0647429	0.105462	-0.13292	0.514772	0.12715	-1.05279	-0.031016	0.737763	-0.288367	0.5173	-0.744041	-0.112682
ACSL4	-0.115594	-0.378294	1.00854	-0.637114	-0.837395	-0.832926	-0.797854	-0.626454	0.504943	-0.978565	-0.30452	-0.369319	-0.297184	-0.322322	0.314454	-0.48282	-0.0939542	0.0975001	-0.625748	-1.15283	-0.505593	0.170783	0.117266	1.98451	0.0967479	-0.68833	-0.535012	-1.11489	0.106474	0.138737	1.08895	-0.407832	-0.641884	-0.378891	-0.307962	-0.60355	-0.256428	1.12223	-0.393621	0.196186	-0.109414	-1.13205
ACSS1	-2.09287	-1.22506	0.845578	-0.762191	-0.446313	0.153746	0.879732	-1.17103	-1.20775	-1.03041	1.21945	-1.67026	1.04514	-0.702307	-1.05397	-1.03999	0.906864	-1.59918	0.952013	1.36124	-2.04337	-1.95402	0.550626	-0.57757	-0.424483	-1.3303	0.108377	0.280313	1.19089	-2.12416	-1.26022	-1.96033	-1.08133	-1.70358	1.27262	0.33351	-0.861231	-1.27939	-0.926129	-0.462984	0.464545	-0.423451
ACSS2	-0.796992	-1.06179	0.213068	-0.299838	-1.0945	-0.435533	-0.150397	-0.325908	-1.03591	-0.339618	-0.847177	0.0232094	-0.370601	-0.412933	-0.547408	-0.312101	-0.98327	-0.545595	-0.115417	0.286507	-0.62826	0.226115	-0.710212	-0.63704	0.417374	-0.153314	-0.0448851	0.00885946	-0.0701445	-0.762588	0.155438	-0.0415358	-0.27506	0.156528	-0.0163879	-0.725128	1.59919	0.652412	-0.336027	0.694602	-0.343675	0.430184
ACTB	-0.190651	-0.166135	-0.503532	-0.212593	0.435201	0.38218	0.0309934	0.00115773	-0.206182	0.0385276	-0.295314	0.191348	-0.0666322	0.150287	0.120654	0.170645	-0.326406	0.297014	-0.325439	0.263367	-0.0991774	0.0375406	0.0388729	-0.05876	0.182188	0.104469	-0.0978974	0.0569253	0.173899	0.0488936	-0.062054	-0.351604	-0.101865	0.56496	0.329883	0.179427	0.127764	0.0240904	0.158232	0.553483	-0.625684	-0.290791
ACTL6A	0.174726	-0.262407	-0.250564	0.177132	0.410646	0.399352	-0.0165694	0.175823	-0.0650269	0.310149	0.0707923	0.830648	0.146251	0.478326	0.433746	0.295884	0.106417	0.337507	-0.273053	0.47311	0.087636	0.0621939	0.215619	0.0727368	0.39269	0.257761	0.156135	-0.246625	-0.137579	0.215793	-0.263331	-0.0810263	-0.0720297	-0.675871	-0.325448	-0.0520472	-0.657773	-0.283543	-0.376592	-0.447201	-0.429199	-0.213403
ACTL6B	0.549651	0.788415	0.500159	0.023582	0.0849535	0.118639	-0.116531	-0.0794873	0.967826	-0.430769	0.0667421	0.22035	0.690003	0.38916	-0.216699	0.192689	-0.295656	0.153967	-0.953706	0.819429	-0.605012	-0.367162	0.205364	-1.58836	0.100187	0.0511488	-0.0303319	-2.02211	0.601129	-0.32485	-2.07076	0.805729	0.267474	-2.45325	-0.375185	-0.152297	-2.44248	-1.86038	-1.4502	-0.987778	-1.07393	0.0816892
ACTN1	-0.645785	-0.620704	-1.70855	-0.512436	-0.797373	-0.688626	-0.310385	-0.507705	-0.68689	-0.281694	-0.639108	-0.657312	0.13686	-0.311282	-0.107622	-0.403193	-0.281924	-0.884073	-0.6872	-0.8017	-0.927838	0.0841084	0.167869	0.147468	-0.153122	-0.563137	-0.229654	-0.053855	-0.251821	-0.468562	0.51738	-0.833051	0.00877896	-0.34547	-0.338741	-0.491125	0.962686	0.907225	0.693547	1.75184	-1.04596	-0.76945
ACTN4	-0.422734	-0.394225	-0.148957	-0.574522	-0.506962	-0.108855	-0.0594501	-2.90125e-05	-0.146096	0.578868	-0.579338	-0.0890364	0.0490192	-0.13987	0.213383	0.0107114	-0.714082	-0.31725	-0.871665	-0.177254	-0.216637	0.0072711	0.202652	0.111539	0.100192	0.100383	-0.328476	-0.0819531	0.225987	-0.31238	0.5658	-0.279951	-0.185787	-0.502599	0.12839	0.0210944	0.210069	0.737075	0.37177	0.772803	-0.106422	0.794555
ACTR10	0.0123034	-0.0571732	-0.0425816	0.191444	0.319504	-0.015908	0.493972	-0.349331	0.195661	-0.163374	-0.522941	0.206413	-0.102111	0.252651	0.257016	0.262481	-0.679499	-0.046215	-0.347992	0.261919	-0.381075	-0.277575	0.102485	-0.564717	-0.0243252	-0.104488	-0.189651	0.421475	0.236948	0.327684	-0.527937	0.156087	-0.23892	-0.332396	0.132156	0.0251961	-0.328397	-0.441513	-0.131187	-0.286825	-0.102592	-0.171505
ACTR1A	-0.192053	-0.0108145	-0.406463	0.283543	0.270879	0.019991	0.58927	-0.437588	0.101539	-0.0576986	-0.727757	-0.15019	-0.274883	0.0814528	0.0260016	0.551017	-0.848159	0.0469451	-0.252655	0.485805	-0.621672	-0.412188	-0.0666514	-0.65335	-0.183679	-0.169273	-0.262951	0.603347	0.134878	0.31229	-0.739997	0.162392	-0.426521	-0.190129	0.197217	0.202655	-0.3773	-0.575772	0.122272	0.0537997	-0.189286	-0.50132
ACTR1B	0.551091	-0.05647	0.710245	-0.2805	0.153409	-0.431462	1.03917	-0.566882	1.06934	0.440075	-0.571805	0.224761	-0.370571	0.590559	0.843681	-0.405529	-0.644858	0.265697	-1.08949	0.411834	-1.02055	-0.420135	-0.289288	-0.754805	0.180942	-0.299389	-0.48579	-0.439005	0.414576	-0.141615	-0.0618761	-0.935341	-1.04442	-0.21613	-0.782845	0.274295	-0.447463	0.105565	-0.712256	-0.66895	-0.19282	-0.264144
ACTR2	-0.176596	-0.0359261	0.0671422	-0.277183	-0.198152	0.0161732	0.0882587	-0.557547	0.0587099	0.0397017	-0.51428	0.0693922	0.0618075	-0.073438	-0.147852	0.128234	-0.526294	-0.0464044	-0.192473	-0.0261527	-0.543715	-0.292691	0.285536	0.16273	-0.0622036	-0.137773	-0.271914	0.299847	-0.172773	-0.235585	-0.115262	-0.421397	0.0968395	0.0737763	0.287725	0.227568	0.365687	0.230774	0.209601	0.553295	-0.196708	-0.262857
ACTR3	-0.129401	-0.0640166	0.0322253	-0.432778	-0.114083	0.0452371	0.124761	-0.720273	0.0640239	0.150186	-0.657625	-0.0180724	0.133438	-0.103648	-0.0517116	0.135228	-0.506621	-0.0121702	-0.175303	0.0581099	-0.48926	-0.265529	0.341622	0.028323	0.0768391	-0.25901	-0.396451	0.192271	-0.241914	-0.300012	-0.0847488	-0.547572	0.107958	0.0397928	0.324475	0.257356	0.361588	0.174258	0.182053	0.684656	-0.298744	-0.325944
ACTR3B	0.325318	0.374189	0.574372	0.43086	-0.5603	0.0942499	0.112472	0.35254	0.208192	0.0369934	0.504506	-0.0835433	-0.0934239	0.175262	0.358811	-0.401719	-0.0190282	-0.108113	-0.954439	0.334615	-0.818438	-0.395054	-0.152816	-0.345334	-0.726484	0.130845	0.370451	0.129612	-0.157085	-0.276679	-0.546616	-0.237962	-0.846398	-0.248018	0.303228	0.137696	-1.57492	-0.462334	-0.636738	-1.18254	-0.791952	0.555751
ACTR5	0.277719	0.234296	-0.0731816	-0.0768074	-0.41677	-0.0786653	-0.284533	-0.509083	-0.174213	0.135986	0.0221816	0.207309	0.232252	-0.0840117	-0.537849	-0.0031721	0.430984	-0.0287828	-0.0310961	0.0706265	0.290752	-0.119279	-0.0672482	-0.218559	0.0572888	-0.326545	0.606134	-0.189089	-0.118135	-0.0862651	0.282991	-0.167993	-0.151568	-0.0242518	-0.123952	0.0451916	0.0399098	-0.250871	-0.0113841	-0.5927	-0.276481	0.290946
ACTR6	-0.00814649	-0.120947	0.0746561	0.278893	0.182704	0.696319	0.106566	0.208029	0.17215	0.0804716	-0.173533	0.47463	0.0872189	0.246642	0.0868315	0.0302605	0.26003	-0.209311	-0.113112	0.279341	-0.443815	-0.51828	0.104212	-0.0165874	0.146242	-0.134209	0.20826	-0.139458	-0.406363	-0.0972717	-0.0256012	-0.00660575	-0.0158273	0.0078425	-0.0479695	-0.0533427	-0.299386	-0.235989	-0.328024	-0.467487	-0.0788571	0.496305
ACTR8	-0.147264	0.090084	-0.211658	-0.167923	-0.0615029	0.456912	-0.0987633	0.0797414	-0.24334	0.057613	-0.125452	0.359001	0.0165343	0.141508	-0.231965	0.103996	0.543707	-0.000340014	0.210486	0.0897563	-0.131579	-0.115528	0.146344	-0.124105	-0.0902155	-0.163816	0.0871197	0.207711	-0.123252	-0.116439	0.303548	0.143989	-0.0114799	-0.0719189	0.181133	-0.160166	-0.404643	0.138871	-0.146374	-0.173982	-0.222694	0.135234
ACYP1	0.409698	-0.396638	-0.116213	-0.374477	-0.484985	-0.595008	0.0941561	-0.456416	0.704581	0.822062	0.0539287	0.476347	0.718302	0.405977	0.968344	0.410456	-0.133709	0.190852	-0.131157	-0.127907	-1.42287	0.0606977	0.631785	0.105166	1.54028	0.255715	0.114921	-0.732447	0.19212	0.0723692	-1.94114	-0.139037	0.127205	-1.73644	-0.673932	-0.243023	-2.08636	-1.57068	-0.754349	-0.858521	-1.37877	-0.664332
ACYP2	0.202053	-1.16961	0.838416	-0.61774	-0.185568	0.232091	0.158662	-1.64904	0.0783267	0.656426	0.543353	0.54274	-0.024943	-0.727435	0.337782	0.623702	-1.00159	-0.161232	-0.431928	0.753113	-1.26582	-0.954493	-0.168434	0.654748	-0.537484	-0.494821	-0.660214	-0.357302	-0.635036	0.205055	-0.465624	-0.013326	-0.166631	-0.635161	-0.202378	0.369014	0.104017	-0.348897	-0.00120916	-0.0503869	0.788485	-0.833054
ADA	-0.950871	-0.438806	-0.434347	-0.302612	-1.42821	-1.64538	0.712478	-0.780451	0.608456	-0.263506	-1.48501	-1.16635	0.0963285	-1.63402	-1.19423	-0.196315	-1.81286	-0.297954	-0.49749	-0.330906	0.478589	0.322035	-0.286386	-0.485079	0.735032	-1.46711	-0.175319	0.094408	-0.263386	-1.87763	-0.670636	-0.940543	-1.86785	0.223736	0.241642	-1.2698	0.358792	-0.406013	2.82895	-0.844887	-0.407645	-0.421551
ADAL	0.207072	-0.127983	-0.375059	-0.0808504	0.12314	0.315792	0.429406	0.0822794	-0.0185019	-0.432844	0.0144534	0.414005	0.0545696	0.0345202	-0.550422	-0.58251	0.429206	0.16263	-1.02731	0.222047	0.0145785	-0.215765	-0.0258454	-0.806443	0.32833	-0.372239	0.328203	0.189999	-0.0507722	0.235447	-0.795691	0.043747	-0.808612	0.197128	0.397271	-0.614558	-0.183683	-0.296142	-0.491942	-0.0195069	-0.44317	0.0974825
ADAM10	-0.244514	-0.525455	0.387913	-0.528978	-0.259345	-0.090198	0.245925	0.0537003	0.337052	-0.980201	-0.00967224	0.476154	0.0416974	0.0722949	0.2553	-0.122449	0.938488	-0.770166	0.0364985	-0.208109	-0.483473	0.0130438	0.167917	-0.55291	-0.845619	-0.872572	0.132459	0.221233	0.0267675	0.434777	0.571225	-0.11947	-0.442587	-0.140908	-0.274271	-0.812652	0.252329	0.603966	0.00357475	0.270309	-0.139901	-0.193852
ADAM15	-0.667763	-0.0447305	0.398384	-0.130445	-0.38944	-0.392391	-0.135619	0.349153	0.125356	-0.134707	0.241086	-0.908441	0.67156	0.0303873	-0.086468	-0.550313	-0.320379	-0.527919	0.228676	-0.739153	-1.08386	-0.288629	0.700001	0.00812819	-0.152694	-0.177187	-0.615024	-0.0124289	-0.327184	-0.244582	-0.0501274	0.0197027	-0.356259	0.267973	0.474372	0.270215	-0.819261	0.277166	-0.100035	0.36225	0.386315	-0.0617364
ADAM17	-0.212202	-0.153063	-0.505815	0.0314362	-0.0845592	-0.18417	-0.634715	-0.400073	-0.527778	-0.809747	-0.124729	-0.24068	0.117322	-0.397512	-0.533285	-1.04926	-0.0671559	-0.597782	-0.31426	-0.277894	-0.254457	-0.65905	0.274545	-0.295738	-0.597118	-0.288423	-0.237504	0.238283	-0.0919776	-0.0958045	-0.0534214	-0.193436	-0.470112	1.25238	0.154507	-0.614589	0.639663	0.270709	0.051037	0.353038	-0.074509	0.2235
ADAM22	0.396046	0.581064	0.327981	0.19845	-0.121368	-0.150786	-0.507633	0.608845	0.169515	-0.144628	0.523164	0.241219	-0.395	0.36282	-0.171065	0.0690564	-0.289576	-0.450077	-0.542101	-0.0700019	-0.715323	-0.191506	-0.22925	-0.238448	-0.547112	-0.0711792	0.0498983	-1.12742	0.834399	0.620098	-1.0884	-0.211316	0.335659	-0.120132	-0.269871	-0.279296	-0.370191	-1.72151	-0.457243	-1.62633	-0.865429	-0.312446
ADAM9	-0.762492	-0.659508	-0.550671	-0.359291	-0.942037	-0.876638	-0.479318	-0.133764	-0.541984	0.328956	-0.633704	-0.60886	-0.61862	-0.40729	-0.619045	-0.12312	-0.608071	-0.989174	-0.857419	-0.500236	-0.609024	-0.147494	-0.481701	-0.550776	-0.155593	-0.497117	-0.589523	0.737983	-0.636454	-0.60587	1.38422	-0.140451	-0.557758	1.31854	-0.432668	-1.13603	-0.290447	0.7791	0.552531	0.879944	0.896391	0.216756
ADAR	0.195294	-0.283914	-0.28941	-0.211121	-0.581175	0.399362	-0.146614	-0.318702	-0.116893	-0.221007	0.45907	-0.182923	0.270781	-0.142906	0.123422	-0.159633	-0.311198	0.288057	-0.0227839	0.130664	-0.249309	0.112208	0.28581	-0.733218	0.183296	-0.126162	-0.162855	0.0771027	0.410381	0.122455	-0.129313	0.112684	-0.103109	0.602737	0.145483	0.458376	-0.503839	-0.400599	-0.313486	-0.156736	-0.0498424	0.113132
ADARB1	-0.395952	-0.202647	-1.35533	0.0700345	-1.92674	-0.340162	-0.669374	0.187212	-0.324495	0.251908	1.07984	0.0061342	0.32952	-0.0306265	-0.396192	-0.567509	1.20073	-1.38033	-0.618451	-0.0595223	-0.0632502	0.106684	0.421777	-0.632836	-0.333528	-1.0621	1.10339	-0.982999	0.557059	-1.37994	0.345125	0.762065	-0.0566326	-0.935043	-0.494023	-0.28846	0.149532	0.229268	-0.581139	-1.08845	-0.839519	0.534822
ADAT1	0.518893	-0.0222806	-0.245981	0.473295	-0.174923	0.501788	0.434166	-0.456658	0.517201	0.567704	-0.0401924	0.416485	-0.572577	-0.000636906	0.05232	0.0372456	-0.0547935	-0.245434	-0.405745	0.776703	-0.879202	-0.629927	-0.353381	-0.1692	-0.932674	0.426121	-0.116284	0.355564	-0.346173	-0.0581097	0.056101	-0.293033	-0.64173	-0.231268	0.599394	0.165725	0.0691982	0.0383361	-0.256177	-0.167413	-0.902327	0.188256
ADAT3	0.10896	-0.284365	-0.215699	-0.0325877	0.0467347	-0.0667951	-0.208555	0.14402	0.170105	0.341867	-0.024365	-0.602157	-0.572385	-0.166478	-0.278527	0.649073	0.59376	0.270404	-0.154966	0.565745	0.351203	0.202964	-0.749459	-0.133686	0.339043	0.298085	0.286791	-0.536459	0.183448	-0.7799	-0.204489	0.677382	-0.0802003	-0.268922	0.171804	-0.313172	-0.327085	-0.211761	-0.579056	-0.737943	-0.211492	0.260477
ADCK3	0.555883	-0.530967	0.470149	0.281998	0.244098	-0.118221	-0.0717633	0.605998	1.33913	-0.557356	1.0989	-1.1793	-0.85074	-0.0154731	0.539128	-1.23302	0.772528	-0.0618379	-0.260909	-0.446958	0.334967	0.317253	-1.12613	0.416967	-2.31041	0.0494221	0.405283	-0.76856	0.466362	-0.601233	-0.558555	0.648044	-2.17388	-0.966257	0.0519639	-0.404594	-1.15971	-0.0414262	-1.27527	-2.0101	-0.531723	-0.138522
ADCK4	0.0470169	0.278105	0.46418	0.222979	-0.164478	-0.10231	-0.511355	-0.259077	-0.569487	-1.16191	0.487472	-0.671574	-0.147158	-0.305393	-0.363188	-1.35934	0.0542641	-0.923679	-0.632061	0.0225941	-0.57555	-0.243671	-0.432582	0.729363	-1.13219	-0.20131	-0.291911	0.597301	0.169544	-0.128924	-0.50241	-0.0746205	-1.53589	0.502252	0.611925	-0.672662	-1.20087	-0.164527	0.460177	-0.399959	0.00151877	1.16322
ADD1	-0.354465	0.601866	-0.496127	0.293142	-0.297962	-0.522923	-0.155114	-0.134917	-0.180165	0.562852	0.486997	-0.563987	-0.979824	-0.398141	-0.614035	0.369907	-0.247027	0.412177	-0.505204	0.106021	0.0671711	-0.168426	-0.879884	0.0702994	0.240086	0.373087	0.0613694	-0.466488	0.146566	0.690833	-0.438853	0.190265	0.605999	-0.31071	-0.894105	0.312653	-0.388217	-1.0527	-0.67501	-0.290115	0.322404	-0.0635551
ADD2	0.0265689	0.619724	-0.622841	0.603103	-0.195959	-0.226956	-0.0352822	-0.132934	-0.000257624	0.928203	0.722284	-0.576871	-0.948196	-0.377992	-0.518919	0.558462	-0.072857	0.360128	-0.38695	0.115001	-0.490519	-0.20816	-0.961539	0.151032	-0.197009	0.42751	0.220921	-1.5616	0.0510933	0.375412	-1.95392	-0.307455	0.619557	-0.917719	-0.935615	0.362027	-1.9327	-2.77395	-1.63106	-2.37583	-0.602036	-0.171656
ADD3	-0.66168	0.373894	-0.361476	-0.859935	-0.771596	-0.521099	-0.404987	-0.284126	-0.758477	-1.52172	-0.476719	-0.507617	-0.634381	-0.910795	-0.972291	-0.287085	-0.686896	0.174036	-0.582092	0.10534	0.412045	0.0806015	-0.834321	-1.1507	0.464428	-0.566866	0.184882	0.145933	0.165832	0.836146	0.365738	0.785294	0.629939	0.367241	-0.590974	0.013671	0.22996	-0.22914	-0.349594	0.520605	0.626938	0.241575
ADH5	0.437478	0.0190875	-0.365358	-0.20087	-1.0301	0.476381	0.0839786	-0.352332	0.0546296	0.505779	0.0394231	0.0197553	-0.160604	0.487046	-0.107969	0.227539	-0.666664	0.0546296	0.0175448	0.191112	0.0114018	0.356248	0.0299339	0.563905	-0.491209	-0.220365	-0.590322	0.0478557	0.261879	-0.121724	-0.307869	0.115351	-0.172842	-0.269064	-0.261125	-0.0615113	-0.0347301	0.1492	0.206764	0.304231	-0.833591	0.0462292
ADI1	0.313391	-0.79983	-0.182985	-0.485867	-0.0697919	-0.606282	2.07931	-1.18221	-0.400581	-0.536894	-0.259222	-0.562749	-0.835844	-0.597276	-0.0146258	-0.0981753	-0.5802	-0.222348	-0.207737	-0.456525	0.00874522	-0.517098	-0.642686	-0.965463	-0.123671	-0.916443	0.318678	-0.62047	0.449232	-0.378375	-0.420236	-0.787301	-0.404103	-0.503241	-0.578625	0.127246	-0.757744	-0.473608	-0.480372	-1.44836	0.992277	-1.16106
ADK	-2.13725	-0.772846	0.3102	0.174685	0.260767	0.265982	0.434535	0.250676	0.509665	-0.094648	-0.306267	-0.457552	0.472784	-0.156547	-0.0297675	0.593784	-0.348493	0.397342	0.463119	-0.0504115	0.0566926	0.0344487	0.533153	-0.199504	0.711683	-0.678332	-0.145126	0.23545	0.11773	-0.15239	0.24361	-0.238525	-0.282651	-0.312637	-0.285588	-0.1097	-0.0827452	0.544176	-0.406884	-0.0688893	-0.199478	-0.39809
ADNP	-0.231911	0.29272	-0.460712	0.301311	-0.241995	0.0451445	-0.408212	-1.12349	-0.293589	0.344692	0.482134	0.170121	-0.356478	-0.322083	-0.454005	0.368847	0.237298	0.613093	-0.0929798	0.202804	0.178199	0.122165	-0.642673	0.0178659	0.458578	0.131872	0.484256	-0.344059	-0.528693	0.0875739	-0.294673	0.350476	0.348621	-0.417438	-0.541634	0.607248	-0.25327	-1.00105	-0.551864	-0.980725	0.115	0.31447
ADNP2	0.593365	0.0248844	-0.800764	0.163405	0.0962538	0.283181	0.101754	0.617176	-0.144328	0.072907	0.145945	0.539595	-0.663182	0.138729	-0.0399646	-0.101571	0.239901	-0.0860962	0.291486	0.266464	-0.011212	-0.0600906	-0.466105	-0.0681985	0.0942653	-0.138489	0.0023823	-1.05098	0.0401611	0.32544	-0.301323	0.0998772	0.229756	-0.449753	-0.0273273	0.200133	-0.445031	-0.666168	-0.550235	-1.17941	-0.0741152	0.336758
ADO	-0.234988	-0.247381	-0.426188	0.213785	0.30261	0.518123	0.549981	-0.186628	0.0737164	-0.315803	-0.055049	-0.0199117	0.114778	0.207877	0.0607328	0.00354137	-0.270778	-0.251938	0.187258	0.522895	-0.019209	0.098172	0.145028	0.317556	-0.038481	-0.389089	0.370984	0.273341	0.0601983	-0.264705	-0.395531	-0.0200032	-0.0432843	-0.185194	0.0142826	0.0367271	-0.485665	-0.142683	-0.590187	-0.127458	-0.130392	0.0176486
ADPGK	-0.265755	-0.188605	-0.490615	-0.111882	-0.616295	0.217146	-0.166898	-0.167573	-0.723164	-0.97123	0.119003	0.305992	-0.158195	0.0651507	-0.298145	-1.17011	0.296382	-0.831456	-0.0406619	-0.596428	-0.595348	-0.273275	-0.163554	-0.328732	-0.971266	-0.436865	0.145985	1.0895	-0.135369	0.437467	0.386841	-0.162213	-0.714648	0.746982	-0.15059	-1.05015	0.309974	0.739412	0.166377	0.706137	-0.768372	0.2572
ADPRHL2	-0.0375075	-0.445239	0.25443	0.0583292	-0.467287	-0.137831	0.826153	-0.905528	0.459848	0.563993	-0.272104	0.236286	0.436802	0.050915	0.0193448	-0.180844	-0.469937	0.0637946	0.554472	0.0366556	-0.195072	0.398302	0.474217	-0.210336	0.0681249	-0.266543	-0.219624	0.133592	-0.256319	-0.321881	-0.548463	0.0451216	0.0518721	-0.618686	0.285951	0.376024	-0.776954	-0.2814	-0.271549	-0.588847	-0.236051	0.476495
ADRBK1; GRK2	0.425617	-0.366181	0.041852	-0.691163	0.427563	-0.3163	0.365199	-0.0595266	0.157081	0.0517399	-0.431162	0.264466	0.618222	0.525231	0.273695	0.132387	-0.555168	-0.187211	-0.206543	0.379468	-0.919511	-0.359721	0.741615	-0.0865345	0.177086	-0.024814	0.0439942	-0.0279028	0.254376	0.197693	-0.613475	0.0668784	0.41055	-1.13208	0.0186443	0.217505	-0.748826	-0.513408	-0.949965	-0.414901	0.0689628	-0.197077
ADRM1	-0.499236	0.392982	-0.237168	-0.00484413	-0.636442	-0.338202	-0.340371	-0.0862885	-0.632371	0.404115	0.102714	-0.463066	-0.300204	-0.414724	-0.401755	0.48987	0.333737	0.231944	0.475577	-0.320974	0.564062	0.162787	-0.300419	-0.0172266	0.278283	0.0634571	0.378528	-0.0570219	-0.660262	-0.106915	0.425831	-0.146577	0.324814	-0.011116	-0.0142448	0.203386	0.442946	-0.0950042	-0.249602	-0.669957	0.187102	0.459625
ADSL	0.116053	0.556535	-0.531486	-0.132564	-0.0111797	-0.360075	0.116869	0.237291	-0.0199747	-0.234717	-0.528517	0.228328	-0.0855378	-0.427877	-0.202282	-0.472469	0.637757	-0.334854	-0.439133	-0.348769	0.412204	0.226563	0.028766	-0.371975	-0.0535813	0.102082	0.414292	0.421149	0.404566	-0.213222	-0.646264	-0.394434	-0.862003	-0.0380877	0.871886	0.0441545	-0.405099	-0.242953	-0.253084	-0.383931	-0.477916	0.0755089
ADSS	0.305745	0.4954	-0.666564	-0.0520331	0.650776	0.401793	-0.249849	0.343843	-0.339523	0.23107	0.305681	-0.701933	0.207878	-0.139756	0.163137	-0.269215	-0.304669	0.440074	-0.565255	0.148527	0.102482	0.170563	0.246208	0.347695	-1.17569	-0.288758	0.0530309	-0.0527253	-0.224786	0.264507	-0.0969939	0.0475101	-0.45861	-0.311363	-0.283738	0.0119441	-0.631156	-0.00769535	0.152481	0.0244044	-0.385914	0.0503185
ADSSL1	-2.1484	0.146606	0.871484	-2.18629	-1.89425	-2.11373	0.266928	-1.16587	1.58106	1.58831	-1.81882	0.233619	-0.948935	-0.0997506	-1.53558	-2.13308	-1.47425	0.192073	-0.439921	-1.62429	-1.78394	-0.64906	-0.861203	-2.08319	-0.368054	0.638138	-1.06063	-0.641091	1.60892	-1.81161	-1.4865	-1.58432	-0.493152	0.357936	0.038473	0.969034	-0.94281	-1.08736	-0.0602499	-1.33785	-1.49634	-1.3675
AES	0.276137	-0.484526	0.205559	-0.199546	-0.712519	-0.323988	0.72311	0.574728	0.441904	-0.25372	0.0658461	0.153227	-0.162161	0.431463	-0.0709132	0.744546	-0.281642	0.642386	-0.469123	0.720096	-0.310566	0.23298	-0.254737	-1.19201	0.892678	0.524379	0.163827	-1.21395	-0.242663	0.60047	-1.25107	0.030518	0.108894	-1.25201	-0.843124	0.621216	-0.638513	-1.67164	-1.38053	-0.958776	-0.491607	-0.646784
AFAP1	-0.767255	-0.00154155	-1.00163	0.106001	-0.371024	-0.383833	-0.795624	0.465172	-1.13107	-1.13789	0.810038	-0.74158	0.0118924	-0.811519	-1.03194	-1.83323	1.05373	-0.672303	-0.516684	-0.332018	-2.02138	0.898236	0.0519069	-0.253481	-0.698522	0.946436	1.00957	-1.17785	0.938468	-0.884427	0.824849	-0.812852	-0.175433	-1.00038	-1.24941	-1.5591	0.631187	-0.207535	0.46778	1.00435	-0.919017	-0.49769
AFF4	-0.68144	-0.265851	-0.306425	0.0206995	-0.326215	0.280214	-0.0893314	0.525792	-0.0810021	-0.0447315	0.631448	-0.212637	-0.518644	-0.388956	-0.428558	0.0279734	0.385158	0.264689	0.319168	-0.0204554	-0.186302	0.0533829	-0.549119	-1.81689	0.657605	-0.340803	0.192533	-0.844236	-0.313797	0.0615136	-0.0965156	0.104082	0.266364	-0.192565	-0.419804	0.271432	0.591857	-0.952086	0.198202	-0.423377	0.337157	-0.138657
AFG3L2	-0.537698	-0.0892528	0.298276	0.769158	0.810621	0.246005	0.565154	0.393639	0.131525	-0.669483	0.30607	-0.394146	-0.714107	0.312647	-0.0334117	-1.20257	0.131225	-0.760338	0.42158	0.099641	-0.316038	-0.0707234	-0.749595	0.491677	-0.835884	0.258062	0.104824	0.0799528	0.0656455	-0.0723328	-0.517909	0.0904845	-1.1786	0.188874	-0.404572	-0.840701	-0.899808	0.0158774	-0.177267	-0.64448	0.266147	0.415115
AFTPH	-0.79427	0.539289	-0.36424	0.08353	-0.589616	-0.706924	-0.619319	-0.0945771	-0.484144	0.355292	0.495844	-0.812048	-0.319415	-0.957955	-0.671178	0.720125	-0.131766	0.667742	0.512106	-0.467668	0.283645	-0.0218923	-0.816105	0.408825	0.504612	-0.133124	0.234146	-1.33365	-0.702707	-0.0454599	0.178646	-0.152285	0.736704	-0.968882	-0.378179	0.531018	0.206891	-0.853778	-0.103626	-0.673853	0.676043	-0.128247
AGAP1	0.0425551	-0.230453	0.162061	0.061166	0.282162	-0.280707	0.71908	-0.0667919	0.189205	0.300781	0.436287	0.441867	0.312779	0.25188	0.194661	-0.104581	0.190812	0.218389	-0.0491401	-0.718755	-1.05221	-0.309537	0.278993	-0.00608923	0.313985	0.0292322	-0.106077	-0.448072	0.215814	0.237981	-0.399636	-0.495216	0.442712	-0.672884	-0.256655	0.0650993	-0.807364	-0.349659	-0.84448	-1.10987	-0.306712	0.217126
AGAP3	0.148922	-0.169421	-0.0592694	0.405841	0.0512929	-0.0898372	0.16351	0.122377	0.384795	-0.11788	0.671541	0.0824492	0.352184	0.125625	0.161759	-0.151259	-0.245112	0.338559	-0.408087	-0.0212343	-0.0402169	0.327527	0.325747	-0.041034	-0.908788	0.497551	0.0515883	-0.500499	0.340582	-0.666802	-0.549112	-0.00759806	-0.456197	-0.697053	-0.652414	0.178985	-0.46246	-0.617928	-0.811014	-1.21554	0.0807188	0.257661
AGFG1	-0.839464	0.272943	-0.193602	-0.0232022	-0.724067	-0.71535	-0.655268	0.0291999	-0.421666	0.0878358	0.0903949	-0.463474	-0.736747	-0.661952	-0.835958	0.416206	0.268346	0.204464	1.4204	-0.874659	0.389388	0.299961	-0.62078	0.140658	0.537667	-0.00522794	-0.518116	-0.167646	-0.235514	0.02748	0.387808	-0.391271	0.686587	-0.949682	-0.215073	0.448013	0.533385	-0.339428	0.971113	0.0547761	0.290784	-0.203534
AGFG2	-1.42748	-0.755731	0.975908	-0.607419	-1.15214	-1.0777	-0.492729	-0.00561504	0.54795	-0.0019281	-0.890324	-0.051208	-1.21686	-0.421378	-0.2133	0.279913	-0.576752	0.188133	-0.396091	-0.464227	-0.975521	-0.712847	-1.19486	-0.741715	0.527791	-0.32918	0.264152	-0.273989	-0.0658275	-0.125675	0.90214	0.163651	-0.168868	-0.827868	-0.120629	1.06774	0.272623	1.0166	-0.090166	0.664666	0.686279	0.214069
AGGF1	0.139585	-0.130205	-0.0278347	-0.123424	-0.229754	0.0570633	-0.412291	0.407096	-0.081536	-0.191223	0.567907	-0.017384	-0.278388	-0.309554	-0.367284	0.43741	0.00554192	0.13852	-0.970908	0.225054	-0.598379	-0.486542	-0.848494	-0.117287	0.140824	-0.23831	-0.42371	0.00401298	-0.0262909	0.022207	-0.254774	0.276744	-0.0411953	-0.149139	-0.0863364	-0.197583	0.567907	-0.990846	-0.536719	-0.233953	0.321849	-0.0662939
AGK	0.40891	0.378764	-0.221117	0.738806	0.144601	-0.0793781	0.287544	0.110535	0.371084	-1.45972	0.220402	-0.73699	-0.137488	0.289141	0.762927	-1.16372	0.0628588	-0.575786	0.019635	-0.428893	-0.305862	-0.113065	-0.231676	0.705628	-1.49834	0.790639	-0.0994686	-0.398308	0.446742	-0.0802973	-0.663387	0.734269	-1.30223	0.310488	-0.405745	-0.718052	-0.925748	-0.446304	-0.633649	-0.270555	-0.390392	0.0351252
AGL	-0.180202	-0.223563	0.217739	-1.04374	0.107652	0.0104309	0.2744	-1.06803	-0.359143	0.0996095	-0.171278	0.122715	-0.313363	0.269431	0.661941	-0.773135	0.142206	-0.570584	-0.610942	0.233456	1.95784	-0.442044	-0.0678514	0.107373	0.328993	0.370555	-0.397647	-0.476825	-0.632593	-0.0429842	-0.611503	-0.491103	0.26242	-0.510957	0.325766	0.218039	-1.1874	-0.447413	-0.636108	-0.719153	0.941767	-0.47221
AGO1; EIF2C1	-0.427383	-0.499008	0.74346	0.0873484	-0.327863	0.220994	0.66306	-0.43639	0.454644	0.577913	0.764351	0.172453	-0.275601	0.369308	0.251013	0.144582	-0.525065	0.44308	0.278125	0.0827632	-0.0766646	-0.826051	-0.0252759	0.194396	-0.0185524	-0.331979	0.0393418	0.0613065	-0.218514	-0.417519	-0.49391	-0.40616	0.110454	-0.403704	-0.742135	0.687321	-0.207344	-0.295006	-0.909862	-0.48448	-0.634075	-0.361649
AGO2; EIF2C2	0.00272184	-0.456725	0.439087	0.00713131	-0.33539	0.0250303	-0.123516	0.00423746	-0.0197984	0.0708862	0.183823	0.521315	-0.048136	0.730888	0.479085	-0.0690802	-0.238899	-0.332834	-0.0572367	0.32281	-0.246309	-0.680546	0.199659	0.448404	-0.0782042	0.0663064	-0.055839	-0.552985	0.182747	0.333515	-0.0795442	0.053516	0.356251	-0.389999	-0.113675	0.267206	-0.124007	0.0128925	-0.317047	-0.628447	-0.250003	-0.608149
AGO3; EIF2C3	0.130984	-0.291104	0.116205	0.0302444	-0.0625041	0.165821	0.060552	-0.419083	0.355478	0.766348	-0.177991	0.166671	0.157581	0.681811	0.549167	-0.119734	-1.04764	0.286569	0.586068	0.0457352	-0.324594	-0.398128	0.402684	-0.141486	0.145394	-0.197524	0.0555006	-0.384178	-0.0761888	-0.0807522	-0.333731	-0.207954	0.102936	-0.110064	-0.292955	0.557771	-0.189627	-0.175575	-0.182182	0.0514902	0.133832	0.129888
AGPAT1	0.387299	-0.928285	-0.23374	0.03855	0.425731	0.0995022	0.679074	0.303201	-0.167976	-0.629294	0.0776099	-0.0584488	-0.259871	0.148629	-0.412175	-0.88936	0.126847	-0.515802	-0.78739	-0.0631157	-0.745498	-0.0201692	0.0379271	-0.426676	-0.800488	-0.336823	-0.482009	0.364315	0.567177	-0.383799	-1.1722	0.0292559	-0.36741	0.470036	-0.46059	-0.79994	-0.204925	-0.798734	-1.51342	0.671901	-0.32926	0.29637
AGPAT3	0.44843	-0.614982	0.721026	-0.284116	-0.153914	-0.0512856	0.409059	1.01185	0.0999095	-1.45343	0.799618	-0.149494	0.0220569	0.433433	1.18446	-0.787588	-0.15462	-0.683998	-0.629185	0.334286	-0.561546	-0.0785208	0.0391272	-1.14613	-0.301613	0.03934	0.0836265	-1.00984	0.149707	0.107278	-0.777305	-0.029321	0.0504243	-0.254931	-1.2976	-0.661344	-0.196168	-0.402283	-1.1082	0.142265	-0.252952	0.335431
AGPAT4	0.753455	-0.13644	-0.655762	1.05882	1.59692	0.473217	0.0840403	0.728982	0.389845	-1.62554	0.312169	0.187522	-0.525452	0.614862	0.684588	-1.03688	-0.460177	-0.751617	-1.07428	-0.623577	-2.21163	-0.442834	-0.293645	-1.34832	-1.52203	0.115743	-0.302848	-1.22299	-1.41781	0.0576568	-0.942989	-1.06995	-0.361464	-0.420231	-1.19638	-1.09817	-0.596066	-1.60784	-2.18132	0.220585	-1.56516	-0.390712
AGPAT5	0.623589	-0.697165	-0.124172	0.884779	0.467408	-0.561404	0.303467	0.0120547	0.00417727	-0.958188	0.293077	-0.34603	-0.699247	0.56664	0.178453	-0.332795	-0.346617	-0.51647	-0.459622	-0.208425	-0.509071	-0.928303	-0.493899	1.16991	-0.0551877	-0.312807	-0.472894	0.0535728	-0.482018	0.171367	0.13622	0.382804	-0.198913	0.160026	-0.335412	-0.531644	-0.278046	0.142564	-0.668754	-0.441409	-0.249677	-0.194821
AGPAT6; GPAT4	0.302678	0.487741	-0.498517	0.0186323	0.00399153	0.00808948	0.203401	0.298974	-0.00295187	-0.745028	-0.39548	0.231368	-0.405408	0.293766	-0.604267	-0.937273	-0.52192	-0.606822	-1.37014	-0.257423	-0.44659	0.100632	-0.270914	-0.170092	-0.695376	0.308014	-0.0866954	0.429859	-0.0291071	-0.210206	-0.375347	-0.267827	0.0576206	0.863712	-0.227903	-0.715158	-0.522491	-0.268141	-1.00656	-0.21951	0.395206	0.217747
AGPS	-0.0702639	0.573818	-0.0537253	0.0352842	0.0418324	0.043439	-0.0151186	-0.125849	-0.309899	-0.819913	-0.0791451	0.0731921	0.414012	-0.063257	0.282304	-0.439037	-0.293045	-0.833466	0.277619	0.0107266	-0.128162	0.201245	0.569377	-0.366697	-0.106537	-0.171973	-0.306952	-0.604621	0.134233	0.0931154	0.135411	0.0718395	0.192064	0.210762	-0.671274	-0.436935	0.173717	-0.0830064	0.000268245	0.172768	0.548733	0.137234
AGRN	-1.67236	0.355278	-1.40214	-1.11629	-1.4534	-1.39896	-1.81338	-1.02216	-1.65865	-0.507957	-2.02568	-0.783354	0.251202	-0.308921	-1.42241	-2.19433	-1.1503	-1.8704	1.05425	-1.09469	-1.03382	1.72289	-0.181846	1.0313	-0.494424	0.204243	-0.446043	-0.0846649	0.119846	-0.643915	0.724392	-0.390391	0.257768	0.694412	-0.146053	0.296875	0.0826255	0.730977	0.222861	0.594852	-0.306668	0.806985
AGTPBP1	0.299088	0.512044	-0.442951	0.0546409	0.239919	-0.425139	-0.192934	0.733922	-0.312232	0.26177	0.533133	0.167283	-0.161292	-0.167802	-0.593086	-0.341103	-0.49778	0.168918	-0.167694	-0.510721	0.279761	-0.415975	-0.135946	-0.758516	0.361099	0.111918	-0.174907	-0.965103	-0.272052	-0.155441	-1.59736	0.561608	0.142335	-1.39595	-0.700571	0.120235	-0.308468	-1.70215	-0.54593	-0.93365	-0.484931	0.764623
AGTRAP	-1.51812	-0.140003	-0.532407	-0.145481	-0.844481	-0.550102	-1.61017	-0.40435	-1.01456	0.564213	-0.136119	-0.70882	-1.03526	-1.39397	-1.09155	0.253315	-0.0387031	-0.491088	0.528644	-1.14893	0.306535	-0.123233	-1.02721	-0.0733954	-0.00531498	-0.0284963	-0.386698	0.240396	-1.20882	-0.625087	0.534557	0.302785	-0.659375	0.944531	0.544481	0.0621986	0.435203	0.212604	0.195024	1.24322	-0.604088	0.439102
AHCTF1	-0.506285	0.353414	-0.283644	0.00895637	-1.02292	-0.195312	-0.723824	0.333477	-0.299389	0.154458	0.178035	-0.688895	-1.15558	-0.92559	-0.882227	0.189932	0.469186	0.288031	-0.168009	-0.656363	0.279886	0.386243	-1.17069	0.141369	-0.121105	0.278861	0.2278	-0.672172	-0.431683	0.39653	-0.168454	0.240969	-0.184601	0.0262396	-0.372378	0.215105	0.666411	-0.40242	0.125546	-0.259367	0.0140371	0.470009
AHCY	0.0184986	0.1261	-0.29088	0.302338	0.22412	-0.153359	-0.0250336	-0.171701	-0.0110756	0.51961	-0.166597	0.222258	0.222816	0.0767702	-0.386227	0.20227	0.14486	0.316824	0.343031	0.127388	0.464911	-0.159311	0.0778941	0.0693983	-0.190266	0.0407866	0.151276	0.0773454	-0.0254773	-0.172052	-0.388479	-0.176701	-0.271227	-0.0196119	0.111471	-0.29547	0.556572	-0.221235	-0.000411406	-0.761154	-0.46986	-0.421913
AHCYL1	-0.242353	-0.23881	0.161444	0.282	-0.437872	-0.615021	-0.119529	-0.475438	-0.17774	0.0570962	0.0733564	0.267858	0.112562	-0.485308	0.184763	-0.626478	0.245318	-0.450367	0.0909812	0.189903	-0.173357	0.058023	-0.00335432	0.503357	0.418453	0.101902	-0.169785	-0.394294	-0.0923607	-0.0466579	-0.319649	0.783431	0.296875	-0.338839	0.0144333	0.0834995	-0.31695	-0.396218	-0.859019	0.0399144	-0.0180608	-0.18331
AHCYL2	-0.166375	0.0946087	-0.342716	-0.678565	-0.483212	-0.663877	-0.261957	-1.32614	-0.329543	-0.375736	-0.152152	-0.375302	0.395961	-0.213255	-0.0545221	-0.0457694	-0.391024	-0.635656	-0.0577181	0.0727094	-0.386913	-0.213321	0.474158	-0.580919	-0.258614	-0.416743	-1.13846	-0.902641	-0.526575	-0.618004	-0.556511	1.87667	0.388114	0.0507291	0.293967	-0.149767	-0.188511	-0.707328	-0.688397	-0.5658	-0.299614	0.445757
AHDC1	-0.886712	-0.56931	-0.39524	0.557807	-1.78496	-1.00434	-1.18246	0.0699459	-0.1825	0.856741	1.0691	-1.08247	-1.15854	-1.29484	-1.37065	-0.346209	-0.261747	0.324694	-0.151902	-0.577607	0.206963	0.883512	-1.37975	-0.491646	0.988213	0.484135	0.842825	-1.30492	-0.56859	-0.373879	0.304332	1.04951	1.22546	-1.0868	-0.848257	0.826819	0.513258	-1.10145	-0.530888	-0.32533	0.210176	-0.0326339
AHNAK	-3.33143	-3.09405	-1.78215	-2.9314	-3.07301	-3.25285	-2.13014	-3.30821	-2.58515	-3.33921	-3.172	-2.76143	-0.475672	-3.46933	-3.441	-2.14035	-3.6277	-3.83746	-0.968869	-3.0848	-2.54431	-2.653	-2.37116	-2.20079	-3.29648	-2.07412	-1.74609	0.0847203	-2.483	-3.30424	2.38132	-3.11153	-0.64237	-2.76925	-3.57724	-2.46332	2.41385	-0.0112206	1.92224	1.93498	0.0786924	0.616509
AHNAK2	-3.0499	-1.89784	-2.05648	-2.307	-1.73503	-2.9279	-1.45414	-3.06545	-1.11888	-2.13446	-1.42262	-1.24218	-1.96289	-1.75185	-2.68458	-1.38491	-1.0794	-1.37819	-0.961754	-1.88509	-2.2237	-1.68343	-1.75013	-1.42761	-0.00411823	-1.25361	0.248088	-0.875912	1.01494	-2.19208	2.07264	-0.450566	-0.50423	-1.22593	-1.48068	-2.26471	2.24401	0.689396	2.4275	1.64044	-2.18785	-0.077519
AHSA1	0.0773435	0.270484	-0.968545	0.0663129	-0.143925	-0.307867	0.113305	0.108221	-0.427967	0.766574	-0.0595737	0.0226146	-0.263337	0.137728	0.0779665	0.219511	0.759287	-0.153482	0.0635981	-0.150062	-0.195885	0.0479436	-0.383376	0.387602	0.440077	0.363255	0.515075	0.147111	0.417607	-0.170166	-0.194573	-0.562449	0.0600297	-0.514985	0.117044	-0.600011	-0.335525	-0.0920844	0.184682	-0.120266	-0.465715	0.29446
AHSG	0.2329	0.218943	1.06349	0.147477	0.447687	0.7316	0.0996656	-1.01259	-0.245614	0.163092	-0.714892	-0.573292	-0.108567	-0.96829	-0.506876	-0.480233	0.103002	0.684935	0.85332	0.216125	-0.194002	-0.44324	0.080744	-1.18822	-0.676653	0.206941	-0.617934	-0.874442	-0.378761	-0.239501	0.959952	-0.284007	-0.538892	-1.19985	-1.01568	-0.234286	0.683298	-0.490465	-1.0289	-1.3925	1.07185	0.179101
AIDA	0.233588	-0.0461867	-0.616564	0.187883	0.0468002	0.171901	-0.0553734	0.0633663	0.497654	0.25478	0.0764802	0.50095	-0.570506	0.0678866	0.375439	0.00541518	-0.507005	-0.177064	-0.375037	0.446446	-0.29627	-0.324954	-0.450757	0.129564	0.0489657	0.0300677	-0.362484	0.105098	-0.0158531	0.353901	-0.850159	-0.325124	0.0642261	0.322448	-0.62294	0.510074	-0.411099	-0.468736	0.152011	0.43261	-0.806434	-0.0455632
AIF1L	0.406329	-0.0446274	-1.04072	0.35855	0.18608	1.3075	-0.181432	-0.477673	-0.450652	0.283669	1.09868	0.771244	0.713462	0.621975	0.422141	-1.49798	-1.09963	-0.668442	-0.0672801	1.22533	-1.63141	-0.841907	0.874759	-0.650234	-0.337145	-0.729465	0.333119	-1.52807	-1.41761	0.303167	-0.625205	-1.0395	0.454032	-0.195819	-0.72565	-0.60014	-0.76305	-1.06737	-0.876842	-2.74323	-1.10515	-0.286229
AIFM1	0.216709	0.177984	0.566014	-0.228051	0.0915609	0.250402	-0.234723	-0.0986635	-0.0780461	-0.831388	0.298686	-0.0547778	-0.0666764	-0.0817316	0.260325	-0.889099	0.7246	-1.18562	0.150337	-0.0256247	-0.358763	0.162131	-0.0135364	0.267298	-1.00086	0.0370878	-0.314649	0.0745067	0.067642	0.289867	-0.356561	0.146072	-1.24931	0.517186	0.264608	-0.456024	-0.734238	0.320322	0.090361	-1.11896	0.166738	0.241875
AIFM2	-0.112999	-0.0104692	0.168644	-1.11787	0.571638	-0.134529	-0.558705	-1.11518	-1.0478	-0.210638	-1.3716	-1.23655	-0.227142	-0.829536	-0.578278	-0.0215319	-1.39971	-0.605146	1.35392	-0.979495	-1.42013	-2.07618	-0.106617	0.503354	-0.645	-0.0565808	-1.02717	-0.149404	-0.219231	0.272983	-0.547772	-1.29802	-0.824141	-1.32685	0.251404	0.226147	0.392093	-0.319064	1.08281	1.38093	1.09072	-1.45049
AIM1	-2.54156	1.10529	-0.567445	-0.500547	1.18786	-0.409466	-0.475135	-0.106368	0.0509579	-0.945799	-0.731124	-0.888732	-1.34328	-0.884798	-1.55392	0.0281503	-0.983808	-0.470503	-0.236833	-0.877188	-0.814412	-2.492	-0.789278	-0.821522	-0.362004	1.62912	-0.703926	-0.956586	-0.854982	-1.501	2.53643	-1.62057	-0.668128	-1.31593	-0.600329	0.357769	0.15422	1.8188	-1.16476	0.727137	-0.507788	-0.92891
AIMP1	-0.185812	-0.118194	0.408861	0.0764811	-0.0448892	-0.274362	0.148895	-0.0402425	0.0726007	0.0273235	0.26823	-0.0396768	0.368657	-0.154735	-0.0684584	0.176711	0.0289137	-0.0466087	-0.117019	-0.120922	0.110329	0.0794889	0.20505	-0.0686666	-0.0195534	-0.188153	-0.356565	0.0981852	-0.0359214	-0.236792	0.123671	0.175231	-0.503745	-0.0127597	0.104247	0.00189533	0.0583622	0.376135	0.281393	-0.334339	0.27181	-0.329048
AIMP2	0.0459394	-0.0745111	0.33836	0.170181	-0.198247	-0.324551	0.133169	0.0715182	-0.0404665	0.272328	0.0504585	-0.150869	-0.350726	-0.187046	-0.240132	0.0922145	0.134366	-0.085622	0.0849335	-0.275501	0.0467157	0.0442953	-0.297584	0.0299432	0.0457505	0.0075987	-0.322901	-0.0374783	0.0930052	-0.00997695	0.216648	-0.0425764	-0.281866	-0.0203467	0.411714	-0.0260978	-0.0447991	0.340039	0.141816	-0.288481	0.109328	-0.264105
AIP	0.169726	-0.0938763	-0.218491	-0.357027	0.687736	-0.322228	-0.500335	0.104829	0.487231	0.212069	-0.0697079	0.344456	0.0728431	0.293224	0.319969	0.448164	-0.276876	-0.0721347	0.155373	0.383552	-0.304326	-0.0418873	-0.221596	-0.531367	-0.0746414	-0.219115	-0.282766	0.0695084	-0.0598581	-0.0322002	-0.247657	0.226996	0.250467	-0.798796	0.177454	-0.27515	-0.0289455	-0.504659	-0.0977518	-0.225133	0.031574	-0.145728
AK1	0.015525	-0.465252	0.912434	-0.221618	-0.591527	0.341722	0.586334	0.262145	0.639869	-0.750823	0.144521	-0.287447	0.143385	0.0221774	-0.0946369	-0.68615	0.478132	0.129567	0.000223791	0.251734	-0.255243	-0.35599	-0.0221911	-0.175463	0.268267	0.0413723	0.141786	-0.22629	0.542913	-0.871422	-0.855446	0.398392	0.701579	-0.40044	-0.0732561	-0.60098	-0.213373	-0.63961	-0.450498	-0.45075	-0.209315	-0.898955
AK2	0.147192	-0.000215376	0.678664	0.0868439	-0.595037	-1.04577	0.115573	-0.680634	0.1683	-0.471619	0.387165	-0.135004	0.321422	-0.0296521	0.268746	-0.0303742	0.483153	-0.0363361	-0.17129	0.594318	-0.562212	-0.147002	0.11628	0.0962641	-0.0161401	-0.28529	-0.758382	-0.186752	-0.0542574	-0.17912	0.399328	0.437385	-0.979556	0.480547	0.0611892	-0.278243	0.239317	0.822983	0.428475	-1.14912	0.22982	0.0032965
AK3	0.13631	0.324	-0.151446	-0.234098	-0.104925	0.667678	0.504703	-0.343274	0.941439	-0.00633737	0.308168	-1.91457	0.647149	0.134434	-0.10551	-0.345624	-0.37843	0.121032	0.236819	-0.685536	-0.565837	0.531482	0.68118	0.448343	0.0165995	-0.0630557	-0.457099	-0.352772	-0.0121384	-0.112607	-1.04519	-0.97159	-1.20795	0.354933	-1.20965	0.178494	-1.45092	-0.275303	-0.211022	-0.337348	-1.12621	-0.7878
AK4; LOC100507855	-1.36495	-0.0911677	0.884342	0.627359	-0.143297	-0.516239	-0.0329051	-1.1737	-1.08414	-1.41839	1.0989	-1.55552	0.931583	-1.7257	-0.149851	-1.70415	-0.348057	-1.40582	0.0248025	-0.725288	0.899709	1.18954	0.264001	1.17216	-2.09332	0.136874	-0.581437	-1.36777	0.644057	-1.47777	0.475911	-0.355296	-2.21659	-1.14312	-0.315642	-1.1339	-0.283129	1.02502	0.368209	-0.955674	-0.522049	0.239524
AK6; TAF9	-0.384699	-1.00843	-0.188002	-0.0376325	-0.253526	-0.631381	-1.00896	0.951487	-0.629792	-0.496633	0.0859875	-0.923898	-0.487773	-0.807526	-0.909051	-0.148702	0.556442	-0.273493	0.184142	-0.456915	0.712831	-0.200775	-0.812904	-0.599674	0.118563	-0.285793	0.0229713	0.923247	-0.168137	0.151689	0.423485	0.848047	-0.584371	-0.506578	0.0969555	-0.781421	0.693955	-0.2576	0.853938	-0.17659	-0.215261	-0.0430761
AKAP1	-1.23155	0.358273	0.0200628	1.03727	-1.08262	-0.452628	-1.08853	0.632418	-1.07465	-0.243769	0.669155	-1.45053	-1.26644	-0.705705	-0.756791	-0.735129	0.890957	0.095887	0.896842	-0.602886	-0.0707618	0.364304	-1.22647	0.513634	-0.48952	0.257805	0.404282	-1.32927	-0.559912	0.74488	0.0776234	0.694278	-0.42969	-0.906703	-0.382348	-0.0183137	-0.863272	-0.423793	-0.477754	-0.979493	-0.439283	-0.0073111
AKAP10	-0.50915	0.0832955	0.0891217	-0.0411908	-0.239419	-0.535551	-0.233254	-0.361465	0.0668147	0.0814064	-0.893903	0.283327	-0.796706	-0.362145	-0.482139	0.3888	0.237416	-0.0182595	0.584663	-0.00500232	0.0859503	0.0533126	-1.13727	-0.480296	0.286525	0.222502	-0.00682864	-0.69616	0.332144	0.0364357	0.096447	-0.13208	0.0181189	0.0220881	0.813997	-0.121112	0.393369	0.076692	-0.446013	-0.0775359	0.0493743	0.0958455
AKAP11	-0.71409	0.221688	-0.45599	-0.239935	0.120346	0.11387	-0.732566	0.127354	-0.434038	-0.492777	-0.476515	-0.260202	-0.610817	-0.402663	0.0504548	0.932961	-0.0456233	0.387661	-0.509142	-0.00639765	-0.0993726	0.0486062	-0.763044	-0.644597	0.518066	0.229455	-0.757581	-0.794327	-0.268556	0.0894511	-0.471397	0.211262	-0.0193284	0.232881	-0.527187	0.551937	0.128104	-1.06373	-0.0650185	0.36816	0.29947	-0.0916961
AKAP12	0.316419	0.74469	-2.87722	-1.35151	-0.948659	-0.223853	-1.38908	-2.77075	-2.55637	-0.669456	0.60958	-1.4183	-2.067	-1.66927	-2.38714	-2.31416	0.822443	-0.575656	-0.41965	-0.661809	0.614183	-2.72497	-2.15597	-1.0211	-0.82513	-1.61913	0.733369	-0.746455	-0.47884	-0.0356594	2.23822	-0.33591	-2.01656	-1.80047	-2.5208	-1.05942	0.0874943	1.61095	1.77005	0.698382	-2.70512	1.12673
AKAP13	-0.74642	0.462806	-0.35264	-0.0320455	-1.51379	-0.352762	-0.390944	0.735018	-0.391442	-0.0212432	0.26815	-1.26256	-0.69267	-1.43853	-1.29365	0.0437275	-0.370921	-0.0387804	0.031744	-0.617141	0.0145882	-0.443659	-0.882931	-0.519894	0.0075562	0.159502	0.55007	-0.693834	-0.275312	0.0345237	0.553332	-0.816547	-0.38393	0.104503	0.254364	0.414004	1.0484	-0.154145	-0.0809555	0.524771	0.629937	-0.310388
AKAP17A	-0.279767	-0.222964	-0.78608	-0.387559	-0.336262	0.443753	0.126332	0.184119	-0.0420979	0.0682393	0.0645108	0.247261	0.22306	0.0905963	0.22853	0.32378	-0.0396665	0.34366	-0.0647233	0.288175	-0.069014	0.410087	0.211423	-0.387063	0.814662	0.0538262	0.209858	-0.20245	-0.742325	0.290662	-0.405296	0.0649746	-0.0883249	0.404187	-0.27653	-0.140656	-0.649933	-0.674365	-0.21038	-0.249945	-0.69659	0.740557
AKAP2	-2.06388	-0.624345	-0.258529	-0.524088	-1.77546	-1.38998	-1.61758	0.736163	-0.854749	0.598469	0.882856	-2.13818	-2.09367	-1.60137	-1.57905	-1.16918	0.700408	-0.105355	0.362027	-1.4997	-2.00477	-0.55873	-1.67155	-0.779158	1.17366	0.0395118	0.378129	-2.4554	-1.47671	-0.0222025	1.31235	-2.16311	-1.32516	-2.53651	-0.631501	0.636449	1.92621	0.23738	-0.234475	0.850628	0.0884739	-0.294099
AKAP8	-0.272124	-0.25004	-0.162873	-0.2038	-0.42273	-0.3495	-0.607015	0.0782107	-0.182822	-0.090342	0.681081	-0.538037	-0.709713	-0.610842	-0.69117	0.326176	0.452657	-0.0399256	-0.0666739	-0.198051	0.592034	0.395939	-1.0452	0.0387787	0.0095552	0.000140761	-0.159325	-0.189417	-0.113839	-0.0769	0.173842	0.160665	0.0285336	0.106626	-9.21135e-05	0.319843	-0.0803718	-0.00709233	0.342974	-0.322141	0.279728	0.180762
AKAP8L	-0.238613	-0.375892	-0.0730668	0.00209929	-0.188671	0.266994	-0.302646	0.430448	0.0299521	0.101513	0.252202	0.178397	-0.135208	-0.0105353	-0.125816	0.591427	0.252897	-0.312454	0.669999	0.230357	0.344014	0.295496	-0.403923	-0.09142	0.275036	-0.10344	0.232755	0.227875	-0.577542	-0.564837	-0.309383	0.265144	0.349155	-0.578326	-0.234604	0.0128282	-0.277789	-0.492683	-0.164894	-0.257157	-0.251384	-0.472198
AKAP9	-0.0829916	0.475304	0.382552	-0.335644	-0.355818	-0.0145736	-0.277556	-0.213579	0.192592	0.0168068	-0.156307	-0.275463	0.541259	-0.510059	-0.766479	-0.29196	-0.49189	0.212507	-0.474121	0.145058	-0.0271843	-0.545801	0.146526	0.304544	0.516097	-0.183367	-0.152229	-0.396596	-0.1438	-0.136181	-0.512068	-0.131239	0.175102	0.0582255	-0.127979	0.384991	-0.327973	-0.714008	-0.445728	-0.213344	0.536729	0.222213
AKIRIN2	0.283513	0.331419	-0.13637	0.368667	-0.417837	-0.060976	0.072449	0.156268	-0.362354	0.0945006	0.530685	0.0694283	-0.167116	-0.366881	-0.173262	0.0956346	-0.318646	0.103731	0.217705	0.640764	0.458643	-0.641873	-0.609657	-0.25081	0.124246	0.434187	0.254919	-0.809265	-0.0377143	-0.214307	0.341047	-0.250498	0.426063	-0.146804	-0.23965	0.0190881	-0.297172	-1.28285	-0.428154	0.129505	0.258142	-0.202543
AKR1A1	-0.50329	-0.484932	1.45392	-0.262719	-0.540967	0.687723	-0.233576	-0.14068	0.625901	0.376482	-0.547372	0.473114	0.026976	0.486773	0.798151	-0.073477	-0.371326	0.609371	-0.216259	0.175667	-0.808456	-0.116918	-0.170537	-0.534323	0.552666	0.0744037	0.0348155	-1.24797	-0.231559	-0.465581	-1.13537	0.0126479	-0.0755072	-1.1779	-0.365148	0.275736	-1.41975	-0.693975	-0.489566	-0.587649	-0.220304	-0.192745
AKR1B1	0.0724345	0.437452	-2.39169	-0.183008	-0.20823	0.012708	-0.0180606	-0.54398	0.294531	-0.755597	0.128885	0.560272	0.891658	0.656591	0.130792	-0.687745	0.814382	0.235528	-0.599116	0.0632964	0.589401	-0.841361	0.926856	-0.698547	-0.226361	-0.233557	-0.0433861	-0.411695	0.445935	-0.577141	-2.77275	0.0225317	0.792704	-0.234486	0.581275	-0.42976	-0.608746	-2.29164	-0.213043	-0.3553	-0.767086	-0.614505
AKR1C3	-2.36112	-3.00713	-1.94933	-1.70827	0.872721	-2.60322	-0.377369	-2.52881	-1.98861	2.02739	-3.05957	-2.98014	-0.935732	-1.08254	-1.69706	-2.25491	-2.84561	-0.976331	-2.38029	-2.93472	-1.43408	-1.99976	-1.28907	0.910645	-1.97135	-1.98522	-3.32038	-2.63207	-2.96464	-1.40613	-2.72697	-2.25781	-1.86629	-3.21412	2.31843	0.0360254	-3.29991	-1.86735	-2.34233	0.909638	-1.21977	-1.71935
AKR7A2	0.175485	-0.440739	0.431028	0.112744	-0.413422	0.0951911	0.126043	-0.991756	1.16954	0.789004	-0.0189917	0.564725	-0.491536	-0.0389664	-0.560444	0.777109	0.130643	-0.561262	0.0486928	-0.442253	-0.248737	-0.547034	-0.511038	-0.0137595	0.484406	-0.138246	0.218773	0.00990829	-0.0481347	-0.320882	-0.806723	0.548165	-0.510711	-0.274997	0.484187	0.214827	-0.954648	-0.657552	-0.804854	-0.234661	0.0303395	-0.57989
AKT1	-0.223275	0.127324	-0.643425	-0.988485	0.501981	-0.184717	-0.0187188	-0.108849	0.0898085	0.440609	-0.958204	0.702956	-0.0818137	0.930732	0.49534	-0.180673	-0.523744	0.135558	-0.225777	0.165078	-0.950636	0.0690624	0.166782	-1.09871	-0.508632	-0.137146	-0.169685	-0.634272	1.05717	-0.162907	-0.600507	-0.422158	0.855717	-0.689401	-0.383318	-0.600931	0.308041	-0.393389	-0.467662	0.304133	-0.514606	-0.0636641
AKT1S1	-0.432456	0.386255	-0.12657	0.692123	-1.31755	-0.771385	-0.874933	0.731463	-0.153066	0.283978	0.563983	-1.56615	-1.61931	-1.3956	-1.13329	0.424399	0.558319	0.474802	0.0368322	-0.642332	0.160514	0.124803	-1.42455	-0.280028	0.434446	0.336793	0.373376	-1.02324	-0.154352	0.112516	0.159066	0.0361109	0.0612062	-0.926399	-0.975376	0.486307	0.245464	-0.902208	-0.183235	-0.762401	-0.0118048	-0.0747954
AKT2	-0.224349	-0.235675	0.210901	-0.27769	-0.314131	-0.0827709	-0.0217438	-0.142331	0.0313475	-0.402088	0.5427	0.0882856	0.603511	0.16004	-0.143471	0.173334	-0.0255869	0.0198293	-0.707834	0.138568	0.14228	-0.198084	0.700808	0.446359	0.611804	0.00832344	0.209321	0.54825	-0.0185504	-0.500646	-0.471108	0.148208	0.521497	-0.636183	-0.046275	-0.0721172	-0.564527	-0.286633	-0.118513	-0.490321	0.177747	0.422332
AKT3	-0.219501	-0.903872	-1.70298	-0.0634892	-0.550542	-0.32424	-0.00966621	-0.679379	0.250019	-0.408905	-0.469166	-0.854663	-1.50934	-0.574944	0.133251	-0.71215	-1.20073	-0.394378	-1.38074	-0.0450189	-0.855225	-0.441451	-1.15324	-2.65992	-1.3661	-1.18551	-0.587371	-1.35755	3.03281	-0.330225	-1.92718	-1.17139	-2.76325	-1.87059	-0.751449	0.0812404	-1.75201	-1.59503	-1.34398	-0.976198	-1.34595	-0.840453
AKTIP	0.270342	0.0480569	-0.0815775	-0.0344018	0.0275454	0.173633	0.172467	-0.741732	0.237715	0.205057	-0.587936	0.406831	-0.28672	-0.270735	0.160889	0.226381	-0.431836	-0.222598	0.371526	0.0374747	-0.689349	-0.395336	-0.0409893	0.312921	0.110922	-0.0664614	-0.241971	0.540105	-0.175017	0.0995479	-0.307159	-0.423486	-0.0979725	-0.199622	0.0152594	0.0529376	-0.489029	-0.433629	0.289609	-0.314309	0.689826	0.126809
ALAD	0.577784	-0.162795	0.604995	-0.136837	-0.684258	0.315777	0.530309	-0.14559	0.261463	0.328094	-0.391154	0.0845174	-0.584766	0.388798	0.0572632	-0.127178	-0.641124	-0.134512	-0.189893	0.233073	-0.378472	-0.733383	-0.71561	0.258621	0.114997	-0.574151	-0.485887	-0.357233	-0.00424002	-0.0841755	-0.482511	-0.382248	0.256587	-0.0147961	0.418365	-0.180935	0.706853	-0.344751	-0.362721	0.050241	-0.360767	-0.674637
ALCAM	-0.619077	-0.244918	-0.451621	-0.813678	1.78041	-0.348452	-0.169507	0.448286	0.99487	-1.16787	-1.34448	-1.92691	0.954567	-1.78153	-0.62296	0.574808	-0.925566	0.853422	-1.66027	-0.887476	-2.75753	-1.1538	0.998084	0.488482	-0.576272	0.334841	-1.6941	-2.07071	-2.20191	0.366801	-0.791638	-2.32018	-0.28947	-1.09395	-0.282901	-0.8217	-1.51624	-0.672723	-2.43934	-0.796125	-1.06313	-2.14762
ALDH16A1	-0.0479856	-0.445872	-0.0341723	-0.122744	0.066634	0.260981	0.206337	0.16683	0.124474	-0.548449	-0.33302	0.0818351	-0.762807	0.354063	-0.00851786	0.146289	-0.305274	-0.244007	-0.595127	0.349624	-0.882441	0.206085	-0.647685	0.210442	0.202067	-0.386373	-0.702345	-0.0548557	0.613485	1.04542	0.0361734	0.225969	0.270035	-0.0262606	-0.698542	-0.51116	-0.118615	0.204067	-0.572579	-0.512699	-0.515356	-0.336836
ALDH18A1	-0.368592	-0.100926	-0.111299	0.675262	-0.126127	0.287087	-0.102499	0.0014682	-0.145474	-1.30409	0.348828	-1.05631	0.0688372	0.147929	0.289437	-1.1916	0.521167	-0.874672	0.392583	0.302712	0.301717	0.0997243	0.220874	0.226582	-1.57392	0.25046	-0.108233	0.221129	0.37832	0.619231	-0.319716	0.179719	-1.97388	0.530676	0.00957094	-0.676261	-1.15949	-0.0863367	0.092086	-0.36747	-0.14579	-0.0121745
ALDH1A1	-2.48275	0.154259	-0.233138	-2.77329	0.325022	-2.44621	-2.37286	-0.209484	0.613272	-2.91864	-2.1888	-1.46426	0.88025	-1.94514	-2.37174	-2.18044	-2.61799	-0.180249	-2.64251	-1.12267	-2.97628	-3.18287	-0.0218166	-0.154176	-3.11287	-0.0597234	-3.5225	-0.561853	-2.44625	-1.56054	-3.6999	-2.26261	-2.86387	1.87402	-2.47226	-2.1057	-3.58467	-1.97727	2.50931	-2.22133	1.00794	-2.86869
ALDH1B1	0.187273	0.592255	-1.07577	-1.02026	2.3065	-0.177893	-0.572764	-0.40777	-0.314573	-1.28062	0.702827	-1.83299	-0.209556	-0.717052	-0.313089	-0.959967	0.317607	-0.533442	0.478997	-1.04107	-0.30519	0.280591	-0.254319	0.39284	-0.808585	-0.32772	-0.12109	-0.349483	-0.711893	-0.265677	-0.641514	-0.261102	-1.37463	0.223826	-2.06178	-0.900119	-1.66308	0.129051	-2.51459	-1.14411	-1.28214	0.0156803
ALDH1L2	-1.36575	-1.28119	-0.700076	-0.839486	1.41637	1.22808	0.0328297	-1.06689	-0.484739	-0.994889	1.42788	-1.68123	-1.3724	1.21844	0.0733456	-0.835377	-0.577708	-1.39341	0.508985	-0.651245	-1.39533	0.639674	-1.40162	-0.786033	-1.22136	0.469185	0.413966	0.087864	1.08893	-1.12221	-0.373129	-0.252981	0.106572	-1.43592	0.486051	-0.349147	-1.69112	0.629196	-0.781159	0.259439	-1.31178	0.415416
ALDH2	0.322589	0.120824	0.573159	0.316576	0.428042	-0.288866	-0.114258	-2.80146	0.0323242	-2.00937	-0.655968	0.0645721	0.678119	0.219444	0.23747	-1.16161	-0.378595	-2.09794	-0.0898825	0.202938	-0.456641	-1.09194	0.3255	2.29759	-2.57008	-0.424633	-0.342878	-1.57422	-0.270564	-0.560576	-2.34699	0.254723	-1.63981	-0.293118	0.105936	-0.474998	-3.2829	-1.76889	-1.95714	-0.594284	-0.276597	0.592257
ALDH3A2	0.0584197	-0.36508	0.513471	0.403408	-1.61281	0.216427	-0.331376	-0.600901	-0.367776	-0.834028	-0.228635	1.02305	-0.117604	0.152236	0.5692	-0.906981	0.523474	-1.07821	0.294536	-0.094193	-0.371636	-0.658047	0.0199627	-0.630068	-0.685344	-0.434815	0.383576	-0.974741	1.00312	0.45104	-0.549764	0.515247	0.0263348	0.714695	0.703154	-1.38368	0.490363	-0.381188	-1.1899	-0.457647	-0.887226	-0.918707
ALDH4A1	-0.540261	0.0837159	0.566901	0.615655	-1.77107	0.639344	-0.416099	-1.5079	0.950115	-2.55647	0.138211	0.334071	-0.222478	0.620954	0.73449	0.245068	0.226553	-1.65635	-1.55444	-0.39107	-0.396375	-1.5478	-0.249223	-0.347328	-1.54259	-0.634597	-0.0660202	0.757892	-0.0890636	-0.101083	-1.16391	1.1664	-0.106369	0.279207	0.120986	-0.55461	-0.927076	-0.71074	0.183738	-0.382699	-0.268087	-0.124387
ALDH5A1	-0.0527508	0.266987	1.03836	-0.877703	-0.608447	-0.0633429	0.573627	-1.02407	-0.721023	-1.31736	0.47034	-0.281206	-0.0286506	-0.239725	-0.359983	-1.11138	0.354922	-1.1243	-0.431768	0.201771	-2.08116	0.358847	-0.235692	0.427118	-0.674355	-0.354379	0.176011	0.33861	0.301827	0.0720868	-1.60152	0.552419	-1.3107	1.12684	-0.142767	-0.556962	-1.15412	-1.1108	-0.25448	-2.26052	-1.20192	1.0189
ALDH6A1	-0.107417	0.453084	0.637668	-0.391296	-0.261258	0.72561	0.920726	-0.128851	0.060699	-0.111978	-0.577683	0.375115	-0.00144015	0.358622	1.03865	-0.719541	-0.231371	-1.24702	0.818357	0.282148	-1.41207	0.0382946	-0.0428908	0.330412	-0.924866	-0.558322	-0.504347	-0.90319	0.926947	-0.427747	-0.898516	-0.0735385	-1.83491	-0.979831	0.16466	0.0453727	-1.31126	-0.195672	-1.32688	-0.17892	-0.28181	0.724364
ALDH7A1	-2.40231	-2.46658	0.693527	-2.12479	-2.3379	-2.23757	-2.52929	1.01449	0.382313	-2.39795	-0.0463213	-3.07755	-0.00719937	-0.00343748	0.034158	-0.256716	-0.147278	-0.3643	-0.125849	0.00396953	0.026006	-0.144887	0.1072	-2.73107	-2.77296	-2.69063	-2.50007	1.59444	0.777931	-0.341167	-0.662625	0.621931	-0.379273	0.959266	0.656349	-1.33905	0.0862596	-0.0764083	-0.41788	0.109156	-0.681789	-0.227093
ALDH9A1	0.310483	0.00205942	0.131331	-0.221116	0.185796	0.955511	0.320453	-0.197255	0.129829	0.00966061	0.0069429	0.110315	0.421713	0.743604	0.28219	-0.197278	-0.662425	-0.02331	0.130603	0.270316	-0.463856	0.132861	0.427817	-0.703756	0.144574	-0.289976	-0.165267	0.204703	0.220423	-0.255666	-0.745852	-0.555964	-0.075771	-0.480025	0.0375339	0.208315	-1.06056	-0.345761	-0.150181	-0.362721	-0.13222	0.0257111
ALDOA	-0.498482	-0.263414	0.529207	0.260302	-0.141687	-0.187427	0.215744	0.177499	-0.0348405	0.0605533	-0.0407072	-0.631862	-0.269882	-0.283107	0.329987	-0.204205	0.0386148	-0.0545	0.00522542	-0.26087	-0.209233	0.0257128	-0.167858	-0.043862	0.168474	-0.113051	-0.316665	0.0520003	-0.386224	-0.502846	0.0227139	0.140993	0.163418	-0.304986	0.777049	0.149046	0.201058	0.317466	0.662863	-0.36423	-0.104311	-0.127982
ALDOC	-0.268312	-0.560673	1.01979	0.178773	-0.522368	-1.0256	0.470225	-0.624414	-0.702568	-0.174501	0.86333	0.275119	0.00388554	-0.388293	-0.304331	-0.373492	-0.985457	-0.378405	-0.203795	-1.20559	0.224973	0.0297958	-0.390873	-0.230352	0.327388	0.0176256	0.0443925	-1.23653	-0.409862	-0.712276	-0.33756	0.697377	-0.896666	-0.321117	0.831536	0.660118	-0.940745	-0.163471	-0.731921	-0.240005	0.0967397	-0.121654
ALG11	-0.192233	0.00807936	0.317524	-0.475414	0.0885878	0.557022	0.365215	-0.248663	0.00187791	-0.887162	-0.459622	-0.503839	0.457145	0.646639	0.27442	-1.08934	0.49324	-0.817424	0.162986	-0.708224	-0.23642	-0.639407	0.793525	-0.177324	-0.731493	-0.404615	-0.108992	-0.181817	0.0968377	-0.338939	-0.527372	0.382107	-0.552599	-0.279683	-0.419199	-0.324426	-0.0145579	-0.248269	-0.8381	0.576463	-0.0400823	0.0549876
ALG12	0.487462	-0.211129	0.131537	0.0803131	0.184805	0.18091	0.251548	-0.352191	-0.536626	-0.933528	-0.322075	0.016347	-0.164128	0.0962908	0.218257	-0.968273	0.173182	-0.534724	0.0680894	-0.272174	-0.84302	0.00995005	-0.0996279	-0.0060178	-0.767036	0.248809	0.260244	0.0610135	0.544087	0.0811517	-0.601741	0.129199	-0.468508	0.125134	-0.126475	-0.380643	-0.332125	-0.313616	-1.10505	0.108296	-0.402379	0.132432
ALG13	0.0472158	-0.0479323	0.129338	-0.512429	0.514911	-0.0759428	-0.375067	0.506191	0.0772704	0.386874	-0.242526	-0.141697	-0.151639	0.0114394	-0.15316	0.0509671	0.198062	0.609965	0.834286	-0.640598	-0.146632	-0.380058	-0.388286	-0.0323072	-0.0109566	-0.201465	-0.327515	0.199586	-0.13818	0.159957	-0.533294	-0.350575	-0.144287	0.0932103	-0.247712	-0.229786	-0.465868	-0.363444	-0.263142	-0.424259	0.216989	0.630104
ALG2	-0.400364	-0.0220354	0.893929	-0.0778077	-0.201037	0.00313531	0.150024	0.662466	0.148624	-0.0184442	-0.0909216	-0.30737	-0.569915	0.0618548	-0.0522126	-0.572144	0.0879565	-0.338282	0.432725	-0.453473	-0.98287	-0.7181	-0.53027	-1.15972	0.259192	0.223769	-0.116195	-0.395403	-0.285086	0.0410118	0.27642	-0.763798	-0.650053	0.0526756	-0.298893	0.471481	0.836488	0.236596	0.291476	0.244525	0.157255	-0.272904
ALG3	-0.115348	-0.508661	0.254753	0.114708	0.67701	0.130325	-0.698208	0.0465121	-0.0489077	-1.29149	0.44228	0.203085	0.0133368	0.325445	0.672406	-0.92804	0.675707	-0.568939	-0.192106	-0.0760271	0.542672	0.16649	-0.11419	-0.365504	-0.677537	0.415954	-0.187546	0.0562017	0.295705	0.677895	-0.240139	-0.107815	-1.29211	0.400382	-0.639712	-1.24077	-0.421436	-0.100298	-1.31241	-0.141036	-0.00396682	0.079494
ALG5	0.191906	-0.125509	-0.125176	0.429148	0.327732	0.36963	0.563682	0.0786897	-0.0549481	-0.910063	-0.376579	-0.461167	0.317569	0.718654	0.420621	-1.44657	0.106773	-0.712161	-0.556811	-0.00234821	0.0431806	-0.324476	0.682513	-0.380273	-0.995391	-0.525464	-0.767579	-0.675692	0.395607	-0.539213	-0.50414	0.373159	-0.78223	0.510995	-0.240658	-0.548089	0.350582	-0.219682	-0.90989	-0.0675623	0.080556	-0.470365
ALG8	0.668868	-0.278879	0.163243	0.41571	0.406572	0.0826958	-0.197847	0.254237	-0.170585	-1.70439	-0.267956	-0.125601	0.0222941	0.290497	0.506569	-1.15792	0.208596	-0.878796	-0.126031	-0.0784233	-0.568108	-0.2335	0.182625	0.785372	-0.865106	-0.0575076	0.619789	-0.281666	0.172811	-0.156271	-0.396816	-0.0671271	-0.453536	-0.0497202	-0.0932482	-1.09512	0.136034	-0.304034	-0.957884	-0.161218	0.608094	-0.179429
ALKBH2	0.242624	-0.378025	0.120063	-0.0327141	-0.110953	-0.231597	-0.0446968	0.610203	0.00294371	-0.681365	0.11721	0.272624	0.151336	-0.233756	-0.113513	0.242445	0.178962	0.306613	-0.0531348	-0.16868	0.911917	-0.012594	0.216187	0.49732	0.0949778	0.0726894	-0.303946	0.21177	0.0573604	-0.255632	-0.133331	0.369835	-0.441359	0.0605748	0.0786779	-0.270104	-0.284735	0.0473004	0.237029	-0.884941	-0.0986519	0.123156
ALKBH4	0.0192352	0.0991098	0.135617	0.102271	-0.0436403	-0.143179	0.0267858	-0.0860756	0.377789	0.100183	-0.348986	0.058025	0.0993871	-0.0385974	0.0114791	0.159123	0.124095	0.369325	-0.246204	0.192775	0.175053	-0.619552	0.357509	-0.665915	0.388323	-0.0551418	0.251327	0.0401688	0.0598454	-0.374349	0.0688689	0.385874	0.181806	-0.229544	-0.540211	-0.129237	0.0625029	-0.479562	-0.207289	-0.183354	-0.108968	0.0395623
ALKBH5	0.326925	-0.303342	-0.123859	-0.0644091	-0.303109	-0.200531	0.295217	-0.530334	-0.100557	-0.806734	0.113396	0.480965	0.434803	0.101075	-0.0720774	0.161348	0.168906	-0.0273833	-0.554029	0.476229	0.612993	0.0190877	0.317127	0.137664	-0.438928	0.113008	0.219608	-0.715521	0.298996	0.178661	-0.327767	0.128987	-0.46762	0.13427	0.0283521	-1.00096	-0.037053	-0.447534	-0.404184	-0.210709	-0.74041	-0.485168
ALMS1	-0.503969	-0.0129891	-0.579687	0.0635968	-1.12461	-0.0210699	-1.04339	0.287596	-0.639812	0.464228	0.520566	-0.130353	-0.182619	-0.657319	-0.414456	0.814262	-0.0683735	0.685161	0.503655	-0.289841	0.72049	-0.179663	-1.3518	0.0173213	0.268283	-0.186372	0.46638	-0.746935	-0.103411	0.124705	-0.211249	-0.24724	1.11155	-0.817601	-0.666145	0.647257	-0.486564	-1.07737	-0.30163	-0.31166	-0.151591	0.0655215
ALS2	0.220477	0.110739	-0.400908	-0.283501	-0.404599	-0.270353	0.388804	-0.13733	-0.309589	-0.0707823	-0.103795	0.134532	0.0973296	-0.310248	-0.217587	-0.110883	-0.439459	-0.172575	0.0164711	0.175971	-0.356336	0.0804237	0.223798	-0.0146763	-0.113469	-0.0967572	0.0612035	-0.248592	0.31324	-0.279655	-0.42277	-0.325682	0.038172	-0.324012	0.0330042	-0.0652989	0.373637	-0.432111	0.0949252	-0.00510468	0.279541	-0.0489443
ALYREF	0.160449	-0.218104	-0.654749	-0.0183933	-0.37914	0.510719	-0.160128	0.0945123	-0.227523	0.264979	0.295394	0.10411	0.00384171	-0.503024	-0.376087	0.41488	0.170379	0.402991	-0.12168	0.204354	0.472575	0.28587	-0.17891	-0.125353	0.620295	-0.658215	0.528565	-0.44447	-0.301733	-0.0149323	-0.0478422	-0.564789	-0.158271	0.0206332	-0.39983	-0.0204494	0.43125	-0.769031	0.181442	-0.412973	0.189442	-0.17739
AMACR	-0.95504	1.0404	0.86901	0.274385	0.136195	-0.448594	0.466897	-0.848693	0.684953	1.22022	-1.10657	-1.3431	-0.40319	-0.923408	-0.248198	0.9499	-1.12003	-0.31742	-0.858479	-0.783553	-1.5582	-0.707118	-0.519222	-0.62828	2.13668	1.04353	-0.595596	-0.33025	-0.702421	-0.946019	-1.00004	-2.02986	-1.77417	-1.11482	0.526438	0.285129	-1.5852	-0.596309	-1.07541	-0.278983	-1.05128	-0.828839
AMBRA1	-0.0995957	0.552904	-0.123829	0.00220269	-0.795916	-0.093342	-0.263498	0.0420757	-0.0571342	-0.265878	0.080351	0.140228	0.260261	-0.3034	-0.296811	-0.0399189	-0.00737716	0.383827	-0.469743	-0.263499	0.37453	0.353129	0.0398004	-0.26419	0.325555	-0.273531	0.336482	-0.458917	-0.530772	-0.362225	0.505346	-0.127604	0.244325	-0.311589	-0.241885	0.00817965	-0.184947	-0.0739647	-0.0587275	-0.810679	-0.19162	0.548937
AMDHD2	-0.00803605	0.836226	-0.62059	-0.0607378	0.503944	-0.699871	-0.246073	0.659638	0.350346	-0.194423	0.291825	-0.201889	-0.105074	-0.60649	-1.09097	-0.00241471	0.231142	0.541908	-0.792356	-0.594458	-0.140689	0.428004	-0.242132	-0.275137	0.386938	0.162639	-0.310789	0.395317	-0.216308	-0.395026	0.327612	-0.209912	-0.879238	0.172657	-0.346915	-0.439535	-0.567522	0.608823	0.259247	-1.93046	-0.252237	-0.18756
AMMECR1	0.212908	0.0495344	-0.246644	-0.917827	-0.924777	-0.135102	-0.773731	-0.264248	-0.512948	-1.16979	0.295857	-1.25946	0.483533	-0.659404	-0.232617	-0.288633	0.381577	0.0020653	0.0615803	-0.611568	0.0438676	0.210315	0.67444	0.868356	-0.695513	-0.481233	-0.00548077	0.307095	-0.23615	0.10532	0.516599	0.775108	-0.236542	-0.953292	-0.403799	-0.0523587	-1.17441	0.500404	-0.776785	-0.568049	0.203853	-0.24574
AMOTL1	0.0914778	0.273038	0.428354	0.144233	-0.469672	-0.596172	0.130237	0.384288	0.190872	-0.325594	0.0246405	-0.131393	-0.0944904	-0.425338	-0.165927	-0.477238	0.318178	0.614544	-0.21446	-0.537255	-0.541688	0.951823	-0.123251	-0.470955	0.165203	-0.189732	-0.630006	-1.17412	-0.521163	0.320046	0.376952	-0.559308	0.946422	-0.634346	-1.49079	0.412234	0.64427	-0.109579	-1.70959	-0.689593	-0.134032	-0.609028
AMPD2	-0.461319	-0.106993	-1.1713	0.365686	-0.191588	-1.1973	-0.493141	-0.871987	0.180813	-1.61734	-0.0232056	-0.761124	-0.565929	-0.693453	0.397435	-0.928727	-0.317748	-0.030502	-0.519092	-1.00278	-0.12566	0.72264	-0.510107	0.0353054	-0.385771	0.375689	0.0920992	0.410089	0.606725	-0.00954443	-0.356171	0.115786	0.0946482	-0.215585	0.0634946	-0.697517	0.0157437	-0.163032	0.211532	0.914318	-0.0580611	1.00043
AMPH	-0.247642	-0.997084	-0.22367	0.0957054	-1.28675	-1.36673	-1.15093	1.44678	2.05149	-1.05461	-0.987561	-1.01092	-2.17418	-0.597743	-1.7676	0.162962	-2.48502	-0.496011	-0.571429	-1.99976	0.150866	1.2557	-2.41514	-1.44279	-1.1457	1.20914	0.834328	-0.389649	-0.593006	-2.8471	-2.33902	0.572833	-0.773771	-2.22186	-1.90096	0.477209	-2.45387	-2.76493	-2.36785	-1.73929	-1.96605	-1.4643
AMZ2	0.428702	0.345558	-0.665613	0.12597	0.0329066	-0.165808	0.356144	-0.537544	0.00213629	0.304044	0.0286227	0.281985	0.040512	0.277292	0.216634	-0.378978	0.096723	-0.502045	0.0129861	0.47818	0.261126	-0.0139034	0.357548	-0.19223	0.0482339	-0.0154934	-0.10626	0.136359	0.477297	0.204989	-0.462615	-0.498247	-0.314379	-0.257472	-0.339343	-0.0913811	0.500613	-0.466287	-0.347712	-0.32508	-0.0330262	0.356547
ANAPC1	0.188686	0.201915	-0.293852	-0.106752	0.442181	-0.0819595	0.205437	-0.387318	-0.169476	0.0499392	0.0101982	-0.0997888	0.152032	-0.00220357	-0.109689	-0.125717	0.313551	-0.0615503	-0.264989	0.0263015	0.0976385	-0.706228	0.120721	-0.0180105	-0.12998	-0.345554	-0.217923	0.119423	0.133445	-0.00148344	0.00989772	-0.044009	-0.21484	0.49529	0.205577	-0.386805	-0.251645	0.00895014	-0.342711	-0.378058	0.0269441	0.167037
ANAPC10	0.210858	0.0170426	-0.204852	0.00270892	0.15024	-0.312036	-0.132327	-0.0828186	-0.274381	0.0640026	-0.0695857	-0.000789847	0.143401	0.0162815	-0.137816	-0.288236	0.149274	0.125583	0.341523	-0.0599102	0.137753	-0.0236548	0.0691237	0.203951	0.0349864	-0.188077	-0.0364269	0.440698	0.181558	-0.0523999	0.150166	0.199906	-0.21786	0.384807	-0.0912642	-0.0919779	0.0214542	0.0527063	-0.134884	-0.0945884	-0.0210558	0.0493167
ANAPC16	0.12884	0.0303687	-0.439839	0.00463868	0.0162626	-0.545492	-0.168357	0.235218	-0.557846	-0.084897	0.00124274	-0.811431	0.211433	-0.706512	-0.692289	-0.424527	0.437744	0.198065	-0.344898	-0.0603277	0.555157	-0.510903	-0.152281	0.0362865	-0.0206995	-0.13728	0.23067	-0.228722	0.204569	0.044277	0.0155984	0.0658653	0.237919	0.294175	-0.123937	-0.177247	0.11963	-0.820798	-0.771827	-0.142324	0.038306	0.142334
ANAPC2	0.0716958	0.0999706	-0.18935	0.0228649	-0.0627619	0.0719931	0.165262	-0.0934982	-0.133665	0.126073	0.00194441	-0.0317102	-0.00791163	0.00736754	-0.0288094	-0.175151	0.399935	0.0247792	-0.203366	0.0229806	-0.270863	-0.722296	0.0632565	-0.309611	-0.0161739	-0.229086	0.0245645	0.0546301	0.157411	0.158653	-0.0641788	-0.0576736	-0.299344	0.437117	0.38634	-0.33134	-0.0916167	-0.110485	-0.278872	-0.230285	-0.0425262	0.0497694
ANAPC4	-0.0434676	0.227144	-0.31759	0.0632073	0.258944	-0.112165	0.176206	-0.237781	-0.0867209	0.205748	0.0689855	-0.124283	-0.0700456	0.0409671	-0.0315819	0.140987	0.329558	-0.0283151	-0.190173	-0.0149621	-0.0391332	-0.540503	0.0854767	0.065324	0.00249432	-0.385257	-0.282915	0.175685	0.133342	0.0928354	0.0702622	-0.0870708	-0.16507	0.269663	0.162752	-0.400931	-0.0962734	-0.096184	-0.145757	-0.310621	-0.0291254	0.147407
ANAPC5	0.0694016	0.166715	-0.303358	0.103904	0.254176	-0.0474477	0.137822	-0.10458	-0.217312	0.0606485	0.0587369	-0.0169967	-0.0337496	0.0599575	-0.0740485	-0.0541821	0.23144	-0.0323158	-0.206818	-0.0436786	0.0634855	-0.671178	0.107194	0.0752818	-0.164618	-0.18735	-0.200439	0.123719	0.149989	0.040368	0.0495702	-0.0632749	-0.184425	0.375476	0.30325	-0.373594	-0.375063	0.042072	-0.415847	-0.374969	-0.0901942	0.178114
ANAPC7	0.14301	0.26106	-0.246274	-0.0106448	0.143192	-0.0954296	-0.252036	0.21892	-0.37001	-0.370687	-0.0215883	0.11738	0.0269615	-0.0167763	-0.223879	-0.218381	0.338921	0.117845	-0.414997	-0.126527	0.406851	-0.436199	0.018665	0.237422	-0.121427	-0.00679931	0.274178	0.353622	0.150986	0.0858472	-0.0265545	0.107499	-0.386215	0.341764	-0.11708	-0.280245	-0.0057872	-0.00515888	-0.22629	-0.112008	-0.0082796	0.0584305
ANGEL1	-0.227535	-0.097219	-0.0816312	0.365988	-0.807483	0.0222011	0.204081	0.0108806	0.0059703	0.551783	0.404544	-0.977206	0.146096	0.11758	0.486559	-0.354732	0.964482	-0.482536	0.264819	0.393379	-0.434692	-0.473148	0.0316335	-0.299642	-0.276076	-0.256938	-0.112062	-0.207009	0.249402	-0.520364	0.358542	-1.05332	-1.1415	0.264407	-0.401987	-0.80007	0.520976	0.260687	-0.174804	-0.670655	-0.111028	-0.0985935
ANGEL2	0.156228	-0.322326	0.00456729	0.253426	0.278876	0.0848563	0.0531812	0.179018	0.232063	-0.440982	-0.173582	0.159085	-0.703448	-0.284844	-0.353615	-0.100936	0.076065	0.344648	-0.130833	0.440841	0.134834	0.0200678	-0.659308	0.413167	-0.0477159	-0.192543	-0.217503	-0.133605	0.373016	0.071157	-0.441019	0.447198	-0.647692	0.17668	-0.113724	0.228087	-0.171006	-0.302257	-0.351406	-0.454276	-0.511464	0.454775
ANK1	-0.829101	0.0631103	0.252863	-0.78456	-0.0630562	-0.297682	-0.141901	-1.45809	0.634542	-1.45097	-0.652231	-0.732604	-0.694189	0.454178	-1.0194	-1.69454	2.10563	-0.858802	-0.299902	-0.584532	0.561746	-0.990376	-1.13539	-1.66472	0.2007	0.0557143	0.041261	-0.633731	-0.0982494	1.25697	-0.0215873	-1.19404	0.327961	-1.60013	-1.29145	-0.341789	-2.01708	-0.0335751	-1.32309	0.472825	-0.208529	-0.713487
ANK2	0.037001	-0.746658	0.442952	-0.578356	-0.112402	-0.719484	0.497327	0.530724	-0.711895	0.96365	0.756881	-1.18622	-0.831237	-0.974378	-0.908661	-0.603704	-0.814628	-0.138227	-0.567464	-0.986895	-0.457041	-0.504015	-1.07205	-1.65007	0.553612	0.581819	-0.173387	-1.38041	0.309596	0.233635	-1.60714	-0.909931	0.298503	0.825572	0.00810373	0.381103	-1.7845	-1.96405	-1.68249	-1.80278	-0.146911	0.518377
ANK3	0.376741	-0.733158	-0.127229	-1.54258	0.180103	-0.705889	-0.847918	-0.507725	1.15467	-0.120754	0.721358	-1.18425	0.507562	-0.884398	-0.563354	0.507347	1.0149	0.821949	-0.466859	0.23595	0.435973	1.07203	-0.0059762	0.739434	-0.260489	-0.610247	0.648025	-1.62279	0.117762	0.2361	0.153869	-1.70227	-2.09424	-1.40898	-1.946	0.626324	-1.81334	-0.0259226	-1.91211	-0.632884	-0.204133	0.213781
ANKFY1	0.141284	0.0975768	0.103599	0.163809	-0.352605	-0.172971	0.331467	-0.577536	0.00296103	-0.290673	-0.828193	0.408468	-0.182686	0.413546	0.288576	-0.0190193	-0.752815	-0.415723	0.405661	0.00534409	-0.125773	-0.503774	-0.0645971	0.275965	-0.333281	-0.100405	-0.6923	0.328572	0.360947	0.282422	-0.213839	-0.0501707	0.498843	-0.342244	0.174454	-0.245632	0.321321	-0.0828736	-0.471172	-0.449698	-0.415198	-0.0178137
ANKHD1	-0.850503	-0.0081991	-0.174173	0.426359	-0.414837	0.101589	-0.203526	0.724646	-0.341355	-0.145071	0.4503	-0.406048	-0.138466	-0.421551	-0.316171	0.157727	-0.226478	0.0393414	0.0412639	-0.245055	0.120992	0.111392	-0.183383	0.0211335	0.53371	-0.200947	-0.0309852	0.0226889	-0.208244	0.151063	0.117069	0.239625	0.143977	-0.183227	-0.357978	-0.329669	0.600549	-0.529428	0.0901746	-0.631553	0.707601	-0.0385155
ANKIB1	-0.433253	-0.0654764	0.219757	-0.124094	0.101503	-0.125523	-0.327254	-0.250148	0.121443	0.0363133	-0.307624	-0.000350375	-0.181881	-0.520272	-0.718957	0.256019	-0.992151	0.278388	0.0935249	0.0663497	-0.511055	-0.642819	-0.298513	0.333799	0.946235	0.0934359	0.201097	-0.14024	-0.0502993	0.320576	0.631304	-0.350175	-0.0904567	0.375208	-0.276812	0.26656	0.525167	-0.205925	-0.347098	0.45012	0.472276	0.429674
ANKLE2	-0.0129909	-0.112015	-0.358058	0.0031548	-0.817288	0.049563	-0.195689	0.630153	-0.106494	-0.386974	0.711307	-0.156307	-0.0559044	-0.32105	-0.0424818	0.100874	0.150699	0.0770189	0.0290641	-0.0721876	-0.110236	-0.267112	-0.408855	-0.142166	0.139326	-0.0512446	0.291809	-0.514271	-0.30784	0.418325	0.179338	0.168765	0.307436	-0.27991	-0.0793049	-0.0703206	0.044828	-0.268802	-0.0893435	-0.534023	-0.209169	0.323778
ANKMY2	-0.071051	-0.0261061	-0.301621	-0.201877	0.121882	-0.651257	-0.413932	-0.0779689	-0.13942	-0.568805	-0.404581	-0.377851	0.518156	-0.366514	0.503423	-0.883634	-0.51342	-0.178366	-0.745396	-0.595749	-0.0136229	0.302385	0.260745	0.229596	0.594852	0.396759	-0.529385	-0.250443	-0.362812	0.0466661	-0.577988	0.519125	0.282665	-0.366158	0.289776	0.160436	0.627383	-0.496239	0.210752	0.167939	0.0851075	0.327969
ANKRD11	0.121406	-0.0181356	-0.475844	0.462301	-0.681585	0.451502	-0.350681	-0.0809666	-0.0304448	0.209156	0.45673	-0.210275	-0.260435	-0.427693	-0.204115	0.20495	0.649269	-0.00975434	0.00332602	0.517171	0.093192	-0.526449	-0.595473	-0.115415	-0.26016	-0.197557	0.704543	-0.449705	-0.0880638	0.180554	0.149777	0.352371	0.228346	0.063827	-0.542671	0.355209	0.320616	-0.638527	-0.224929	-0.616523	-0.667756	0.310374
ANKRD12	-1.46137	-0.525615	-0.319141	0.138142	-0.00308949	-0.145368	-0.523639	0.859917	-0.847376	0.303009	0.0233891	-0.732879	-1.28115	-0.433168	-0.965958	0.88265	-0.394941	0.710728	0.77823	0.145682	-0.0645712	-0.584293	-0.898019	0.00110163	0.899099	-0.170951	0.706962	-1.15425	-0.291933	0.0320511	-0.123862	0.243859	0.766507	-0.980418	-0.652501	0.366165	0.168025	-1.31898	-0.352875	-0.113801	0.800574	0.0886625
ANKRD13A	0.20163	-0.185902	-0.0254887	-0.403516	-0.323611	0.0988611	0.435827	-0.0147732	-0.234188	-0.116137	0.311553	0.411316	-0.181178	0.192307	0.246407	0.348241	0.114637	-0.312989	-0.891535	0.0007146	0.053626	-0.201544	0.00532665	-0.36806	-0.107615	0.729828	-0.0184154	-0.524421	-0.326098	-0.408258	-0.160595	-0.235218	0.291624	-0.658595	-0.144286	-0.300115	-0.500591	-0.0758312	-0.781851	0.562766	-0.829176	-0.685674
ANKRD16	0.400381	0.10751	-0.222646	0.195047	-0.0635517	-0.706744	0.141384	0.246639	0.512772	-0.176847	-0.0685774	-0.0996472	-0.295046	-0.607077	0.348602	0.217919	-2.48509	-0.0228881	-0.885188	-0.318212	-0.043949	-0.121456	-0.487819	-0.079878	-0.217516	-0.0285366	-0.073897	0.663054	0.117821	-1.88028	-0.322724	-0.100476	-0.660363	0.272108	0.0922798	-0.0961379	-0.284034	0.140598	0.38961	0.0469249	0.766762	0.0464239
ANKRD17	0.246657	-0.144062	-0.285451	0.72058	-0.0317675	-0.0385653	-0.354784	-0.168233	-0.108996	0.584658	0.513344	-0.481483	-0.297135	-0.286275	-0.382764	0.389518	0.223924	0.152402	0.37804	0.297778	0.31	0.23948	-0.378984	0.347541	-0.0182539	0.134468	-0.163257	-0.370898	-0.166005	0.0512787	0.0840734	-0.0829804	0.238051	-0.603183	-0.190796	0.353979	-0.300774	-0.271606	-0.0160978	-0.507888	-0.27032	0.0959943
ANKRD27	-0.500903	0.0958303	-0.425052	0.262445	0.0633893	0.0744648	-0.681292	-0.250656	-0.41875	0.656762	-0.00982224	0.246419	-0.356673	-0.691897	-0.0286865	-0.0886521	-0.0386957	-0.235155	0.192465	0.227403	0.44322	-0.132347	0.0282151	0.823074	-0.263404	0.0231541	-0.227029	-0.0117632	-0.218485	-0.115089	0.238946	-0.146254	-0.0689403	-0.510022	-0.382785	0.0624984	-0.0611016	-0.0992822	0.0599276	-0.0948045	-0.41645	0.880743
ANKRD28	-0.446853	-0.0681376	0.45734	0.326232	0.273659	0.120932	-0.146646	-0.0118939	-0.290205	-0.189177	-0.485121	0.0868104	0.548031	-0.00880694	-0.0292355	-0.421785	0.284716	-0.076134	0.510458	-0.10517	0.382871	-0.13557	0.462594	-0.324219	0.023508	-0.483694	-0.0521406	0.626345	-0.443669	-0.369291	-0.182536	0.0584861	-0.13962	-0.523495	0.258946	-0.130584	0.600574	-0.0679229	-0.0148974	-0.795122	-0.435339	0.14351
ANKRD40	-0.0573949	0.256531	-1.51605	-0.00674457	-0.307828	-0.368555	-0.0876646	0.0825699	-1.23725	-0.20688	-0.315319	-0.51022	0.127006	-0.609422	-0.571526	-0.0584029	0.357087	0.358256	-0.266354	0.321773	0.400349	-0.0461993	0.0108957	0.16865	0.712192	-0.410966	0.440771	-0.372479	-0.548567	0.150191	-0.153672	-0.203313	0.574538	-0.381876	-0.562898	0.10231	-0.131428	-0.902935	-0.715514	-0.545092	0.500429	-0.0921887
ANKRD44	0.574811	-0.439181	0.721649	-0.605884	-0.599621	-0.13018	-0.082517	-0.9407	0.785113	0.0259111	-0.702844	-0.416969	-0.998459	0.120485	0.431491	0.169669	-1.12644	-0.168894	0.320658	0.116934	-2.27231	0.385558	-1.02117	-0.651093	1.29088	-0.320778	-0.34369	-0.643024	0.713231	0.0431874	-1.27621	-0.147693	0.0920122	-0.262293	0.611042	0.359522	-0.0905841	-1.38794	-0.866804	0.0694818	-0.566316	0.159915
ANKRD49	-0.0111435	0.323276	-0.42329	0.153317	0.519975	-0.0875324	-0.00312755	0.597636	-0.173381	0.411351	-0.262658	0.17969	0.348264	0.298947	-0.302631	-0.322666	-0.388408	-0.0918684	0.329722	-0.4016	-0.999553	-0.392098	0.293683	0.0602963	0.0191886	-0.400447	0.464802	-0.146203	-0.719512	-0.65791	-0.380152	-0.508176	0.445071	-0.29792	0.212192	-0.213653	0.284148	-0.409119	-0.581682	-0.419563	0.12338	-0.144542
ANKRD50	-0.0717878	0.422242	-0.119507	-0.175447	-0.407355	0.132626	-0.0216993	0.545391	0.0675628	0.505674	-0.247767	-0.48026	-0.512729	-0.13809	-0.480992	0.586352	-0.857586	-0.0854059	0.0417374	-0.281666	-0.999769	0.0243696	-0.342962	-0.519021	-0.682045	0.17926	-0.416175	-0.105613	-0.0935084	-0.182691	-0.00172155	0.119469	-0.0269709	0.0644196	-0.0991238	0.280156	-0.121577	-0.850082	0.389603	0.384683	-0.417228	-0.717719
ANKRD52	0.212729	0.154861	-0.00112538	-0.16906	0.066196	0.20961	-0.0343538	-0.410107	-0.382818	-0.346465	0.528996	-0.97915	-0.13903	-0.539959	-0.0806592	0.486923	-0.463089	-0.158367	0.0893329	-0.138129	-0.246394	-0.446624	-0.234751	0.000428095	0.11707	-0.123699	0.168617	0.612434	0.366896	0.357569	-1.55527	-0.576466	-0.472671	-0.289798	0.163595	0.00956147	0.223232	-1.0131	0.350471	-0.336624	0.751155	0.21344
ANKRD54	-0.00900089	-0.107295	-0.219914	0.0929874	-0.457205	-0.0557191	0.211791	0.354113	0.201084	0.227805	0.428675	-0.124369	-0.22147	-0.20931	-0.423024	-0.0189387	0.0322112	0.616793	0.241923	-0.00680748	-0.124088	0.343218	-0.321737	-0.40799	0.232607	-0.38433	0.207549	0.233969	-0.0614225	-0.0467803	-0.354453	0.371444	0.0317031	-0.0222307	0.0588098	0.289761	-0.0881386	-0.466517	-0.417407	-0.148574	-0.298154	0.150246
ANKS1A	-0.148437	0.222363	-0.0494253	0.616664	-0.520098	-0.293977	0.0714748	0.498941	0.0323738	0.536587	0.853657	0.105205	-0.266719	-0.368076	-0.429845	0.386347	0.312696	-0.20245	0.370645	-0.151222	-0.213965	-0.335866	-0.33095	-0.310714	-0.101826	0.0977941	0.434415	-0.51216	-0.593648	-0.317311	-0.320435	-0.285006	0.878655	-0.881742	-0.0668882	0.0158739	-0.378863	-0.74611	-1.23996	-0.584875	-0.374386	-0.0981466
ANKZF1	-0.34779	-0.151536	-0.257125	-0.413659	-0.529342	0.177246	-0.0650328	0.152608	-0.11936	-0.0262204	0.176323	-0.326858	0.21981	-0.967181	-0.453699	-0.682889	0.285525	0.028441	-0.149202	-0.122434	0.871291	-0.00322355	-0.13407	0.573319	-0.366944	0.288994	0.0533765	-0.310911	-0.0629314	-0.560219	0.537321	-0.0638981	-0.432972	-0.13374	0.24181	-0.129533	-0.150613	0.381905	0.168772	-0.579243	0.0942772	0.258255
ANLN	-0.579496	0.148031	-1.11565	-0.616202	-1.18339	-0.969009	-0.654858	0.739048	-0.637533	-0.496579	-0.380734	-0.758303	-0.212081	-0.862466	-0.514746	-0.440227	-0.663237	0.120731	-0.378831	-0.649801	0.140894	0.801148	-0.352937	0.456021	0.182971	0.204997	-0.108041	-0.58836	-0.624122	0.13948	1.06568	-0.224647	-0.169211	0.305404	-0.505084	-0.2838	1.12136	0.00711348	0.972015	0.836096	-1.05608	-0.502101
ANO10	-0.371354	-0.324377	0.25042	-0.52052	-1.37942	-0.117286	-0.0976125	-1.51284	-0.226292	-1.54084	-0.640027	-0.0756343	0.136086	-0.135154	0.139156	-0.811936	-0.228676	-1.28014	-0.385026	-0.200776	-1.08096	-0.240027	0.183426	-0.151953	-0.983762	-0.0456333	-0.720742	0.251662	0.00344658	-0.385164	-0.17452	0.304072	0.0635817	-0.0960914	-0.115571	-0.768699	1.1335	-0.00667587	-0.3205	1.61102	-0.704364	-0.0681003
ANO6	-0.248245	0.871	-0.438291	-0.248061	-0.497408	0.564434	-0.0992651	-0.588487	-0.160779	-1.11581	-0.489617	-0.713074	0.0755516	-0.085539	0.219366	-0.540896	-0.682788	-1.16112	-0.674836	-0.286163	-0.997435	0.290655	0.360473	0.512687	-0.714583	-0.0680152	-2.53163	0.425584	-0.248052	0.128792	0.273511	-0.667968	-0.841082	0.251719	-0.736391	-1.06265	0.850883	0.120651	0.108681	0.652515	-0.0337835	-0.526035
ANP32A	0.0485436	-0.423612	-0.725602	0.100336	-0.133223	-0.196636	0.0978753	-0.257298	-0.237526	-0.382715	0.544655	0.708462	0.633253	0.120549	-0.154093	-0.39699	0.39047	0.224624	-0.515069	0.0876272	0.338058	0.168208	0.473936	-0.274602	-0.585799	-0.582525	0.624782	0.6023	0.203735	-0.436009	0.281473	0.123338	-0.171335	-0.213366	-0.161908	-0.509507	0.122178	0.0871352	0.0633507	-0.656814	-0.90748	-0.524422
ANP32B	0.286446	-0.438499	0.083914	0.115089	-0.0295926	0.214984	0.357093	0.213708	0.471275	0.407568	0.0704203	0.620176	-0.186385	0.609695	0.142323	0.0830091	-0.248271	0.187826	0.0745301	0.526257	-0.310202	-0.167456	-0.207932	-0.317737	0.53795	-0.399142	0.307226	-0.222816	0.456976	0.023254	0.240133	0.180173	-0.411412	-0.365102	-0.230946	0.2856	0.292596	-0.144501	0.183726	-0.710405	-0.72101	-0.22782
ANP32E	0.23284	-0.23217	-0.410582	-0.098773	-0.467653	0.28308	0.133752	-0.314754	0.0707331	-0.919612	-0.211422	0.0914164	1.18986	0.424151	0.46807	-0.177177	-0.391187	-0.0817482	-0.504737	0.679301	0.195392	0.33722	1.21452	0.243147	-0.430451	-0.644022	-1.00674	0.050647	0.204518	-1.04835	-1.51844	-0.0712928	0.0636211	-0.220758	0.202984	-0.304325	-1.16385	-1.12101	-0.448934	-0.272957	-1.06561	-0.131329
ANTXR1	0.160087	-0.939818	0.164447	0.763021	-1.92361	0.660104	-0.499036	-1.52786	-1.22637	-1.12858	0.270322	0.432203	-0.325275	-0.0259469	-0.37106	-1.40995	0.405255	-1.39252	-0.144563	-0.178415	-0.478393	-0.129049	0.200399	-1.18387	-0.892087	-1.18137	0.19842	-1.35174	0.511162	0.0250037	-1.693	-0.130318	-0.242946	-1.67497	0.05569	-0.646621	0.931693	-1.58573	1.64439	1.13521	-0.784102	0.134161
ANXA1	-3.36717	-2.61927	-3.84795	-3.15169	-3.72665	-0.512623	-2.39475	-2.50741	-3.68147	-4.33726	-2.5166	-3.18523	-1.69953	-4.65879	-3.31924	-3.11229	-2.75351	-2.75593	-2.12098	-3.05046	-3.92346	-2.09692	-0.309927	0.72234	-3.52781	-2.76292	-2.41337	-0.858942	-3.07401	-2.97698	-1.32289	-2.59277	-4.76992	2.50145	-3.83781	-5.04512	1.59579	-0.726082	1.37097	0.741367	-3.39925	-3.32768
ANXA11	-2.03099	-0.338913	0.46857	-1.14911	0.94588	-0.39112	0.261331	-0.724841	-0.425979	-0.117772	-1.55792	-0.837171	0.0707348	-0.707822	0.638652	0.0958235	-2.31719	-0.501997	1.01461	-0.393933	-0.7135	-0.043216	0.102605	-0.507616	0.379144	-0.540433	0.24416	0.212031	0.770185	-1.01228	0.620683	-1.40886	-0.308953	0.177598	-0.594915	0.378386	0.651768	0.857239	0.44554	0.126944	1.25591	-1.32437
ANXA2	0.179056	-1.46319	-3.07971	-2.25591	-1.75699	-0.870826	-0.543555	-0.385731	-1.66268	-1.33551	-0.194936	-2.32871	-2.11759	-1.61162	-0.972816	-0.54338	-2.40211	-0.512488	-1.09764	-1.83972	-1.1339	0.0943977	-2.03063	-1.87703	-3.45562	-0.876849	0.291164	0.521444	-0.274812	-0.397545	1.25585	-0.96945	-0.974141	0.0821487	-0.26573	-1.02854	2.05995	1.48795	1.27645	1.49422	-1.11125	-1.46396
ANXA3	-1.90132	-2.10321	-2.20113	-1.76957	-1.14693	0.355374	-0.706554	-1.8319	-2.14675	-1.76509	-2.4774	-1.52864	-0.651728	-2.26409	-2.34371	-1.125	-2.71174	-2.28441	-0.76509	-2.02421	-1.99638	-2.86311	-0.644459	0.253534	-2.71611	-1.84092	-1.38901	-1.79059	-2.14072	-1.28835	2.5353	-1.96528	-2.47083	-2.47231	-1.60836	-0.193924	-0.978559	2.86349	1.79563	0.982832	-1.67649	-1.70231
ANXA4	-1.37795	-0.851312	-0.763287	-2.33255	-1.19695	-1.08092	-0.579119	-1.3099	-1.66888	-0.395849	-1.40379	-2.10363	2.04706	-1.86969	-1.57595	-0.596248	-1.53397	-1.6483	-0.749179	-1.32795	-2.10637	-0.599126	1.77087	2.14355	-0.712707	-1.11031	-1.37186	-1.18713	-1.07091	-2.00648	-1.11467	-1.71797	-2.10636	-0.412333	-1.49017	-0.685015	-0.0177376	-0.791728	0.417058	-0.17606	0.446688	-1.01145
ANXA5	0.562256	0.00463674	-1.14441	-0.454326	-0.462318	0.963156	0.411867	-0.350974	0.297071	0.903648	-0.204089	-0.839353	-0.651757	0.478375	0.304622	0.422147	-1.98697	0.036536	-0.107653	-0.888476	-1.12341	0.308589	-0.928367	-1.39183	-0.707556	-1.45461	-1.29527	-0.779504	-2.57803	-0.65155	-0.384898	-0.803529	-0.393275	-0.540501	0.481393	0.0850425	0.583068	0.00594606	0.131438	1.30481	-0.460937	-0.123279
ANXA6	0.583888	-2.07438	-1.39125	-0.889404	-0.101747	-1.35625	-2.00355	-3.28312	-1.26627	-2.19136	-0.909989	-1.63421	-1.58172	0.00165273	-0.502817	-2.83934	0.61979	-0.624932	-2.24537	-2.16408	0.243256	0.842274	-1.90374	-2.38738	0.332093	-0.179769	-0.361494	0.836066	0.205752	-0.156514	-2.28736	0.73693	0.471156	-0.664208	-3.16273	-2.91274	1.29329	-1.4606	0.388317	1.68354	-0.713064	-0.308408
ANXA7	-0.346709	-0.212204	0.180742	-0.631033	0.690984	-0.333679	0.280011	-0.309332	-0.221529	0.326818	-0.945671	-0.323323	0.0712952	-0.0419295	0.14444	0.766151	-1.29865	-0.20261	0.63647	0.0195031	-0.28794	-0.41269	0.100249	-0.232831	0.193865	-0.310124	0.173306	0.176892	0.0958245	0.000665379	-0.674382	-0.599843	-0.088996	-0.207569	-0.24164	0.700777	0.0227827	-0.385095	-0.254386	0.635986	0.527982	-0.547573
AP1B1	0.195617	-0.156379	0.210473	-0.053105	0.153319	-0.0646451	0.300083	-0.18955	0.409245	0.1126	-0.207741	0.0379685	-0.180469	0.0626497	0.0667723	0.195781	0.129166	-0.226008	-0.321394	0.0949684	-0.451589	0.0762282	-0.0274477	0.0760995	-0.17648	-0.181749	-0.0391532	0.0393309	-0.0484727	0.0119497	-0.11942	-0.0771844	-0.299048	-0.273164	0.574415	0.276424	-0.214791	0.032363	-0.771114	-0.255572	-0.0806861	-0.117638
AP1G1	0.163765	-0.207409	-0.149186	0.163742	-0.0152668	0.26534	0.0486854	-0.567203	0.298445	0.330448	-0.0266104	-0.121043	-0.224558	-0.0215313	0.218571	-0.00930569	-0.102315	-0.177665	-0.187299	0.286272	-0.388023	-0.385503	-0.120754	0.246329	-0.208313	-0.422476	0.127665	0.653251	-0.0633647	0.00618155	0.298837	-0.280896	-0.16225	0.100075	-0.000822457	0.448687	0.132653	0.45145	0.240582	-0.236446	0.18599	-0.251322
AP1G2	-0.279653	0.377458	1.09363	-0.452218	-0.154155	-1.03394	0.848528	0.298179	0.53348	0.269049	-1.05597	0.460751	-0.367717	0.555227	-0.322875	0.466657	-0.998808	-0.199009	-0.299144	-0.34213	-1.11602	-0.792633	-0.484208	-0.644803	-0.122694	0.164546	-0.759958	-1.46125	0.0979748	0.325187	-0.00609597	-0.686751	0.359803	-0.718171	0.618405	0.142239	-0.869174	0.118673	-1.25794	-0.893248	0.135308	-0.0859274
AP1M1	0.170545	-0.417148	0.0692229	0.187807	0.260422	-0.285476	-0.222055	-0.389695	0.468294	-0.134081	-0.286409	-0.0388428	-0.47394	-0.00435462	0.168079	0.0676268	-0.00325672	-0.278495	-0.0478027	-0.138992	-0.113436	-0.0712561	-0.311572	0.00353004	0.0251199	-0.215281	0.204206	0.55288	0.18692	0.000963303	-0.400997	0.114155	0.0222625	-0.187825	0.742026	0.00995289	0.441558	-0.200446	0.2744	0.00614814	-0.119445	0.0820488
AP1M2	-0.226283	0.203367	0.303382	-0.563471	0.368895	0.630469	0.65282	0.338584	-0.136431	0.676952	0.398758	0.375324	0.45586	0.30062	-0.167955	0.463063	-2.03849	0.240883	0.123972	0.470801	-2.36404	-2.119	0.580693	0.490189	-1.43401	0.232608	0.378055	-2.23399	-1.81469	-0.123131	0.829056	-1.95571	0.0517246	-2.47291	-2.02152	1.00782	-1.76931	0.995923	-1.90594	-2.25101	0.877885	-1.78609
AP1S1	0.0206421	-0.124465	0.212552	0.301404	-0.020624	-0.118093	-0.0546568	-0.432941	0.378568	0.130625	0.239544	-0.134128	-0.520899	-0.0667507	0.333502	0.336561	-0.464858	0.0896529	-0.373547	-0.289506	-0.505514	-0.279077	-0.305415	0.0786228	0.0256771	-0.207738	0.388186	0.753659	-0.381123	0.140443	0.32972	-0.114516	-0.0538403	-0.145278	0.0657207	0.667538	0.511091	0.11625	0.239675	-0.730859	0.567556	-0.444853
AP1S2	0.0953755	-0.083337	-1.23671	-0.0129394	-0.654	0.666518	-0.86744	-0.126272	0.270462	0.688318	-0.585101	0.292646	0.412283	-0.798147	-0.0909729	0.267512	0.78112	0.136728	0.480399	0.420212	-0.012141	-0.0041385	0.131497	-0.00981518	-0.257701	0.050608	0.628343	-1.09134	0.60981	-0.192502	-0.968919	0.0108399	0.0369798	-0.878763	-0.0124019	-0.0051793	0.800617	-0.64752	-0.246789	1.06867	-1.53677	0.460319
AP1S3	0.386292	-0.0231296	-0.00111695	-0.373522	-0.625669	-0.020873	0.290699	-0.579	0.28435	0.249593	0.131708	-0.779428	-0.689371	-0.457735	0.0141153	0.105144	-1.17022	-0.45995	0.512651	-0.240005	-0.22808	-0.736822	-0.902036	0.627301	0.377165	-0.33102	0.0648512	-0.130567	-0.703362	0.0596826	1.13143	-1.44368	-0.583654	0.720442	0.0320885	0.348277	-0.146387	1.12055	0.71017	-0.55757	0.671245	-0.997699
AP2A1	-0.178093	-0.194471	-0.122515	-0.115915	0.336144	0.12689	-0.0913161	-0.0500614	-0.258027	-0.293856	-0.758005	-0.309133	-0.121277	0.0229378	0.144892	0.0717585	-0.0307222	-0.0781042	-0.605726	-0.0122909	-0.698782	0.11117	0.012628	-0.333943	0.0964872	-0.128021	-0.0811908	0.298234	0.282738	0.352982	-0.0189498	0.00964402	0.227173	0.113694	0.0853936	-0.165632	0.0589295	0.114608	-0.335054	0.711008	-0.520768	-0.302613
AP2A2	0.245058	-0.173714	0.185116	-0.320401	-0.0682766	-0.346454	0.241903	0.0798895	0.180378	-0.757696	-0.582413	0.00408273	0.625	-0.325115	-0.0792093	-0.0348213	-0.114625	0.0193675	-0.749697	-0.466043	-0.356515	0.112603	0.671092	-0.29217	0.134761	0.136282	-0.749414	0.115022	0.0536866	-0.156993	0.0371536	-0.125807	-0.121804	0.0515051	-0.834243	-0.0479305	0.172934	0.228781	0.459375	-0.273425	0.00890695	0.329437
AP2B1	-0.0664218	-0.16368	-0.00920795	-0.0844138	0.190131	-0.0137033	0.141384	-0.182087	-0.162773	-0.309122	-0.750274	-0.256006	0.155785	-0.114228	0.112212	0.0275459	-0.204507	-0.0344422	-0.647051	0.0196966	-0.459222	-0.15838	0.238918	-0.551119	0.166893	-0.112574	-0.450276	0.444739	0.26219	0.278529	0.125298	-0.29588	0.208911	0.32506	-0.174984	-0.00622267	0.277219	0.205975	0.424291	0.188745	-0.245563	-0.0540148
AP2M1	-0.144764	-0.323885	-0.207295	-0.253894	0.207595	-0.269818	-0.264894	-0.00590024	-0.266516	-0.508506	-0.562138	-0.0532528	0.0333224	-0.188642	0.0911392	0.181721	-0.257908	0.0449923	-0.562493	-0.531864	-0.233037	0.0658787	0.303914	-0.280054	0.322511	0.196789	-0.108972	0.328914	0.305104	0.272135	-0.0880436	0.00543333	0.263847	0.109341	-0.500969	-0.0951019	0.451104	0.166992	0.370401	0.717065	-0.112392	0.14282
AP2S1	-0.045268	-0.0956809	-0.00973276	-0.194953	0.168581	-0.128044	0.0307134	0.056593	-0.0121468	-0.336604	-0.477878	-0.0978607	0.138368	-0.0973778	-0.0114313	0.0146824	-0.0578402	0.0377688	-0.451045	-0.332914	-0.323369	0.0867995	0.368809	-0.455865	0.190922	0.0225263	-0.399182	0.219124	0.268014	0.0461803	-0.0564251	-0.150807	0.152597	0.10366	-0.16479	-0.0291805	-0.106333	0.0429681	0.0178141	0.299208	-0.140751	0.0831617
AP3B1	-0.232592	-0.00946549	0.257886	-0.491532	0.0502598	-0.30798	-0.434531	0.275378	-0.318675	0.0944353	-0.263897	0.0225878	-0.397385	-0.2786	-0.325993	0.200937	-0.0165663	-0.0406832	-0.273815	-0.434543	-0.269028	-0.00991832	-0.259283	-0.257319	-0.0780415	-0.237644	-0.451341	0.443855	-0.14681	0.150688	-0.0829791	-0.303313	-0.398365	-0.161026	0.193068	-0.430517	0.638127	0.0265368	0.635042	0.255439	0.238427	-0.485088
AP3B2	0.526808	-0.318356	-0.059148	0.0727762	-0.127662	-0.176561	0.587281	-0.1504	0.718793	-0.235055	0.175144	0.0698581	0.0062008	0.517804	0.397357	-0.084198	0.190068	0.36201	-0.28398	0.355043	-0.745047	0.572404	-0.13564	-2.59492	0.150641	-0.0929948	0.0855926	-1.32332	0.735924	0.109089	-1.6172	0.542599	0.282477	-2.05924	0.626094	-0.453648	-2.23563	-1.77059	-1.81684	-2.30701	-0.84776	0.716315
AP3D1	-0.00398902	-0.127046	0.220251	-0.23701	0.0131882	-0.457566	0.0734474	0.111521	0.113575	-0.0804666	-0.00364803	0.0232405	-0.339883	0.117939	-0.0659443	0.231608	0.142599	0.0650986	-0.241413	-0.123934	-0.474281	0.19238	-0.291467	-0.2511	-0.0718579	0.160025	-0.175802	0.118363	0.170982	-0.030121	-0.458926	-0.0380262	-0.201312	-0.371316	0.419824	-0.61676	0.26353	-0.184284	0.251164	-0.0424289	-0.00500491	0.0501474
AP3M1	-0.36561	-0.282433	0.0860839	-0.330761	0.0188117	-0.338761	0.0554277	-0.201973	-0.159066	-0.0509015	-0.101625	-0.417691	-0.174224	-0.236045	-0.070829	0.175318	-0.0634923	0.17365	0.131003	-0.25942	-0.199653	0.287579	-0.166341	-0.515261	0.187352	-0.0956123	-0.210478	0.314697	0.146716	0.191554	-0.239136	-0.117689	-0.00873924	-0.28262	0.313939	-0.16609	0.547803	-0.207824	0.472581	0.114067	0.032238	-0.155261
AP3M2	0.856543	0.0877807	0.208567	0.0503695	-0.201142	-0.163454	0.0304009	0.590813	0.54922	0.210242	-0.0130542	0.486944	-0.185429	0.513714	-0.18515	-0.0903604	0.23983	-0.159193	-0.902265	0.222091	-0.942	-0.0661834	-0.316089	-0.707075	-0.113815	-0.400254	-0.215323	-0.161444	-0.105913	-0.145722	-0.765554	0.17332	-0.0350615	-0.721709	0.586669	-0.987748	-0.590952	-0.525742	-0.480168	-0.49757	-0.104613	0.303894
AP3S1	-0.566878	-0.234998	-0.234379	-0.235942	-0.10373	-0.519982	-0.787664	0.516214	0.0457916	0.195429	-0.0899065	-0.381941	-0.433457	-0.0220725	-0.2088	0.445976	0.294288	0.217227	-0.123005	-0.237088	0.201544	0.379384	-0.526791	-0.354352	0.227505	0.0435424	-0.372519	-0.271751	0.138212	-0.161757	-0.0783798	0.140424	0.338094	-0.849587	-0.353255	0.0295118	0.349718	-0.635087	0.557099	-0.0330885	0.409477	0.240299
AP4B1	0.295658	-0.10564	-0.34529	0.0565596	-0.181019	-0.0689312	0.131058	0.010558	-0.41865	-0.382364	-0.529154	0.306301	0.0830807	-0.114088	-0.0275041	-0.079585	0.0616564	0.150714	0.200886	-0.197618	-0.313056	-0.119734	0.160249	-0.316659	-0.294892	-0.209622	0.491246	0.401026	0.223324	-0.03699	-0.481175	-0.208845	-0.333441	-0.0343746	0.492194	-0.23162	-0.272208	-0.41504	-0.0339606	0.196607	0.0713241	-0.0422063
AP4E1	0.363098	-0.0929942	-0.35752	-0.0514792	-0.130108	-0.180457	0.151243	0.282192	-0.253529	-0.30615	-0.560978	0.196649	0.154824	0.0144544	0.055168	-0.25161	0.11809	-0.00524104	0.102653	-0.155578	-0.389831	0.00981043	0.219111	-0.558799	-0.215662	-0.325275	0.526678	0.221011	0.276303	0.19169	-0.538413	-0.219297	-0.403663	-0.154987	0.514802	-0.448035	-0.259669	-0.323465	-0.170873	0.312573	-0.450066	-0.0333202
AP5B1	-0.147374	0.60749	-0.00305005	-1.15243	0.0540327	-0.696554	0.109388	-0.0376221	-0.203822	0.558686	-0.00709636	-0.0597399	0.14403	0.25561	-0.444111	-0.642785	-0.370564	-0.489553	-0.338199	-0.0099616	-0.411816	-0.873164	0.16442	-0.309333	-0.0332009	-0.443071	0.222692	0.552458	0.0698567	-0.839113	-0.0158577	-0.366867	0.146766	0.544759	0.272342	0.0596265	0.394017	0.117072	-0.234087	0.135818	0.271652	0.186417
AP5M1	0.0499142	0.182774	0.15776	-0.29742	-0.00116414	-0.0174408	0.0389012	0.317053	-0.0204712	0.21763	-0.0550127	0.21724	0.0767316	0.233703	-0.0834963	-0.270923	0.194711	-0.0742131	-0.84444	0.137083	0.50541	-0.803397	0.0307027	-0.0214485	0.530729	-0.30268	0.357576	-0.131754	0.154898	-0.347506	-0.213467	-0.319694	0.560979	-0.130967	-0.0631379	-0.303288	-0.124066	-0.204996	-0.514802	-0.062172	-0.15181	0.08895
AP5S1	0.187097	0.0218127	-0.170835	-0.0564898	0.19068	-0.0861746	0.0671938	0.0068847	0.120198	0.307495	0.0934848	0.370233	-0.221058	0.154681	-0.33426	-0.149611	-0.12779	-0.360532	-0.570009	-0.0345075	-0.299001	-0.560589	-0.291669	-0.0151838	-0.227493	-0.05202	0.0744539	0.2504	0.0607312	-0.317274	0.0270994	-0.372305	0.0441575	-0.141535	0.214216	-0.168534	0.2373	-0.0379157	-0.39164	0.067403	0.257332	-0.184177
AP5Z1	0.028053	0.239229	-0.194636	-0.00298191	0.179615	-0.138542	0.133111	0.146123	0.050369	0.411657	0.112061	0.185282	-0.422023	0.161005	-0.138998	-0.359468	-0.124469	-0.353081	-0.293408	-0.0960763	-0.162216	-0.61186	-0.228573	0.0889316	-0.253174	-0.189746	0.232302	0.257565	0.212401	-0.0463295	0.0133524	-0.350577	0.0308353	0.14332	0.202827	0.0403458	0.472809	0.122146	-0.282867	-0.000260368	0.355559	-0.0689692
APAF1	-0.191627	0.237163	-0.158069	-0.97799	0.0970746	-0.269213	-0.269577	-0.900821	-0.168169	0.0167906	-1.26801	0.679636	-0.571352	0.123306	-0.447569	0.337942	-0.807671	-0.316359	-0.780835	-0.608221	-0.32042	0.0259002	0.0895197	-0.701545	0.0800622	-0.299584	-0.534004	0.123324	-0.254875	-0.958785	-0.909172	0.284759	1.1619	-0.316135	-0.0219964	0.0209711	0.206536	-0.867549	0.00698551	0.43225	-0.587206	0.947113
APBB1	0.425002	0.000668765	-0.542591	-0.0147671	-0.433956	0.274809	0.531822	-0.154992	0.304037	-0.714964	0.319896	0.226379	0.0997707	-0.0856783	-0.210267	-0.148588	0.103241	0.0965966	-0.562342	0.0470771	-0.155919	0.487973	0.059579	-0.362225	0.134025	0.356348	-0.0955132	-0.780875	0.128101	0.0211294	-2.26064	0.084478	0.49438	-1.01661	-0.596355	-0.366568	0.0631801	-2.14012	-0.228572	-0.240292	-0.743678	0.395893
APBB2	-0.214451	-0.28694	-1.00202	0.0189137	0.22343	-0.533688	-0.580052	0.865005	-0.229973	0.125562	0.0433437	-0.810097	-0.188865	-0.689875	-0.765351	0.0697041	-0.112292	1.13668	-0.486792	-0.811401	-0.480118	-2.02114	-0.0667969	-1.34172	0.430885	0.758682	-0.378151	-0.971576	-1.12752	-0.124807	0.939764	-0.840178	-0.00777283	0.386516	-0.712348	-0.497414	0.993825	0.38131	0.974157	0.399471	-0.793594	-0.0689206
APC	-1.24204	-0.142074	-0.273917	-0.315633	0.447213	-0.190094	-0.807484	0.629736	-0.599591	-0.393705	0.433485	-0.594468	-0.542936	-0.156051	-0.682673	0.361955	0.583236	0.105301	-0.721879	-0.298965	-0.381189	-0.512576	-0.369848	-0.551065	0.098951	-0.307848	-0.684094	-0.0981373	-0.296212	0.454849	-0.435601	0.355488	0.755339	-0.665425	0.0123976	-0.136311	-0.247184	-0.96639	0.21527	-1.42273	0.637542	-0.13183
APEH	-0.281589	0.300608	0.0537436	0.181753	0.139714	0.161003	-0.12178	0.0872869	-0.21378	0.403524	-0.412572	-0.0549848	0.149666	-0.136755	-0.245723	0.357641	0.351675	-0.10377	-0.540586	-0.26662	-0.206533	-0.0170686	-0.0323811	-0.287063	-0.182232	-0.369835	-0.26528	-0.119184	-0.825885	-0.636008	-0.0424002	-0.113742	-0.55251	0.0549946	0.849049	-0.539014	0.181682	0.359691	-0.395226	-0.252113	-0.61539	0.369363
APEX1	0.0962701	-0.0973586	0.274668	-0.0787116	-0.0454314	-0.285958	0.0638426	-0.00911023	0.030958	0.30153	0.0341128	0.456298	-0.00539255	0.463725	0.82337	0.408291	0.45742	-0.22383	-0.235982	-0.232527	-0.61049	-0.0765297	0.00564758	0.035983	-0.313563	0.0481192	0.556691	-0.0503971	0.381951	-0.596929	0.0376818	-0.0475848	0.269034	-0.733572	0.443503	-0.323901	-0.384129	0.530504	-0.601402	0.153782	-1.10598	-0.293427
API5	0.103524	-0.100636	0.355868	0.0412236	-0.186278	0.154552	0.118504	-0.173792	0.12009	0.283442	-0.0926809	0.537911	0.101444	0.0787573	0.126381	0.165412	-0.0812059	0.146708	-0.217917	0.107621	-0.13178	-0.0340244	0.201866	0.135635	0.280752	-0.26205	0.139947	-0.177377	-0.164457	0.054112	0.121461	0.0292497	0.0279481	-0.262072	-0.126567	0.177202	0.124316	-0.0020551	-0.00451453	-0.53785	-0.305581	-0.193971
APIP	0.415385	-0.0862621	0.730443	-0.277999	0.517733	0.0594905	0.150331	0.0931988	0.348625	0.027489	-0.505278	0.448416	0.371807	-0.571193	0.348735	-0.730609	-0.731363	-0.0124915	-0.531078	0.424255	-0.363984	0.348237	0.350026	0.323752	0.730908	-0.171763	0.941984	-0.4956	-0.109277	-0.277869	-0.370701	-0.12754	0.342245	-1.35733	-1.44572	0.396961	-0.499171	-0.281552	-0.415244	-0.681332	-0.878614	-0.137695
APITD1; APITD1-CORT	0.136598	0.175875	-0.891411	0.151934	-0.815242	-0.249651	-0.340445	-0.168906	0.269232	0.992168	-0.125468	0.918962	-0.282715	-0.488376	-0.812633	-0.016198	0.243128	0.212186	0.0208681	-0.0151049	0.153403	-0.0764149	-0.153358	0.131656	0.225046	-1.07396	0.220121	0.0868369	-0.910937	0.347824	-0.479194	0.485466	-0.396211	0.272658	-0.630658	0.0643367	-0.16854	-0.484136	-0.0834468	-0.8228	-0.0861538	0.291235
APLP2	-0.50617	-0.281668	0.379418	0.364046	0.165467	-0.573751	-0.114584	-0.404862	-0.0618153	1.13462	0.275292	0.392666	0.204228	-0.279353	-0.448445	-0.0704347	-0.508135	-0.40792	0.0478712	-0.859313	-1.32932	0.20909	0.239875	-0.594393	0.135077	-0.243988	-0.770385	-0.326573	-0.803042	0.177279	0.348023	-0.299305	0.288804	0.499837	-0.346567	0.198774	0.139574	-0.0141444	0.0379438	-0.589886	-0.12476	-0.493153
APMAP	-0.0937357	0.0630912	0.813753	-0.090829	-0.106609	-0.0894905	0.0445533	0.65323	0.22364	-0.858749	0.0163126	-0.0506137	-0.253518	0.205049	-0.0586309	-0.768705	0.494106	-1.0682	0.827942	-0.0714394	-0.664858	-0.196719	-0.231506	-0.302141	-0.348393	0.384831	0.310808	-0.162581	0.1781	-0.195965	-0.132028	-0.0175785	-0.168312	-0.380769	0.217463	-0.570549	0.1587	0.22222	-0.328864	0.368681	-0.370743	0.300875
APOA1	0.400662	0.326338	1.21536	0.278567	0.552419	-0.251539	0.655045	-0.99668	-0.00518829	0.498402	-1.26315	-0.555847	-0.746697	-0.717137	-0.483977	-1.05454	0.572409	-0.320951	2.39925	0.532954	-0.890812	-1.29572	-0.778004	-1.38937	-0.873428	-0.0205261	-0.747858	-1.55269	0.0939906	-0.439596	-0.263567	-1.30757	-0.742914	-2.23225	-1.4788	0.00109893	-0.673901	-2.06908	-1.14998	-1.79852	-0.223395	0.351082
APOA1BP; NAXE	-0.274295	-0.314077	0.756554	-0.212894	0.102254	0.344176	-0.146997	-0.31052	1.04634	-0.1819	-0.136592	-0.0394534	0.425856	0.00749027	-0.711708	-0.330397	-0.502914	0.74094	0.633342	-0.620647	-0.837986	0.145221	0.376686	-0.894063	0.506832	-0.274119	-0.412585	-0.169425	0.373337	-0.640153	-1.31665	-0.353859	-0.309106	-0.328449	1.31618	0.136601	-1.45179	-0.961163	-0.649149	-0.917627	0.440365	0.0197363
APOB	-0.989677	-1.51065	-0.106287	-0.269819	-0.486139	-0.780768	-1.14427	0.361804	-0.899125	0.837944	-0.277623	0.5765	-0.840655	-0.135305	0.157275	0.117619	-1.45863	-0.0345252	-0.207042	-0.469766	-0.622169	-0.549511	-0.716506	-0.351515	-0.237362	0.468471	0.0702884	0.244062	-0.127916	0.0230103	1.4768	-0.196381	-0.174461	0.507499	-0.854334	-0.359668	0.596585	0.765566	1.61935	-0.297838	0.0928268	-0.010108
APOBEC3B	-1.62928	-1.66875	-0.948136	-1.51942	0.269136	-0.845637	-1.96684	-1.2843	-0.723901	1.07234	-1.91784	-1.28835	-1.9602	-0.406076	0.437584	-1.37106	-1.80981	-0.958845	0.5103	-1.46358	-0.733022	-1.36878	-1.95413	-1.75534	1.4717	-1.40552	-1.51507	0.312822	-1.67964	-0.712201	0.725221	-1.62604	0.787295	1.02505	-0.705113	1.35113	1.35645	0.80662	0.3076	0.226318	1.31556	-0.470351
APOE	-0.490213	-0.205969	0.398884	-0.363134	0.0660104	0.322247	0.138151	-1.0029	-0.315324	-0.0388683	-1.25346	-0.834144	-0.831539	-1.18907	-1.13466	-0.799991	-0.430993	-0.727791	1.16864	0.0467447	0.288123	-0.945077	-0.493789	-1.10894	-0.397018	-0.170293	-0.574411	-1.5916	2.16225	-1.04255	-0.713121	-1.44909	-0.710376	0.647383	0.646723	-0.417143	-1.49973	-0.799652	-0.228532	-1.64675	-1.18393	1.18812
APOL2	0.0804656	-1.10851	1.31613	-1.27476	-0.313185	0.132353	-0.506958	0.329099	-0.592401	-1.32247	-0.266478	-1.11755	-0.99537	-0.288014	-0.358705	-0.791476	-1.74541	0.0426987	-1.09828	0.150454	-1.58834	-2.00124	-0.911698	-0.257649	0.703253	0.301587	-1.15519	-0.28776	0.361637	0.458876	1.12323	-2.34209	0.122917	0.123452	0.700898	0.260958	0.99704	0.611259	-0.542352	0.332692	-1.01857	0.153239
APOO	0.214083	0.292792	0.465729	0.105688	0.140056	0.300068	-0.0518464	0.239334	0.395782	-0.63768	0.116066	-0.0927618	0.2971	0.500571	0.243442	-1.06758	0.165694	-0.694818	0.407969	-0.566727	-0.653317	0.0126267	0.0418539	-0.0313031	-1.36022	0.137836	0.0295072	0.226398	0.0703507	-0.0643594	-1.04707	1.05185	-1.19563	-0.00751685	0.170305	-0.0716401	-1.1414	-1.00487	-0.7298	-0.881792	-0.042061	0.035124
APOOL	0.316934	0.833512	0.179481	0.512361	0.0936917	-0.103053	-0.296995	-0.46519	-0.0207269	-0.706479	-1.26023	-0.628218	-0.702561	0.279221	-0.055682	-0.953224	0.285603	-0.45595	0.758896	-0.978641	-0.287194	-0.63597	-0.574946	0.605839	-1.05488	0.424842	-0.120798	0.085078	-0.149986	0.25744	0.065002	0.521938	-0.340608	0.481588	-0.344601	0.236901	-0.281353	0.0153095	-0.530896	-0.623959	0.591989	-0.321693
APP	0.26759	0.0347387	0.569083	0.517521	-0.419821	-0.399946	-0.437509	-0.235118	0.152532	0.467184	0.42108	-0.577526	-0.414912	-0.205404	-0.0571014	-0.282983	0.141216	-0.0920734	0.0403319	-0.643596	-0.83003	0.971961	-0.594932	-0.354779	0.40922	0.680723	-0.031669	-0.551693	0.465776	0.0107518	-0.0113359	-0.618581	0.0844258	-0.18945	-0.868735	0.271933	-0.295823	-0.173413	0.0770573	-0.277749	-0.0829344	-0.158631
APPL1	-0.286497	-0.137845	0.270062	-0.496499	0.136834	0.594807	-0.129247	-0.438836	0.361913	0.273882	-0.686428	0.387499	0.0916634	0.289111	0.230575	0.447911	0.0282385	0.211944	0.292224	0.250495	-0.244557	-0.15439	0.0773437	-0.312098	0.300563	-0.267745	-0.442324	0.22935	-0.518452	-0.469025	-0.269675	0.706242	-0.183099	-0.383927	0.234762	0.125752	-0.59344	-0.223483	-0.785487	-0.120138	-0.738868	0.125581
APPL2	-0.513942	1.06032	0.229661	-0.61761	0.712984	-0.00988533	-0.139827	0.168406	0.344522	0.117366	-0.665462	0.34492	-0.648309	-0.0266708	-0.54826	-0.1278	-1.15785	-0.117522	-0.664067	-0.336324	-0.872367	-0.967362	-0.376864	-0.487612	0.443994	-0.191092	-1.25679	-0.259109	-0.865671	-0.751843	-0.603636	-0.845318	1.01071	-0.628551	-0.0933828	0.476779	-0.166081	-0.565423	-0.343905	0.457736	0.337423	0.277739
APRT	-0.190994	-0.979604	0.0975302	0.25188	-0.64879	0.127552	0.73576	-0.2333	0.898296	0.916952	0.472243	-0.901398	-0.00373562	-0.730632	0.0970911	-0.301898	1.22933	-0.00986773	0.140238	0.318761	-0.574431	-0.89802	-0.186725	-0.0318004	-0.456537	-0.785635	-0.0731417	-1.80503	-0.786326	-0.740694	-0.0606085	-0.74523	-1.4486	0.255544	0.247717	0.130412	0.285577	0.220485	0.715024	-1.14046	-0.156257	-0.168616
APTX	-0.105226	0.12671	-0.124881	-0.00670113	0.446137	0.433355	0.0881065	0.262849	-0.55011	-0.0831984	0.262012	0.027942	-0.083297	0.220104	-0.479253	0.178678	0.378909	0.143937	-0.138267	-0.246277	-0.32137	-0.207329	-0.165555	-0.490581	-0.0783662	-0.064865	-0.427846	-0.274075	-0.0521375	-0.409637	-0.0867973	-0.291193	-0.242442	0.00900518	-0.18383	-0.0673484	-0.184632	-0.0320745	0.159157	-0.475422	0.0909795	-0.108829
AQR	0.0742316	0.0624755	-0.178774	0.0596297	-0.194443	0.296852	0.174949	0.0120267	-0.0891487	0.0826259	0.135204	0.127071	-0.0865898	0.252937	0.0649197	0.0203831	0.171076	0.21791	0.0675087	0.108514	0.0285389	-0.0739418	0.174432	-0.188897	-0.018776	-0.151093	0.274368	0.193159	-0.0291162	0.240561	0.0116987	-0.198502	-0.0266294	0.182936	0.0323133	-0.00354675	-0.00400032	-0.0848238	-0.368456	-0.948555	-0.337349	0.0615553
ARAF	0.00870614	-0.528233	-0.242995	-0.384407	0.103825	-0.208811	-0.224012	0.244889	0.0358315	-0.0932499	0.000355177	-0.192727	-0.119549	0.103827	0.307177	0.29705	0.176658	0.0718276	-0.0185133	0.771045	0.0359899	0.348717	-0.289806	-0.198536	0.0640368	0.142926	-0.227606	-0.0630725	0.466516	-0.448608	-0.29138	0.393584	0.152534	-0.341416	-0.266495	-0.633671	-0.112219	-0.0422631	-0.173586	0.262696	0.139351	0.27669
ARAP1	-0.0836647	-0.416625	0.720705	-0.525273	0.325241	-0.88933	0.0804298	0.427355	-0.0739784	0.251989	-1.19568	-0.341619	0.0826851	-0.615705	-0.608693	0.127924	-1.50686	-0.0804338	-0.0345735	-0.731039	-0.0891356	-0.0623329	0.137253	0.318079	-0.0601773	-0.195699	-1.35623	-0.279119	0.279169	0.482135	0.528432	-1.26307	-0.116132	-0.486962	0.609413	0.188209	0.253259	0.391688	-0.787588	-0.215329	0.518528	-0.262638
ARCN1	-0.228638	-0.0983321	0.0281013	-0.20867	0.0127812	-0.207955	0.00407396	0.0566497	0.0947333	-0.167449	-0.439084	-0.0439135	0.173579	-0.0903632	-0.176502	0.135937	-0.40043	0.134182	0.0672764	-0.229119	-0.0181813	-0.153987	0.108614	0.289219	0.141958	9.003e-06	-0.372588	-0.00275148	-0.428226	-0.18594	0.285855	-0.319208	0.280085	-0.207767	-0.0905883	0.502159	0.351558	0.28609	0.306032	0.158617	0.43833	-0.187792
ARF4	-0.282331	-0.211079	-0.309214	-0.175193	0.0223916	0.0862524	-0.207115	-0.429624	-0.45431	-0.248728	-0.742174	-0.124551	-0.155191	-0.0284901	-0.362174	-0.309599	-0.0445528	-0.381834	-0.18917	-0.0680805	-0.451225	-0.236713	0.20103	-0.33545	-0.305894	-0.0312574	-0.535674	0.521486	-0.487305	-0.618694	0.295728	-0.0176438	0.304708	-0.487143	0.241785	-0.204891	0.127086	0.511059	-0.0126863	0.880231	-0.524469	0.113753
ARF5	-0.252039	0.120696	0.0831463	-0.0322161	0.130521	-0.208844	0.737177	0.125703	0.465325	0.22284	-0.585029	0.31808	0.295993	0.193734	0.142674	0.16652	-0.718426	-0.260697	-0.478228	0.263088	-1.07073	-0.890394	0.672029	-0.141956	0.136348	0.177024	-0.31764	-0.188037	0.249103	-0.100952	-0.897436	-0.441532	0.159609	-0.155685	-0.209968	0.156965	-0.661352	-0.72709	-0.557076	-0.405069	0.0961859	-0.407743
ARF6	-0.0973916	-0.341053	0.914976	-0.28537	-0.152054	-0.184165	0.538093	-0.144162	0.224582	0.153059	-0.287223	-0.0385651	-0.288774	0.497708	0.471163	0.0274259	0.0726728	-0.397773	0.210931	-0.282665	-0.86373	-0.195814	-0.15107	-0.6852	0.178301	-0.304373	-0.355243	-0.350854	0.174698	0.0139423	0.616976	-0.591552	0.348321	-0.693146	-0.0484361	0.0756607	0.19512	0.993062	-0.260259	-0.0248701	-0.898063	-0.356653
ARFGAP1	-1.17003	0.288056	-0.755166	0.267261	-1.03235	-0.934897	-0.999136	-0.494899	-0.94028	0.141865	0.025725	-0.69868	-1.22824	-0.852273	-1.08722	0.384611	-0.310538	0.0183488	-0.320754	-0.884112	-0.0165687	0.323661	-1.11048	1.16224	0.0889201	0.203675	0.5448	-0.472574	-0.816848	-0.471418	0.441863	-0.315319	0.977918	-0.510369	0.398715	0.155358	0.740117	0.0817073	0.601754	0.353326	0.704044	0.37921
ARFGAP2	-0.57091	0.496751	0.312495	0.221972	-0.57097	-0.782822	-0.197608	0.633112	-0.132061	0.47767	0.330314	-0.476635	-0.56937	-0.879492	-0.830117	0.467904	-0.262805	0.783204	-1.23891	-0.625836	-0.0225327	0.0146552	-0.439622	0.0772241	0.590515	0.0218737	0.380288	-0.694354	-0.592536	-0.0105392	0.431063	-0.527123	0.658241	-1.35702	-0.530641	0.301619	0.223715	-0.253354	0.0681994	-0.0705042	0.599319	0.0370433
ARFGAP3	-0.809532	-0.154939	-0.33298	-0.898692	-1.41077	-0.466809	-0.869	0.0479176	-0.420267	0.142912	-1.07882	-0.888669	-1.07159	-1.09668	-1.27493	0.872516	-0.735975	0.117942	1.00866	-0.611833	-0.137319	0.485305	-1.21089	-0.598872	1.51024	0.379801	0.669605	-0.487881	-0.524026	-0.338886	-0.361633	-0.011264	0.598137	-0.468552	0.29841	1.33391	0.585113	-1.12332	-0.280889	0.350248	0.253595	-0.237277
ARFGEF1	-0.249644	0.580413	0.570547	0.0777635	0.16248	-0.331905	-0.361868	-0.29012	0.0175354	0.29272	-0.866929	0.186892	-0.326239	-0.0615874	-0.222807	-0.150163	-0.607515	-0.0922129	-0.268276	-0.309144	0.036308	0.098186	-0.257864	-0.496065	0.220224	-0.255581	-1.02919	0.153956	-0.895217	-0.315128	-0.398194	0.276885	-0.0602646	-0.201953	0.412669	0.436216	0.139905	-0.432732	0.0025237	-0.130294	0.601748	-0.578643
ARFGEF2	-0.351081	0.102626	0.389831	-0.309171	0.2023	-0.666886	-0.1815	-0.848364	0.0358086	0.356639	-0.824	0.195886	-0.316067	0.0226351	-0.359227	0.514979	0.132273	-0.186822	0.415228	-0.293334	-0.300192	-0.21177	-0.598777	0.339684	0.179582	-0.229982	-0.205488	0.387501	-0.36725	-0.482687	0.253532	-0.269312	0.133408	-0.0457381	0.0868038	0.255968	-0.0279608	0.189302	0.0293837	0.250118	0.298839	0.145466
ARFIP1	-0.140281	0.184404	0.642178	0.236309	-0.302941	-0.159681	0.350069	-0.333682	0.229835	0.593602	0.0157455	-0.222967	0.0561759	0.0506521	-0.428724	0.599479	-1.08019	-0.180089	0.413485	0.0247983	-0.269715	-0.152747	0.0452895	-0.0309973	0.371369	-0.371897	-0.494945	-0.154216	-0.476414	-0.0194723	0.457231	-0.383682	-0.0281553	-0.87128	-0.516704	0.602971	0.0798815	0.307501	-0.116278	0.0255483	0.546859	-0.17609
ARFIP2	-0.229194	0.578595	0.234432	0.033453	0.197935	-0.610734	0.527543	-0.189657	0.218932	0.44954	-0.578826	-0.0637177	-0.353964	-0.498166	-0.321225	0.232407	-1.33983	0.233609	0.319695	-0.553116	-0.573632	0.289032	-0.236028	-0.0218024	0.26366	-0.0142154	-0.870811	-0.711914	-0.817413	-0.22091	0.561873	-0.556405	0.0905377	-1.0651	-0.81726	0.315653	0.0438453	0.195694	0.16129	-0.738257	0.65207	0.209264
ARFRP1	-0.0892179	0.0756898	0.559842	-0.143866	0.00299066	-0.565459	-0.329622	-0.488564	0.320552	0.19877	-0.574744	0.322641	0.208278	0.202281	-0.0518759	0.19519	-0.591039	0.350033	-0.361597	0.00351443	-1.24882	-0.309839	0.0374858	0.38574	0.237195	0.0425832	0.0132326	-0.43504	-0.415556	0.249829	0.366872	-0.436389	-0.160639	-0.0132581	0.364498	-0.128411	0.510509	0.407743	-0.0902032	0.329268	-0.119464	-0.0865428
ARG2	0.79995	1.01044	-0.0556207	1.12189	-0.464321	-0.273437	-0.0150102	-1.66496	-1.00805	-0.39662	-0.594296	-0.431671	-0.736133	1.48035	1.65821	0.0484335	-0.0489493	-1.04586	-0.192284	0.233539	-1.31642	-0.231119	-0.67407	-1.33186	-0.788492	0.43938	0.398349	-3.07784	-1.5728	-0.339675	-1.02177	-2.18816	-0.13371	-1.34754	-0.130022	0.305783	-2.18681	-0.994226	-2.67239	-2.8757	-0.125015	0.391516
ARGLU1	0.571477	-0.360324	0.122779	-0.230749	-0.0525185	0.426843	0.0588813	-0.0806106	0.168654	0.0833663	-0.0452026	0.0578866	0.376489	-0.240738	-0.173098	0.145352	-0.0759695	-0.144243	-0.169525	0.480645	-0.383231	-0.146088	0.132532	-0.14896	-0.239094	-0.559829	-0.291639	-0.0760833	0.3532	-0.432977	-0.403023	0.0655358	0.218115	-0.241864	0.087539	0.0968629	-0.533649	-0.619947	-0.27904	-0.599411	-0.949283	-0.0282015
ARHGAP1	-0.0877791	0.0496434	0.782047	-0.364915	-0.119059	-0.471211	0.238431	-0.052126	0.588288	0.188785	-0.920375	0.12201	-0.175451	-0.14035	0.092452	0.18814	-1.20899	0.225028	-1.16626	-0.785648	-0.998755	0.157971	-0.109297	-0.42076	0.557095	-0.170546	-0.531162	-0.085751	0.54754	-0.311726	0.0774887	-0.26688	0.120374	-0.3846	0.402429	0.348868	0.0336191	0.224911	0.332146	0.332141	-0.117582	0.0152993
ARHGAP11A	-0.15127	0.0159159	-0.969378	-0.227084	-0.150053	-0.00102642	-0.0290943	0.836333	-0.0615693	-1.15466	0.312618	-0.299915	-0.184516	0.266962	-0.463505	0.0215467	0.333261	0.918857	-0.353091	-0.36962	0.183057	0.139866	-0.285606	0.209663	-0.335668	-0.109113	0.537496	-0.531476	-0.709537	0.910945	-0.370461	0.243299	-0.123929	0.378306	-0.202881	-0.765352	-0.625251	-0.280138	-0.202749	-0.668151	-0.803628	-0.252804
ARHGAP12	-0.8544	-0.581189	-0.268969	-0.232981	0.178343	-0.202392	-0.588294	-0.31487	-0.154998	-0.383579	-0.181824	-0.163157	-0.238677	-0.469665	-0.389216	0.368323	-0.67662	-0.0328791	0.311294	-0.115967	-0.16054	0.555438	-0.591668	0.426654	0.320545	0.1392	0.0700844	-0.102632	-0.220314	0.183243	0.425078	-0.464068	0.0178991	0.127146	-0.209825	0.0872401	1.13552	0.170511	0.406251	0.360291	-0.146281	0.216825
ARHGAP17	-0.000450595	0.31035	-0.46007	-0.10224	0.395191	0.0178322	0.068176	-0.024905	0.0448062	-0.00830051	0.333379	0.155223	0.0380108	0.288776	0.203536	-0.182107	0.0122738	0.172223	0.128363	0.323722	0.304963	0.357246	0.036016	0.155042	0.0928015	-0.020588	0.466912	-0.466332	0.118894	-0.0678083	0.129526	-0.103448	0.40966	-0.683393	-0.89946	0.0321775	-0.124224	-0.137418	-0.202742	-0.102029	-0.557806	0.247606
ARHGAP18	-1.39764	-1.642	-1.16649	-1.66578	1.01279	-1.2972	-2.38568	0.820157	-0.826368	-1.65351	-1.94829	-1.93147	-0.83039	-1.26704	-1.21272	-2.73781	-0.0224024	0.0371731	-0.370957	-1.25502	-0.436709	-0.708106	-1.31965	0.248356	-1.56289	0.243025	-1.05288	-1.28299	-1.7067	-1.26541	1.04062	-0.629996	-1.93476	-2.23156	-0.498959	-0.480671	2.49604	0.658899	-1.91107	0.227164	0.147905	-1.20079
ARHGAP19	-0.567317	-0.307243	-1.36251	-0.0165954	-0.486863	-0.476137	0.067358	0.243366	-0.0736245	-0.892102	-1.04516	0.451058	-0.927691	0.347791	0.182125	0.31156	-0.272723	-0.23456	0.274369	0.429688	0.798074	0.422763	0.0645676	-0.359866	-1.01695	-0.202338	0.590421	0.673432	0.179808	0.697559	0.458311	0.898778	-0.0241195	0.162727	0.106589	-0.179895	0.226149	-0.690383	-0.151054	-1.03394	-0.624234	-0.303217
ARHGAP21	-0.621389	-0.352516	-0.489755	-0.645815	0.350738	0.127807	-0.564404	-0.11383	-0.290884	-0.120072	0.191841	-0.290866	-0.11513	-0.869482	-0.336155	0.245782	-0.593291	-0.380362	-0.420044	-0.606759	0.777671	0.734498	-0.353285	-0.591737	0.144518	0.337798	-0.0198283	-0.490953	0.0223188	0.586152	0.0782308	-0.328003	0.30153	-0.534084	-0.338497	-0.114165	-0.0196076	-0.330764	-0.110198	0.948774	0.00408842	0.465727
ARHGAP32	-0.61516	0.225885	-0.295023	-0.330186	0.086765	-0.704056	-0.25806	0.681401	0.549896	0.319453	-0.561666	0.527789	0.373432	0.0195126	-0.472572	0.880083	-0.442255	0.659667	-0.193971	-0.753051	0.583687	-0.153762	0.198938	-0.381633	0.38449	0.498493	-0.317149	-1.25017	-0.810455	0.237829	-0.398328	-0.643665	0.549797	-0.872412	-0.343716	0.70217	-1.1326	-1.07012	-0.392058	-1.25178	0.750599	-0.442721
ARHGAP35	0.0616801	0.0127204	-0.216579	0.314218	0.191824	0.20343	0.0574954	0.0108646	-0.0392367	-0.0716469	-0.00155115	0.546249	0.111625	0.55175	0.163933	-0.21663	-0.576793	-0.31605	-0.284876	0.3097	-0.410791	0.0340241	0.260512	0.181611	0.195551	-0.063657	-0.029107	-0.16419	0.29062	-0.223882	-0.75062	0.439083	0.373705	-0.892221	0.0852992	0.00736147	-0.519452	-0.690527	-0.0902353	-0.0804732	-0.31559	-0.200301
ARHGAP39	-0.471505	0.743951	0.271597	-0.183293	0.0468144	-0.154843	-0.0575858	-0.010572	-0.575802	0.507947	-0.0521783	0.458386	0.228505	-0.0832714	-0.140574	0.198191	-0.394971	-0.513439	0.144207	0.399008	-0.581569	-0.328111	-0.326912	-0.286301	0.248884	-0.492579	-0.131859	-0.500437	-0.436799	-0.25775	-0.102333	0.204934	0.0915717	-0.409192	0.27612	-0.0348947	-0.43081	-0.578146	-0.168727	-0.493301	0.00757293	0.304346
ARHGAP4	-1.78434	0.287446	0.918327	0.0169401	-0.104481	-2.23968	-0.254464	-1.82449	0.00307659	-1.33694	-1.71948	1.04393	0.461211	0.0753096	-1.83497	0.00800471	-1.49188	-0.192895	-0.09027	-0.659169	-1.31135	-1.81001	0.393093	-1.33602	-1.74634	-0.146741	-0.0170974	-0.0134	-2.06527	0.184265	0.971318	-0.200575	0.11563	1.09354	0.0878481	-0.390704	0.887101	1.31976	-1.9154	-1.86832	-1.48556	-2.16818
ARHGAP5	-0.273889	-0.46482	0.893344	-0.394393	-0.235164	-0.608559	-0.273622	0.00871322	0.00750822	-0.212296	0.303155	-0.39219	-0.718171	0.0127212	0.246643	0.269808	0.0153961	-0.324183	-0.59399	-0.0348369	-0.310358	0.201305	-0.529972	-0.242495	0.145093	0.280075	-0.118203	0.0268337	0.0915293	-0.220129	0.424847	-0.0838122	-0.0592803	-0.492671	-0.0779366	0.121946	0.0593516	0.500668	-0.217549	0.714039	-0.554106	0.047147
ARHGDIA	0.636963	-0.228377	-0.579805	-0.0338654	0.129183	0.0786659	-0.00336215	0.0492586	-0.0747108	-0.164802	-0.303586	-0.437689	0.106321	-0.0342243	0.189768	0.106742	0.329531	0.812705	-0.421784	0.100163	-0.0848378	0.212177	0.345014	-0.0493394	0.0352228	-0.116463	-0.0876574	-0.312688	0.469542	0.0426662	-0.770484	-0.290538	-0.790201	-0.55735	0.167313	-0.285282	-0.255913	-0.428612	-0.0502566	0.260929	-0.13914	0.0416439
ARHGEF1	-0.332282	-0.24009	-0.380672	-0.548626	-0.328435	-0.409682	-0.188222	0.549448	-0.450343	-0.803427	-0.531889	-0.471454	0.224032	-0.292623	-0.626233	-0.293855	0.310221	0.332451	-0.237743	0.0432179	-0.0322642	0.239966	0.481139	-0.556487	-0.633036	-0.0148574	0.0173114	0.320497	0.153966	-0.37531	0.256663	-0.167783	0.338922	-0.0457348	-0.0060228	-0.323929	-0.602411	0.292275	0.585348	0.0653981	-0.103917	0.464356
ARHGEF10	-0.0239471	-0.435707	-1.00726	0.170485	-0.0261328	-1.41041	1.98725	-0.501573	-1.17426	-0.169239	-0.822774	-0.657617	-0.724176	-0.223136	-0.699292	-0.0257097	-0.029384	-0.0431143	-1.16987	-0.421073	-0.125241	-0.694084	-0.708487	0.18771	-0.29263	-0.86537	-0.64768	0.101558	-1.98545	-0.0167472	0.118563	-0.126934	-0.280513	0.548363	-2.78709	-0.57617	-2.51721	0.291096	0.0310569	0.509178	0.299009	-0.901217
ARHGEF11	-0.40711	-0.237101	0.0535309	-0.599569	-0.3889	0.462044	-0.154333	-0.10363	0.334266	-0.0579791	-0.66861	0.394865	0.284413	-0.0849545	0.00652449	0.0483999	-0.66274	0.225012	-0.253922	0.0809765	-0.443942	0.0042445	0.0656343	-1.04299	-0.086125	-0.243276	-0.09595	0.524154	0.0897657	-0.167804	-0.868099	-0.387173	0.459581	0.395667	0.109747	0.55018	-0.341241	-0.749839	-0.258616	0.164215	-0.140385	0.140831
ARHGEF12	-0.312046	-0.122994	-0.0734271	-0.538393	-0.312343	-0.437114	-0.148101	0.258265	-0.0500902	-0.174049	-0.451552	0.0960503	0.490055	-0.0833092	-0.631303	0.244811	-0.37138	0.293561	-0.285082	-0.629374	-0.374599	0.245415	0.512918	-0.0751037	0.435241	-0.518261	-0.843555	-0.752705	-0.821369	-0.0151266	0.164403	-0.324801	0.903915	-0.301943	0.16768	0.273312	0.456662	-0.229093	-0.119032	-0.273739	0.504823	0.118164
ARHGEF16	-1.01902	0.682762	-1.72436	-0.203098	-0.295515	-0.296433	-0.766145	-0.411865	-0.724275	1.18341	0.0314192	0.768343	0.0707055	-0.0290226	-1.46848	-0.333102	-1.56715	0.0352015	0.425743	-0.630504	-1.57834	-1.36303	0.0137491	0.442327	0.817865	-0.43993	-0.43392	-0.601891	-1.16435	0.347874	0.0949368	-1.14439	1.32167	0.272481	-1.46845	0.789006	-0.83881	-0.136716	-0.177253	-1.96736	1.03177	-0.806331
ARHGEF17	-0.542825	-0.682274	-1.14752	0.413345	-0.501207	-1.16296	-0.234649	-1.1944	-0.437913	-1.63239	-0.287045	0.0315423	0.311496	-0.12722	-0.67243	-0.728323	-0.946159	-1.00476	0.0776874	-0.509671	-1.14689	-0.244741	0.510786	0.360588	-0.841645	-0.736518	0.482765	-0.331211	0.608642	-1.14759	0.0314765	0.390994	0.285026	-1.25437	-1.73546	-1.90127	0.896343	-0.20723	0.401212	1.5319	-0.762481	0.395924
ARHGEF18	-0.640033	0.181791	0.0451098	-0.0180841	-0.636547	-0.264326	-0.0763798	-0.0496446	-0.636304	0.129398	-0.263401	0.167024	-0.680733	-0.363714	-0.30301	0.91451	-0.167252	-0.0941524	-0.0796763	0.0821093	-0.349834	-0.00414124	-0.659744	-0.360926	0.423119	0.678065	0.018784	-0.42039	-0.277695	0.00343884	0.33078	0.135779	0.374877	-0.532028	-0.0488028	0.172974	0.726292	0.0239735	0.208112	-0.311915	0.508399	-0.177619
ARHGEF2	0.115045	-0.620936	0.0996429	-0.172309	-0.406462	0.0886232	0.181375	0.782337	-0.151019	-0.202527	0.179438	-0.306497	0.362029	0.287379	-0.0330784	-0.34739	-0.659095	0.321071	-0.891366	-0.301504	-0.485303	0.267016	0.559257	-0.408427	0.176362	0.10982	0.220561	-0.877336	0.913993	-0.718299	-0.619878	-0.272001	0.531752	-0.956589	0.502219	-0.100146	-1.05461	-0.522517	-0.776644	-0.102315	-0.784806	-0.632479
ARHGEF40	-0.577587	0.174678	0.260065	-0.879996	-0.683107	-0.84543	-0.527147	-1.79349	-0.108659	0.0932095	-0.803648	0.257481	-1.19549	0.122628	-0.813765	-0.35505	-0.518637	-0.506172	-0.561269	0.459107	-0.951208	0.107612	-1.12843	-0.165345	0.697148	-0.288125	0.0219583	0.177397	-0.0320618	-0.796631	-0.696618	-0.0978853	0.7017	0.0995474	0.416454	0.677785	0.43667	-0.19685	-0.422423	1.05232	-0.813086	0.0215941
ARHGEF7	0.533695	0.211413	0.264325	0.008411	0.268082	0.0953533	0.298818	0.250895	0.344524	-0.36945	-0.0639409	0.696798	0.274607	0.338593	0.112963	0.197659	-0.395954	-0.36483	0.033367	0.600055	-0.263439	-1.09953	0.532958	-0.651703	-0.0267028	-0.603882	-0.0181399	-0.609136	0.360374	-0.0927947	-0.737834	0.210017	0.474561	-0.739313	0.0794569	0.275043	-1.06573	-0.611395	-0.669339	-0.539643	-1.22467	-0.111012
ARID1A	-0.050696	-0.018658	-0.531983	0.436918	-0.642358	-0.0830758	-0.504236	-0.27879	0.179123	0.784761	0.315645	0.145177	0.0489128	0.154227	0.0326838	0.491064	0.0334653	0.146724	-0.112361	0.534263	0.25765	0.261062	0.130835	0.0845011	0.0394809	0.0371329	0.214367	-0.645147	-0.395707	-0.248603	-0.179334	0.0774379	0.433719	-0.343066	-0.560995	0.642601	-0.480241	-0.699469	-2.20889	-1.06266	0.18257	0.248137
ARID1B	-0.351876	-0.304811	0.180604	-0.336511	0.0240847	0.473797	-0.19701	0.632818	-0.00769635	1.00928	0.0983329	0.303366	-0.744771	-0.170953	-0.450345	0.601381	0.408081	0.00662018	-0.123189	-0.0807132	0.13686	-0.347698	-0.696704	-0.0884976	-0.317995	-0.35305	0.150143	-0.85625	-0.204171	0.287834	-0.287781	-0.158903	0.394159	-0.270595	-0.435471	-0.0300826	-0.00433941	-0.660599	-0.65743	-0.629795	0.0838104	-0.0225592
ARID2	0.0915545	0.887573	-0.550564	-0.317902	-0.0718043	0.558828	-0.117786	0.27299	0.105622	0.0572872	-0.132532	0.196041	-0.371579	0.0249814	-0.374331	0.446395	0.212415	0.148754	0.141385	-0.0888886	0.111448	0.115173	-0.245888	-0.0527761	0.19066	0.0114992	0.115068	-0.345428	-0.339994	0.501214	-0.574147	0.0648739	-0.137551	-0.0810766	-0.617729	-0.174736	-0.454037	-0.836863	-0.328558	-1.06922	0.131717	-0.0766369
ARID3A	-0.615726	0.0643264	-1.18083	-0.230743	-0.740167	-2.28774	-0.496107	-0.092026	-0.620748	-0.158813	0.418219	-1.08378	-0.0966403	-0.923464	-0.431504	0.816431	-0.389482	0.369925	-0.0842867	-0.587038	0.64137	-0.0303479	0.173988	0.369806	-1.59042	0.167965	0.805456	0.240648	-1.08889	-0.0245195	-0.495243	-0.163601	-0.438911	0.0487904	-0.75174	0.0524535	-0.719569	-1.76859	0.0511361	-1.4704	1.15132	-0.0495644
ARID4A	-0.754109	0.0900819	-0.126516	-0.253806	-0.600696	-0.0946305	-0.303215	0.221109	-0.285741	0.197277	-0.495352	0.348493	-0.039272	0.0607215	-0.36228	0.672915	0.488805	-0.276094	0.735915	0.0710476	-0.30945	-0.051187	0.130446	-0.317711	0.494624	-0.39514	0.430496	0.103784	-0.0470306	-0.18726	0.200884	-0.543097	0.667641	-0.435975	0.287666	0.460386	0.222378	-0.406296	-0.0519694	-0.209547	-0.0560872	0.244193
ARID4B	0.0282181	0.282614	-0.465301	-0.0361781	0.0155548	0.295695	-0.169908	-0.356011	0.0176241	0.675649	0.246067	-0.179332	-0.688704	0.00629097	-0.080935	0.184643	-0.234187	0.446579	0.0740418	0.27469	0.0596397	0.0616684	-0.688263	-0.269925	-0.292521	-0.25845	0.245221	-0.3936	-0.291507	0.529183	-0.0461619	0.215534	0.387027	0.131302	-0.519727	0.0357759	-0.407362	-0.641431	-0.347688	-0.620212	0.0832069	0.45224
ARIH1	0.662192	-0.296606	-0.398997	0.0586311	-0.114929	0.195926	0.0437283	-0.669442	0.0581781	-0.142646	-0.16715	0.631262	-0.234492	-0.00546285	0.0664191	-0.361077	0.323723	0.00416062	0.0646509	0.0977556	-0.0143858	-0.351581	-0.266526	-0.247743	-0.245135	-0.244788	0.430265	0.541668	-0.0341503	0.0644181	-0.0289851	0.232242	-0.173456	-0.0205201	-0.109022	-0.331454	0.0104666	-0.308435	-0.342497	-0.103606	-0.0391252	0.0872184
ARIH2	-0.213204	-0.0754766	-0.0783921	0.242582	-0.0673814	0.296907	-0.212416	-0.362858	-0.0428854	0.00763717	-0.700722	-0.0947164	0.410672	0.0983538	0.0868875	-0.225003	0.438233	-0.0243046	-0.146702	-0.242015	0.543849	0.355177	0.550114	-0.247463	-0.0204168	-0.0999737	-0.466601	0.535416	-0.476802	-0.760056	-0.297052	0.336594	-0.345004	-0.127519	0.548868	-0.354833	-0.481861	-0.151809	-1.60456	0.105711	-0.635357	0.360567
ARL1	-0.284215	-0.0515541	0.698176	-0.249956	0.00883265	-0.218198	0.0272467	-0.272876	-0.13552	0.033063	-0.339551	0.249477	-0.212505	0.154094	0.100822	0.241375	-0.705528	-0.322532	-0.0294944	-0.192312	-0.713849	-0.236695	-0.0795515	0.287011	0.265125	-0.193329	-0.343934	0.515999	-0.266895	-0.345585	0.0598287	-1.04398	0.126891	0.0950718	-0.142628	0.149152	0.0572338	0.290989	0.165587	0.37457	0.308439	-0.0197212
ARL14EP	0.163494	0.0934749	-0.245787	0.236056	0.0197194	0.648357	-0.00519579	0.157747	0.140307	0.140376	0.0273046	0.328024	0.162773	0.220168	0.257413	-0.311415	-0.0415522	0.25546	0.0424996	0.173206	0.058299	-0.151	0.115233	0.185443	0.00963539	0.0394405	0.350482	0.041791	-0.00706949	-0.311529	-0.181632	-0.0271162	0.129901	-0.0603933	-0.325337	0.0136667	-0.22531	-0.353842	-0.366439	-0.337135	0.170264	0.244144
ARL15	-0.14085	-0.436227	1.607	-0.0886711	0.102184	-0.191543	-0.993544	1.2082	0.541606	-0.523003	-0.823746	-0.70716	-0.472935	-0.177815	-0.119692	0.058305	-0.119778	-0.187358	-1.17863	-0.193598	-1.70486	0.153	-0.538606	-0.800691	0.00141198	-0.384097	-0.0244939	-0.347454	-0.196591	0.276351	-0.87066	-0.709774	-1.39285	-0.798391	-0.67073	-0.112566	0.494163	-1.39075	-1.18652	-0.197716	-0.454787	0.20013
ARL2	0.693635	0.342317	-0.406676	0.694786	-0.101492	-0.408955	-0.070549	-0.129278	0.0629489	0.21303	0.025522	-0.447628	0.113676	-0.115945	0.160634	-0.875345	-0.192147	-0.544838	-0.292956	0.29796	-0.741159	-0.641164	-0.142842	-0.439627	-0.206567	-0.360742	0.272517	-0.620174	0.323358	-0.252786	-0.544772	-0.305984	-1.01701	0.472827	-0.0272881	-0.2897	-0.0502137	-0.431737	0.111311	-0.1777	-0.478911	0.514366
ARL2BP	0.993168	-0.830101	-0.814319	0.299504	-0.498368	1.19144	0.264918	-0.658297	0.304375	0.15758	-0.127429	0.133515	-0.311971	0.188706	0.238451	-0.179428	0.747335	-0.280493	0.348004	1.06045	-0.434155	-0.695498	-0.555068	-0.482576	-0.0547522	-0.873536	0.378371	0.0584277	-0.332224	-0.228072	-0.542281	-0.158058	-0.538108	0.00547649	-1.04206	-0.173445	-0.0771037	-0.721697	0.568409	-0.202804	-0.575116	0.0136554
ARL3	-0.293443	-0.0720141	-0.476445	0.113416	0.245576	-0.161616	0.487063	-0.291139	0.473797	0.32621	-0.679073	0.483461	0.360611	0.335293	0.183179	0.214466	-1.09662	-0.181854	0.331148	0.725766	-0.884915	-0.648888	0.190264	-0.72895	-0.0899528	-0.543803	-0.120807	0.571551	-0.234783	0.203246	-1.44416	0.452274	-0.479205	-0.360688	-0.443467	0.5063	-0.792554	-1.20148	0.04287	-0.594609	-0.560322	0.101958
ARL5B	-0.228367	-0.0943467	-0.100425	0.170462	0.795333	-0.262754	0.391028	-0.415731	-0.296704	-0.229395	-1.09024	-0.0373119	0.310873	-0.223242	0.139818	-0.156234	-0.889141	-0.403918	0.553078	-0.297173	-0.149653	0.373355	0.369148	0.0223492	0.195995	-0.0885542	0.253275	0.250532	0.0671266	0.306724	-0.167389	-0.373352	-0.38463	0.136527	-0.261225	-0.370454	-0.125291	-0.0543187	-0.319779	0.618031	0.362503	0.326784
ARL6	-0.0899366	0.682901	0.118418	0.841883	0.434255	0.126982	0.056908	0.137116	0.00583991	-0.182465	0.400921	0.262171	-0.484351	0.40221	0.314834	-0.156203	-0.258247	0.249713	-0.472264	-0.356711	0.283931	-0.494732	-0.496738	-0.0864602	0.131301	0.312695	-0.330849	-0.625144	-0.138451	0.272737	-1.45915	-0.603526	0.211824	-1.07594	0.753599	-0.148259	-1.10257	-1.2445	-0.382424	-0.942005	-0.596469	-0.420271
ARL6IP4	-1.06726	0.109305	0.585093	0.047534	-1.8918	-0.671107	-0.668588	0.251195	0.232108	0.495821	0.596128	-0.812189	-1.16423	-1.60032	-2.02097	0.755818	0.0443606	0.447794	-0.0078005	-0.349411	0.589435	0.0182858	-1.42823	-0.421598	0.634372	0.048697	0.132266	-0.591182	-0.328942	0.133082	0.319612	0.131469	0.553487	-0.653958	-0.569558	0.388962	-0.109223	-0.454497	-0.0140774	-0.343459	0.286356	0.035786
ARL6IP5	0.035445	-0.653887	-0.527745	-0.0689163	0.675656	0.137361	-0.0253347	-0.425265	0.0208405	-1.13539	-0.436248	-0.661949	0.355399	0.405258	0.403023	-0.619229	-0.0250288	-0.507931	-0.920088	-0.646775	0.122427	0.321739	0.35468	-0.695954	-0.505514	-0.0921609	-0.577483	-0.25886	-0.361059	-0.701758	0.923097	0.792427	-0.549298	-0.512141	-0.194958	-1.72065	0.865703	0.727078	0.20235	0.893778	-0.807489	0.210419
ARL8A	0.425778	-0.285499	0.260713	0.112235	0.128278	0.30454	0.286603	-0.426165	0.437886	-0.76666	-0.268532	0.423799	-0.397368	0.763284	0.577093	-0.415512	-1.07471	-0.22992	0.341023	0.266316	-1.15762	0.0588102	-0.063435	0.197644	0.00710659	0.182462	-0.392141	-0.292527	0.375773	0.563023	-1.4118	-0.421054	0.459081	-0.0561512	-0.578879	0.206826	-1.20656	-1.45129	-0.498772	0.489318	-0.361215	0.170242
ARL8B	-0.190891	-0.145699	1.2155	0.501324	-0.0637175	0.173993	-0.236035	-0.289926	0.041237	-0.231874	-0.557578	-0.367997	-0.254037	0.12505	-0.0625679	-0.36921	-0.128059	-0.959576	0.141124	-0.100004	-0.46585	-0.562033	-0.0567518	0.256258	-0.282739	-0.42012	-0.698415	0.516548	-0.446559	-0.463493	0.0431892	0.184217	-0.208286	0.126651	0.0490074	-0.238152	0.359626	0.102322	-0.260842	0.595063	-0.867717	-0.167054
ARMC1	0.0313957	0.144515	0.368099	0.158908	-0.0617477	-0.0963489	0.026275	-0.0290757	0.251054	0.390504	-0.301375	0.0859694	0.162525	0.200598	-0.00426559	-0.12611	0.278005	0.155753	-0.40415	0.197731	0.162894	0.139429	0.0772908	-0.485468	0.0890844	-0.150394	-0.282745	-0.453678	-0.291145	-0.12614	-0.338524	0.144354	-0.163469	-0.14845	0.0939812	-0.200486	0.00778263	-0.85006	-0.407903	-0.570535	0.201217	-0.318262
ARMC10	-0.10646	0.495627	0.489817	0.0560714	0.185337	0.403542	-0.178943	-0.224236	0.340156	-1.003	0.259396	0.289984	0.0191275	0.0353814	0.796882	-0.622731	0.0527801	-0.647525	0.2374	0.0871545	-0.614667	-0.240635	0.00891175	-0.120496	-0.62771	-0.432252	0.059091	-0.0850808	0.194373	-0.204118	0.22833	0.483451	-0.874809	0.522664	-0.413698	-0.210573	-0.0637552	0.474424	-0.389616	-0.345781	-0.114563	0.626996
ARMC6	0.239143	-0.328735	-0.40142	0.268631	0.470265	-0.226416	-0.161642	0.521563	-0.449801	0.117292	0.16657	0.118289	-0.258754	0.157841	-0.39584	-0.0329988	0.265552	0.0277959	-0.254647	0.0674458	0.633388	0.150118	-0.222268	-0.255874	-0.322125	-0.164866	0.203675	0.601333	0.0589075	0.0717133	-0.460263	0.44802	-0.19547	-0.824952	0.111491	-0.596023	-0.541396	-0.307861	0.177926	-0.70157	-0.481728	0.039036
ARMC8	-0.0409291	-0.298255	0.103007	-0.381487	0.549884	0.145281	0.345181	-0.695583	-0.30959	0.184148	-0.0200756	0.471012	-0.370389	-0.139249	0.220058	0.0467978	-0.288959	-0.106841	-0.274469	-0.0334733	-0.32924	0.204402	-0.157904	0.0618213	0.329528	0.089913	0.0850225	0.400371	0.305968	0.158561	-0.339451	-0.79878	0.454723	-0.154851	-0.245384	0.158117	-0.431732	-0.296746	-0.807601	0.20432	-0.732937	-0.0797836
ARMC9	0.339774	0.407442	-0.607848	-0.686741	-0.402351	0.223197	-0.187251	-0.37855	-0.190741	-0.540557	-0.0569896	0.4797	-0.164251	-0.26793	0.0139777	-0.106438	-0.10467	-0.361785	0.0348358	-0.764621	0.762584	-1.0765	-0.34545	-0.931268	0.389666	-0.295765	-0.452706	0.847687	-0.7598	-0.356541	-0.680625	-0.330002	-0.12032	0.357303	0.547844	-0.143021	0.181749	-0.628952	0.40474	-1.23275	-0.251951	0.718349
ARMCX2	0.845427	0.363034	-0.562316	-0.554581	0.205879	1.35688	-0.637102	-1.12617	-0.707613	-0.909094	0.206685	0.633942	0.0826039	0.525293	0.391791	-0.866871	0.63959	-1.98311	0.0526525	0.270174	-1.08059	-1.13159	0.558713	-2.02698	-0.818846	-0.230901	-1.21018	1.33096	-0.525269	-0.513121	-0.208145	-2.08097	0.0603561	-2.06749	-0.012912	-0.686612	-2.64385	0.231407	0.0375846	-0.373162	0.075808	0.9044
ARMCX3	0.371785	0.0531748	0.0948226	-0.467699	-0.199832	0.711648	-0.20637	0.10498	-0.339144	-0.56271	0.337506	-0.262237	0.212667	0.588672	0.278198	-0.304813	0.349217	-0.295268	0.5112	-0.0273878	-0.453807	-0.298073	0.665153	0.126405	-0.382295	-0.0279772	-0.209948	0.170312	0.0383951	0.255675	0.149539	-0.747039	0.40272	0.284973	-0.0534651	-0.372364	-0.399646	0.607956	-0.016933	-0.386145	-0.614685	0.220724
ARNT	0.100607	-0.223969	-0.46691	-0.46716	-0.334599	0.270645	-0.293825	-0.369609	0.0848027	-0.295949	-0.282646	0.00283945	0.479583	-0.0673957	-0.110996	-0.142659	-0.398383	0.38711	-0.904537	-0.152504	0.540508	0.248886	0.29074	-0.259603	0.0334222	-0.0411112	-0.287142	0.755795	0.110902	-0.530703	-0.346415	0.0765275	0.116916	0.182743	0.122213	0.207642	-0.261826	-0.46315	0.205469	0.260135	-0.849278	0.149067
ARNTL	-0.0681594	-0.420443	0.293611	-0.32439	-0.516401	0.0213908	-0.0808608	-0.522978	0.214332	0.450178	-1.14797	0.136253	-0.0373882	0.0309637	0.485984	-0.0103167	-0.294099	-0.00305323	0.0171959	-1.17574	-1.05971	0.0392838	0.355707	0.0547043	0.32292	-0.0774898	-1.13732	-0.420036	-0.424395	0.0640908	0.0777192	0.159471	0.174105	0.149932	-0.277694	0.795759	-0.120027	-0.265859	-0.380207	0.140691	0.29679	-0.113296
ARPC1A	0.138956	0.152432	0.0243321	-0.413358	-0.484017	0.305998	0.318777	-0.212736	0.034105	0.102089	-0.0833376	0.364344	0.331501	0.341082	0.375663	0.349231	-0.0501829	0.155545	-0.645031	0.462316	-0.482475	0.0204078	0.473401	-0.00494167	0.101501	-0.0334163	0.0512432	0.579057	-0.106329	-0.26808	-0.256282	-0.020731	0.307512	-1.12031	-0.144493	-0.451163	-0.582792	-0.137643	-1.43734	0.00311169	-1.41951	0.125567
ARPC1B	-0.65125	-0.139012	0.109356	-0.344826	0.142449	-0.34748	-0.455671	-1.2888	0.125828	-0.041852	-1.32292	-0.379723	-0.123175	-0.904349	-0.743632	-0.357962	-1.72553	-0.387316	0.222873	-1.08334	-0.795403	-0.744637	0.19035	0.144531	-0.120243	-0.28473	-0.890056	-0.591627	-0.405957	-0.267982	0.10918	-1.19202	-0.157475	0.56708	0.510864	0.631761	0.892091	0.159162	0.764307	1.0499	0.28623	-0.838108
ARPC2	-0.138912	-0.0479674	0.0703424	-0.351586	-0.188642	0.0199082	0.0615145	-0.623237	0.0969482	0.114467	-0.552079	0.0495642	0.106151	-0.0414281	0.0132551	0.127034	-0.554954	-0.00341608	-0.133212	-0.00692388	-0.437091	-0.266452	0.295622	0.0772346	0.0881508	-0.147201	-0.265239	0.317977	-0.229757	-0.272371	-0.0119441	-0.485145	0.17477	0.0285559	0.344251	0.320917	0.451319	0.198202	0.116872	0.614285	-0.322804	-0.266138
ARPC3	-0.139389	0.00797942	0.0962568	-0.267035	-0.103397	0.0186463	0.0585954	-0.58941	0.0265097	0.0994426	-0.542186	0.0884526	0.109866	-0.0887458	-0.104246	0.115569	-0.554748	-0.0574175	-0.294844	-0.102598	-0.541241	-0.281829	0.412696	0.0850449	0.0421981	-0.265082	-0.365205	0.260445	-0.19344	-0.30512	-0.175625	-0.512572	0.0864221	0.0680097	0.362237	0.195115	0.307761	0.19119	0.070967	0.625335	-0.337043	-0.168364
ARPC4	-0.178266	0.0842729	0.214617	-0.288651	-0.243901	0.017898	0.138379	-0.590552	0.129403	0.0944681	-0.526652	-0.0386656	0.101627	-0.00817084	0.0720587	0.034594	-0.481208	-0.140616	-0.331469	-0.0856167	-0.651789	-0.294558	0.322738	-0.0735657	0.0978745	-0.211077	-0.483969	0.288479	-0.149889	-0.245886	-0.0636549	-0.524815	0.0584756	0.0459469	0.410603	0.210495	0.242357	0.308417	0.14421	0.701762	-0.296714	-0.257628
ARPC5	-0.00723085	-0.062126	-0.217176	-0.389135	-0.0353514	-0.240315	-0.0871821	-0.577832	0.111397	-0.315058	-0.526746	-0.0869069	0.692172	-0.251363	-0.239797	0.056037	-0.750805	-0.0363778	-0.313231	0.0995389	-0.764029	-0.0474835	0.632746	0.0080132	-0.027969	-0.108126	-0.461068	0.473625	-0.23837	-0.533209	-0.296417	-0.492286	-0.0794483	-0.0398483	0.175429	0.32393	0.090168	-0.0781105	0.234757	0.948574	-0.592305	-0.243397
ARPC5L	-0.0865484	-0.200105	0.29335	-0.165359	-0.335531	0.499769	0.199092	-0.27393	0.288392	0.546099	-0.104207	0.298946	-0.38955	-0.0620588	0.259094	0.309988	-0.206968	0.148469	0.0176829	0.417549	-0.155642	-0.563939	-0.220098	0.0908679	0.321274	-0.294621	0.0190452	-0.141922	-0.554016	0.0164083	0.0553501	-0.297556	0.398058	-0.0816449	0.342272	0.135948	0.557965	-0.319697	0.220895	-0.671069	0.0936018	-0.300896
ARRB1	-1.27693	-0.668523	0.355504	-0.8376	-1.12201	-1.94795	-0.626889	-1.83295	0.0442255	-0.84152	-0.127874	-2.5103	0.780901	-0.602731	-1.83006	-2.52292	-0.154952	-2.54433	-0.160552	-1.25419	-0.245577	0.529078	0.845898	0.475965	0.167839	-1.76434	-0.792718	-0.401374	0.0921468	-2.12321	-0.399406	1.03595	0.592857	-1.08352	0.835049	-0.426533	-0.0329074	-0.308556	-0.327428	-2.39556	2.15944	-1.55576
ARRB2	0.64586	0.418922	-1.18742	0.328225	0.434242	-0.30412	-0.349018	-0.134698	-0.273443	-0.441324	-0.407339	1.01502	-0.0745308	0.221119	-0.326641	-0.448455	0.63263	-0.0213002	-0.311478	0.109471	1.06723	0.206866	0.140066	-0.271205	-0.772535	-0.0323354	0.204686	-1.09803	0.468519	0.0388983	-1.12176	-0.261258	0.640049	-0.725725	0.204302	-0.866328	-0.255352	-1.118	-0.956738	-1.38792	-1.23261	0.27829
ARRDC1	-0.748184	-0.0230977	0.363293	-0.569241	0.228183	-0.441454	0.145061	0.0796138	0.464772	1.19542	-0.258146	-0.112323	-0.0515178	-0.728179	0.473073	0.0387582	-0.729335	-0.0568798	-0.82449	-0.539059	-1.26108	-0.797276	-0.100143	0.213562	0.277569	-0.00865963	0.123645	-0.326831	-0.724638	0.0865955	0.676435	-0.549356	-0.503087	0.102954	-0.0344843	-0.0282928	0.683475	0.293435	-0.37324	-0.703594	0.409777	-0.414231
ARSA	-0.758832	0.667246	-0.416632	-0.692658	-1.77454	0.00430338	-0.0776624	-1.82369	0.0739379	-0.135201	-0.936504	-0.290441	-0.61795	-0.317176	-0.254495	-0.626037	0.198691	-0.475532	0.00522468	-0.0428753	-1.55549	0.145695	-0.587026	-0.525323	0.151022	0.570222	-1.30812	0.0967563	0.0665885	0.126909	-0.18657	-0.679134	-0.169638	0.842787	1.12011	1.27331	-0.0476427	0.00109245	-1.11075	-2.23743	1.01557	-0.0694701
ARSB	0.413836	-0.539464	0.1943	-0.867263	-0.126082	0.0755152	0.653634	-1.73196	0.635801	-0.483793	-0.170757	-0.379599	-0.554499	0.326418	-0.43395	-2.28066	-0.0420941	-0.886054	-0.0119873	0.279745	-0.262669	0.099747	-0.668723	-0.897047	-0.342647	-1.08424	-0.368253	0.52145	0.51473	0.451618	-0.816273	-0.255312	-0.527287	0.152583	0.0645347	0.0244725	-0.061515	-0.682614	0.374689	0.462026	0.312979	0.3021
ARVCF	-0.148088	0.70344	0.633541	-0.268227	-0.148001	-0.201583	-0.0372586	0.115215	0.818624	0.142816	0.84176	0.109145	-0.647169	0.114325	-0.833865	-0.35236	-0.415421	-0.317488	-0.325192	-0.453281	-1.28226	-0.0706776	-0.66487	0.252742	-0.281217	0.218819	0.343734	-1.22978	-0.541629	0.748008	-0.630898	0.562824	-0.563003	-0.871537	-0.413993	0.287169	-0.109087	-0.776214	-0.875536	-1.00693	-0.185009	0.394793
AS3MT	-0.6495	-0.271708	-0.857659	-0.758088	-0.0207195	0.605027	0.471972	-1.73396	-0.738885	-1.23899	-1.15629	0.528732	-0.451987	0.614252	-0.363198	0.059509	-0.569333	-0.378447	-0.063302	0.915255	-0.769035	1.23443	-0.498034	-1.06611	0.363172	-0.385408	0.678227	0.472877	1.26393	0.762633	-0.991659	-0.12763	0.469049	-0.214714	0.0858093	-0.369249	-1.72631	-1.36184	-1.10363	0.728362	-1.07948	0.0248849
ASAH1	-0.439522	-0.405581	0.0991792	-0.0142737	-1.27187	-0.513421	0.36405	-0.792765	0.414669	-0.543331	-0.510323	-0.727754	-0.334056	-0.143008	-0.262783	0.42581	0.0832046	-0.02198	0.258754	-0.218684	-0.191711	0.0874167	-0.308239	0.969019	0.67055	0.0881196	-0.349265	-0.703832	0.0708617	0.204257	-0.0376543	0.0879069	0.657919	0.0946339	0.35507	0.386642	-1.5737	-0.00260462	-0.397699	0.58249	0.455314	-0.135564
ASAP1	0.0456379	-0.188857	-0.671415	-0.204235	-0.0188555	-0.653551	-0.386642	0.269034	-0.214062	-0.232376	-0.507167	0.201616	0.120973	0.148511	0.108902	-0.234317	-0.58017	-0.574033	-0.665011	0.0823563	-0.10606	0.199113	0.271082	0.720809	0.263048	0.341811	-0.0293223	-0.0584054	0.644359	-0.10706	-0.356521	0.502416	0.347035	-0.26505	-0.0180173	-0.243919	0.113862	-0.458255	-0.295864	0.286814	-0.546671	-0.0762555
ASAP2	0.0829131	0.237285	-1.04818	-0.0888228	-0.760552	-0.0749827	0.177586	-0.353537	0.231619	-0.613844	-0.22508	0.623543	0.842113	0.190017	0.602074	0.0303445	-0.662248	-0.253881	-0.791589	0.369295	-0.284715	0.0276914	0.876765	-0.725943	0.357678	-1.06935	0.360839	-0.833074	0.855755	0.426526	0.229334	-0.182269	0.0983004	-0.738301	-0.524642	-0.191587	0.663166	0.228413	0.200746	-0.0773165	-0.753944	-0.243996
ASB6	0.0781375	-0.135622	-0.270892	0.543747	-0.348846	-0.4182	-0.297825	0.260876	-0.491034	0.0330108	0.480038	-0.428973	-0.441758	-0.318203	-0.198326	-0.51483	0.155453	0.121839	-0.0605471	0.197189	-0.0435568	-0.484648	-0.257179	-0.562854	-0.210983	0.0961123	0.940055	0.114181	-0.175465	-0.161301	0.00552898	0.0789529	0.0307758	-0.217381	-0.304529	-0.286288	0.23608	-0.395694	0.541938	0.275187	0.445009	0.187738
ASCC1	-0.00883703	-0.200444	0.078447	-0.226336	0.193305	-0.0359494	-0.0398118	0.127079	-0.460081	0.14333	-0.417722	-0.294635	0.101975	-0.0776439	-0.0132356	0.0828026	-0.346899	-0.134943	-0.25445	-0.0201471	-0.190058	-0.19355	0.203751	0.0290446	-0.446156	-0.098475	0.0922462	0.321773	0.100281	-0.269954	0.152716	-0.432843	0.0788968	0.921899	-0.0315035	-0.303348	-0.360069	0.20291	-0.594454	0.045284	-0.436805	-0.417935
ASCC2	-0.0124124	-0.178517	0.121432	-0.24787	-0.084297	-0.0224506	-0.253585	0.370599	-0.272136	0.0611891	-0.116349	-0.305693	0.137911	-0.137503	0.106122	0.223791	0.0198456	-0.0579444	-0.0805546	-0.0696147	-0.0970453	0.158126	0.101269	0.267529	-0.520139	0.218129	0.43995	-0.203123	0.259391	-0.183625	0.208277	-0.175771	0.254089	0.439598	0.276717	-0.142706	-0.233114	0.119124	-0.491701	0.248114	-0.396908	-0.499193
ASCC3	0.0285947	-0.200368	0.243449	-0.231402	-0.0303151	-0.0433355	-0.250075	0.219524	-0.441312	0.166153	-0.269554	-0.231935	0.164862	-0.0335606	0.108517	0.151669	-0.175176	-0.0708322	0.097373	-0.117947	-0.183347	0.0320245	0.293621	0.511554	-0.420285	0.0981783	0.334134	-0.179643	0.219119	-0.21679	0.325493	-0.445859	0.202205	0.39717	0.214528	-0.269447	-0.0930572	0.275106	-0.566868	0.17666	-0.617872	-0.488741
ASF1A	-0.354892	-0.413311	0.708267	0.148541	-0.504366	0.276047	-0.563088	0.528412	-0.00958157	0.631566	-0.761003	0.653141	-0.414316	-0.0190221	-0.0748208	0.783285	-0.0446051	-0.0462119	-0.434189	0.520726	0.234528	-0.47345	-0.270494	0.252476	-0.0333484	0.100865	0.365315	-0.290985	-0.151553	0.0739369	-0.667275	-0.501166	1.24472	-0.485616	0.0518826	0.0977783	-1.65438	-1.13901	-1.32459	-0.413369	-0.631213	-0.277123
ASF1B	0.139009	-0.571591	0.215706	0.0318776	0.197159	0.0270788	-0.621111	0.527525	0.0939918	0.101181	-0.342561	0.594715	-0.0277003	0.316062	0.313677	0.429805	0.272551	0.768594	-0.372941	0.341759	-0.687282	-0.46154	0.00646941	-0.302691	0.322782	0.194461	0.171974	-0.692417	-0.22231	0.00527428	-0.790344	0.708352	0.843964	-0.603694	-1.08089	0.140201	-0.714741	-1.25396	-0.91259	-0.683225	-0.741123	-0.473076
ASH1L	0.105	-0.547249	0.164781	-0.0331454	-0.134683	0.329409	-0.179663	-0.144175	0.163341	-0.347836	-0.27508	0.00629425	0.46794	0.00705095	-0.19631	0.158544	-0.177562	0.340359	-0.0824228	0.382432	-0.529792	-0.359786	0.645511	-0.321704	-0.178021	-0.51672	-0.224459	-0.328404	0.0787119	-0.249889	-0.3293	0.118417	-0.00711847	0.0313593	-0.0514565	0.475167	-0.331117	-0.646752	-0.487217	-0.28819	0.212681	-0.0274967
ASH2L	0.0819843	0.0799141	-0.186555	-0.00171792	0.0370822	0.0220211	0.262211	0.196928	0.286443	0.973879	-0.430815	0.281874	-0.169182	0.277781	0.0839268	0.123547	-0.528432	0.0561953	-0.381976	0.349258	-0.247113	0.0360433	-0.230233	-0.253289	0.173063	-0.225545	-0.344278	0.309943	-0.332331	-0.353549	-0.155145	0.197397	0.254888	0.056057	-0.395785	-0.0675309	-0.57799	-0.221508	-0.823558	-0.534684	-0.234074	0.0305821
ASL	-0.317797	0.533093	1.08268	-0.98871	-0.691935	-1.10168	0.420524	0.0987771	0.220904	-0.983925	-0.600853	0.0441309	-0.7626	-0.455765	-0.535265	-0.450997	-0.75671	0.438236	-1.30809	-0.758722	-0.579885	-0.723776	-0.7355	-0.138385	-0.512976	0.710105	-0.680305	-0.20902	-0.190927	-0.333451	0.165848	-0.766574	0.0471051	-0.246644	0.699317	-0.0864215	-0.327414	0.469927	0.0744368	0.945347	0.097198	-0.67637
ASMTL	-1.03959	0.779218	-1.02309	-0.00253554	0.217184	-0.244371	0.897947	-0.195338	0.121297	-0.688097	-1.83029	-0.511529	-0.215376	-0.256672	0.235415	-1.93655	-0.839988	-0.783676	0.0169196	0.498833	-0.372069	0.778756	-0.0600164	0.393575	0.225859	0.111662	0.889393	0.617321	-1.10237	0.164918	-0.0842788	0.0683273	-0.316439	0.175664	-1.16854	-0.0378235	-0.292635	0.277712	0.617799	-0.569141	-1.19956	0.53398
ASNA1	-0.239005	-0.495661	0.039243	0.117598	0.642675	-0.317998	0.104749	0.116935	0.23845	-0.170844	-0.164795	0.401734	-0.317897	-0.0214799	0.115553	0.750279	0.085835	0.225996	0.20881	-0.124825	-0.0483546	0.347207	-0.259678	-0.0569365	0.300273	0.302049	0.151233	0.268071	-0.0555008	-0.048484	-0.511407	0.192304	0.0879582	-0.0629454	-0.0023196	-0.0691499	-0.0682977	-0.404738	0.103754	-0.119632	0.0402728	-0.512194
ASNS	0.0118364	0.917206	0.0615954	0.628361	0.39377	-0.134007	-0.135333	-0.240493	-0.778009	0.00570997	-0.173825	-0.668135	0.0912562	-0.354241	0.155725	-0.6577	0.167196	0.481028	-0.917621	-0.599036	-0.428847	-0.904357	0.185647	0.381688	-0.199003	0.521746	-0.301613	-0.6036	-0.0474445	-0.270281	-0.407225	0.146782	-0.0644519	0.407607	0.291577	0.0479459	-1.70365	0.398197	-0.933069	-1.45304	0.56694	-0.811991
ASPH	-0.0896808	-0.505912	0.421163	-1.08636	-0.396047	-0.450416	-0.920891	-0.920102	-0.0585254	-1.48951	-0.491859	-1.16112	-0.940671	0.093591	-0.126971	-1.55231	-0.828763	-1.33844	-1.49171	-0.668761	-0.530669	0.33533	-0.69732	-1.21188	-0.820791	-0.929271	0.0254631	-0.837933	-0.912201	-0.75522	1.34133	0.77667	-0.234199	-0.0718179	-0.369645	-1.38708	0.636677	2.38837	-0.274497	1.07702	-1.63133	-0.604216
ASPM	0.0528709	0.0310362	-0.663388	0.0441247	0.104154	-0.0705923	0.0154949	0.630803	0.333802	-0.365382	-0.0139721	0.197419	-0.664338	0.355974	0.140673	-0.182208	-0.2849	0.57696	-0.0709359	0.178691	0.457054	0.217106	-0.474749	0.132268	-0.0468926	0.189702	0.3238	-0.521831	0.00635039	0.244032	-0.362615	-0.083223	0.424054	-0.511135	-0.57884	-0.247394	0.0713948	-0.445131	0.10254	0.37852	-0.792914	-0.484119
ASPSCR1	-0.183782	-0.202103	-0.0142827	0.0334762	-0.230034	-0.394594	-0.322828	0.208376	-0.216875	0.0179764	0.260076	0.109024	-0.0195209	-0.51277	0.0633524	0.551165	1.01664	0.20376	-0.454879	-0.0620317	0.301456	-0.206246	-0.193534	-0.11071	0.321963	0.123408	0.0533925	-0.494354	-0.0138339	-0.174901	-0.398675	-1.33588	-0.577787	-0.74204	0.072695	-0.694216	-0.1406	-0.243683	0.232689	-0.0144441	-0.0398597	-0.273663
ASRGL1	0.38862	0.0508973	-1.01509	-0.024222	0.285143	-0.0888046	0.0424951	0.386593	0.859921	0.932899	0.127067	0.948957	-0.156987	0.57694	0.311008	-0.858803	-1.09111	0.180399	0.454797	0.64982	-0.0904993	-1.03175	-0.303875	-0.810544	0.627503	-0.593876	-0.0443996	-1.11026	0.124572	0.297703	-2.38284	-0.110995	1.28538	-1.75636	-0.521709	0.617847	-1.43614	-2.25433	-1.21914	-2.27645	-0.445326	-0.42011
ASS1	-1.63868	-1.61961	1.3376	0.118357	-0.44526	-0.144065	-0.682167	-0.165276	-2.33965	0.233324	0.40578	-2.44305	-2.04922	1.15105	-0.462765	-2.51833	1.12968	-1.31316	0.415371	-1.72819	0.6175	-2.00226	-2.08169	-1.06758	-0.94562	-1.47177	-0.0778959	-1.8487	0.859342	-1.19131	-0.479251	1.40832	-0.485763	-1.46898	0.826275	-0.381841	-2.12323	0.405332	-1.52972	-1.97593	1.28409	0.524611
ASUN	-0.0119588	0.0833642	-0.207925	-0.0631412	-0.213688	-0.00250654	-0.000809718	-0.422134	-0.0145939	0.225567	-0.389275	0.154305	-0.133032	-0.0679567	0.0166827	-0.0912506	0.221664	0.165382	-0.122493	0.159677	0.659254	0.0354818	-0.047731	0.232487	0.43064	-0.00465037	0.110898	0.284017	0.086714	-0.28537	0.273149	0.0799399	-0.255196	0.393502	-0.0902529	0.0590491	0.0530975	0.0942432	-0.064069	-0.328582	0.00760153	-0.204383
ASXL2	-0.671019	-0.203851	-0.132092	-0.400738	-0.0157734	-0.0284585	-0.186155	-0.0838929	-0.64383	0.118916	0.476293	-0.550038	-0.726347	-0.524915	-0.0252828	0.85418	0.14856	0.521491	0.388154	0.0509051	-0.147239	0.000647627	-0.495015	-0.926446	0.32613	-0.210656	0.190928	-0.918262	-0.53902	0.073735	0.169589	0.0603616	-0.0290572	-0.576083	-0.956555	0.35382	0.370032	-1.04587	0.18091	-0.15136	0.0463393	-0.116339
ATAD1	-0.0165083	0.153406	0.205553	0.688199	0.667106	0.057753	-0.0381534	-0.0825937	-0.267228	-0.569179	0.0472195	-0.734847	-0.33745	0.236152	-0.190071	-0.00424355	-0.329286	-0.251382	0.882016	-0.298903	-0.623214	-0.253092	-0.458666	-0.107314	-0.363283	0.113545	-0.0208973	0.110785	0.089653	0.485136	0.201945	0.000201337	-0.471777	0.378022	-0.51823	0.167795	-0.31699	0.160865	-0.195851	-0.137717	0.539656	0.110696
ATAD2	-0.496594	0.265613	-0.660403	-0.339562	0.0974552	-0.11692	0.233757	0.286183	-0.292504	0.510885	-0.26128	0.378873	-0.467287	0.0787092	-0.61397	-0.0595138	-0.35719	0.298785	-0.85248	0.327456	-0.436026	0.0261153	-0.40243	1.28257	0.215966	-0.2951	-0.191812	-0.901218	-0.394157	0.481505	-1.20971	0.744057	0.717561	-0.384093	-0.743084	-0.194166	-1.11825	-1.62228	-0.849853	-0.570884	-1.2019	-0.649216
ATAD2B	0.311042	0.0780761	-0.31028	-0.3265	-0.577446	0.0582164	0.0567798	-0.418572	-0.02657	-0.158094	-0.0355369	0.00823496	0.289449	0.0920982	0.215061	0.0757104	0.624609	0.321054	-0.0954602	0.275542	0.0892463	0.100045	0.159498	0.656542	0.255676	-0.303039	0.429026	-0.2843	0.433002	-0.00297026	-1.22736	-0.000444055	0.229854	-0.135913	-0.677808	-0.35025	-0.96718	-1.52726	-1.00713	-0.82563	-0.542435	0.130522
ATAD3A	-0.708345	0.438693	-0.256698	0.602502	0.101801	-0.00908777	-0.532466	-0.355417	-0.259628	-0.845829	0.57708	-0.24312	0.153207	0.256572	-0.860951	-1.50161	0.219155	-0.615198	1.01683	-0.595888	-0.0396471	0.164678	0.277991	0.615693	-1.54697	0.11052	0.787301	0.0942447	0.256691	-0.117257	-0.489729	0.583919	-1.36528	0.705022	0.124356	-0.285717	-0.818502	-0.318761	-0.423107	0.0113536	-0.401117	0.209009
ATAD3B	-0.777157	0.44709	-1.06438	0.0845498	-0.395896	0.283944	-1.14767	-1.17582	-0.88954	-1.14425	-0.052494	-0.942957	-0.506943	-0.0891591	-1.08441	-1.9247	0.495108	-1.31114	0.737436	-1.11273	0.599696	-0.103793	-0.46489	0.637037	-2.13758	-0.0168409	0.308547	1.42302	0.0193051	-0.462863	-0.261248	-0.0838297	-1.20647	0.810833	0.495662	0.750634	-1.60104	0.054147	-0.156731	-0.156119	-0.236069	0.187892
ATAD5	0.132034	0.333074	-0.885577	0.138639	-0.21943	-0.12911	-0.34751	0.471584	-0.400162	-0.955234	0.0982922	0.196437	0.129318	-0.219479	-0.33333	-0.363393	1.07573	-0.545328	-0.115636	0.372847	0.267339	-0.0867236	-0.196247	0.594246	-1.20552	0.332194	0.33345	-0.28096	-0.0678754	0.12536	-0.689862	0.358059	-0.510574	0.203434	-0.366044	-0.812536	-0.14412	-0.659671	-0.403477	-0.572991	-0.789246	-0.0302148
ATAT1	0.412034	0.56961	-1.08289	0.250546	-0.106731	-0.0983714	-0.0369799	-0.392697	-0.710478	0.420177	-0.105009	0.24973	-0.142517	0.262004	-1.29752	0.329199	-0.270804	0.10863	-0.347435	-0.25204	0.271782	-0.123701	-0.317325	-0.289692	0.5636	-0.183123	0.285564	-0.461057	-0.271406	-0.0633275	-1.05252	-1.29733	1.23054	-1.09382	0.436833	-0.614162	-1.8101	-1.26293	-1.45729	-1.03076	-0.259175	0.618895
ATE1	-0.702057	0.310147	0.36652	-0.293607	0.315343	-0.0773874	-0.22118	0.356487	0.271797	-0.00980786	-0.872154	-0.34088	-0.508912	-0.366074	-0.538885	0.247082	-0.401585	-0.500145	0.61093	-0.224155	-0.117035	-2.56625	-0.594086	-0.177252	0.313265	-0.197193	0.138071	-0.0798002	-0.676146	0.511107	-0.0128089	0.462339	-0.176773	-0.205484	0.600268	0.199356	0.351956	0.0280551	0.142591	0.186516	0.300871	0.484389
ATF1	-1.3586	-0.276602	-0.113345	0.460163	-2.19581	-0.563895	-1.02448	-0.244324	-0.540267	0.625952	0.549474	-1.29368	-1.39063	-2.11363	-1.61896	0.670901	-0.0406971	0.3562	0.880963	-0.960747	0.75424	0.368812	-2.00281	0.476351	1.08692	-0.557627	-0.18061	-1.36256	-1.05193	0.0417573	1.02361	-0.0693525	-0.0612703	-0.918563	-0.656283	0.510041	0.855518	-0.387201	0.0668295	-0.275935	0.0145834	-0.501944
ATF2	-0.355004	0.152721	-0.557796	0.0235661	-0.798262	-0.134089	-0.455251	-0.0934767	-0.228209	0.528658	0.509827	-0.406136	-0.548563	-0.704033	-0.227488	0.75372	-0.321199	0.428856	1.00441	-0.193659	0.640175	0.446817	-0.799682	-0.299854	1.21545	-0.0870114	0.209213	-1.64612	-0.00134412	0.246506	0.0233333	-0.206895	1.15165	-0.581387	-0.969923	0.695979	0.268865	-0.885698	-0.333355	-0.881731	0.31677	0.357771
ATF7IP	-0.641391	0.290953	-0.106083	0.623638	-0.282354	0.269602	-0.5673	0.329851	-0.335492	0.552642	0.182766	-0.432954	-0.877918	-0.449754	-0.502857	-0.0999101	0.126777	0.507374	0.297814	-0.26153	0.288979	0.222898	-0.783832	0.256221	-0.113776	0.0846069	0.0554656	-0.459982	-0.197498	-0.249376	0.0690799	-0.0159327	0.326258	-0.648745	-0.978594	0.235048	-0.00572085	-0.694599	-0.900293	-0.943922	0.718041	0.0791896
ATG12	-0.169251	0.117261	-0.258785	0.191541	-0.136773	-0.106282	-0.0427755	0.251466	-0.272998	-0.0154133	-0.0839287	0.22489	-0.137917	-0.103972	0.123158	-0.225936	-0.150144	-0.117416	0.275053	-0.588253	0.181074	0.228469	0.0454025	0.0813057	0.253101	-0.0745943	0.220451	0.536827	0.381647	0.102851	-0.0125743	-0.261979	0.304396	-0.0474856	-0.457735	-0.364406	0.501213	-0.059311	0.313611	-0.0845177	-0.172233	0.0754409
ATG13	0.0637321	0.352888	-0.0981482	-0.0439215	0.353411	-0.204665	-0.00268865	0.19521	0.0549527	0.4286	-0.139672	-0.0230314	-0.0907245	-0.0853854	-0.161171	0.33773	-0.309051	0.409585	-0.367236	-0.0399931	0.215014	-0.406704	0.0222835	-0.386872	0.38354	0.0681834	0.102388	-0.41301	-0.477475	-0.211598	-0.052697	-0.50806	0.141868	-0.225466	-0.122302	0.12113	0.163478	-0.0658998	-0.297806	-0.693785	-0.253655	0.0496936
ATG16L1	-0.32656	0.384693	-0.21672	0.261712	-0.320145	-0.0444579	0.123663	0.116567	-0.45052	-0.0645754	-0.0839565	-0.0533245	-0.163987	-0.540452	-0.722887	0.185818	-0.226131	-0.071132	0.405777	-0.737032	-0.171749	0.20158	-0.0161604	0.148774	0.146799	-0.00262549	-0.124181	0.33082	0.0654685	-0.115235	0.112569	-0.650478	0.54987	-0.179628	-0.262898	0.0568632	0.247234	-0.0612136	0.324984	-0.383041	-0.757345	0.0528619
ATG2A	-0.348888	-0.56091	0.772154	-0.213069	-0.312528	-0.269756	0.034502	0.0905433	0.0309265	-0.406556	-0.318053	0.292326	0.33005	0.0731599	0.132107	0.243016	-0.10444	-0.0306037	-0.261437	0.168021	-0.610527	0.125838	0.451257	-0.174943	0.186012	-0.0271404	-0.0539155	0.534771	0.220761	-0.437619	0.170046	-0.109875	0.0547674	-0.551705	-0.370233	-0.671832	0.128691	0.266421	-0.0874644	-0.0451672	0.0353769	0.150131
ATG2B	0.0997298	-0.285557	-0.389444	-0.459702	-0.263803	-0.0925448	0.151445	0.297938	-0.0350593	0.309546	-0.15411	-0.0414155	-0.126442	0.578116	0.133995	0.250154	0.541846	0.0291605	-0.0382884	0.133546	-0.736794	-0.191794	-0.190401	0.273912	-0.533396	-0.267143	-0.609239	-0.231248	0.859333	-0.16894	-0.329733	0.203528	0.486451	-0.659881	-0.354109	-0.426772	-0.263439	-0.529834	-0.765721	-0.155506	-0.932829	-0.0271519
ATG3	-0.0649521	-0.263759	-0.111372	0.338271	0.33015	0.101183	0.628896	-0.768484	-0.191052	-0.294249	0.625359	-0.323711	-0.502853	-0.766975	-0.202354	0.00310864	-0.232074	-0.115627	-0.622624	-0.203089	0.120317	0.155033	-0.635497	0.103969	0.425715	0.431286	0.123261	-0.304159	0.0799225	-0.0056097	-0.0639289	0.134273	-0.0500758	-0.346146	-0.00810023	-0.0763045	0.0662915	0.184288	0.0469345	0.185801	-0.474422	-0.5835
ATG4B	0.178963	0.444255	-0.15665	-0.23842	-0.056967	-0.879059	0.471375	-0.578396	0.150013	0.579241	-0.266298	0.0092323	0.657425	0.0294928	0.17706	0.132226	-0.354771	0.0223841	0.289737	-0.503997	-0.250332	-0.560664	0.474892	-0.13283	0.0640186	-0.174049	-0.402301	0.0152857	0.0175324	-0.0174297	-0.31445	-0.524331	0.602852	-0.870711	-0.0726927	0.153691	-0.0241754	-0.449885	0.227661	-1.29322	-0.378922	-0.242832
ATG4C	0.205339	-0.0525374	0.206675	0.0703887	0.12133	0.049086	0.0982293	-0.302257	-0.648053	-0.667143	0.248099	0.209568	0.249626	0.128941	-0.107742	-0.252602	0.329734	-0.10773	0.248441	-0.153643	0.0979797	0.639323	-0.0259768	0.0809463	0.17871	-0.0227849	-0.0841866	-0.291229	0.593873	-0.445904	-0.779169	0.00408836	-0.167989	-0.857113	0.0561671	-0.793731	-0.799405	-0.643954	-0.713728	-0.282899	-0.228496	0.275266
ATG5	-0.125994	0.216364	-0.0947375	0.110143	-0.00523604	0.015309	0.155658	0.146758	-0.221489	0.112234	-0.448493	0.124153	0.00695722	-0.0552095	0.164342	-0.176438	-0.179786	-0.147197	0.18318	-0.296606	-0.209549	0.0773551	0.0904937	0.0554592	0.0998668	-0.0417127	-0.0445135	0.342956	0.302282	-0.0488976	-0.128551	-0.389376	0.43038	-0.148707	-0.518546	-0.0863117	0.172158	0.109085	0.0574432	-0.0367608	-0.274929	-0.0337412
ATG7	-0.447196	-0.0560323	0.832754	0.513982	-0.154328	0.347344	-0.0614912	-0.139092	-0.30075	-0.643368	-0.300174	-0.439844	-0.282441	-0.46023	-0.334653	-1.20934	-0.383879	-0.380535	0.154953	-0.555481	-0.153381	-0.482536	-0.335405	0.233076	-0.898741	-0.259904	-0.360381	0.376849	-0.507047	-0.972847	0.193174	-0.163363	-0.416064	-0.333036	0.344769	-0.428204	1.40783	0.477662	0.0550899	0.0821036	-0.556698	-0.449752
ATG9A	0.23229	-0.911432	0.134186	-0.259152	-1.01764	-0.18938	-0.0880748	-0.232809	-0.530532	-0.560165	0.552234	-1.55366	-0.314863	-0.526532	0.082193	-0.0609964	-0.0808015	0.270919	0.0378262	-0.181486	-0.281528	0.92612	-0.277542	0.0793206	-0.110684	0.0447436	0.197539	-0.352338	0.641278	0.0459334	-0.187618	-0.27477	-0.242925	-0.182989	-0.0247739	-0.00180747	0.132817	-0.705116	-0.194781	0.132763	0.0364846	-0.47899
ATIC	0.343582	0.152627	-0.036991	-0.386345	-0.221105	-0.134232	0.231937	-0.51547	0.0192216	0.193365	0.131294	-0.687928	0.0987512	-0.377371	-0.0275964	0.0170788	0.298355	-0.0765256	0.373979	-0.0328478	0.627392	0.313465	0.0902679	0.285565	0.286638	-0.793762	0.341866	0.465258	0.171257	-0.0739135	-0.135038	-0.752865	-0.597607	-0.0512689	0.581321	0.0778656	0.0248206	0.0917632	0.73127	-0.702889	-0.356658	0.144509
ATL1	0.45446	0.145896	0.098472	-0.212954	0.443772	0.119925	0.190073	0.0846913	0.284578	-1.03165	-0.426102	0.0186247	0.0181885	0.770715	0.561378	-0.404492	-0.54155	-0.793327	-0.380467	-0.1384	-1.43819	0.0858108	0.107669	-0.863736	-0.489344	-0.0777091	-0.0792885	-0.352913	0.889946	0.463141	-1.84409	-0.329162	0.964137	-2.03395	-0.143374	-0.714337	-2.16281	-1.87283	-0.598286	0.823468	-0.60592	-0.0738524
ATL2	0.155442	-0.0313151	-0.549284	0.131695	0.0407672	-0.472475	-0.338732	-0.616185	-0.0834621	-0.916159	-0.274578	-0.525245	0.126371	-0.0970887	0.2239	-1.22709	0.188044	-0.674572	0.00780103	-0.628683	0.15382	-0.0388985	0.498158	1.28846	-0.89295	-0.201579	-0.202104	0.153466	0.27177	-0.25235	0.302542	-0.371	-0.710818	0.73769	-0.383529	-1.07859	0.118028	0.334599	0.000197556	0.0343353	-0.540837	-0.00425705
ATL3	-0.256452	-0.186154	0.713125	-0.428988	-0.0538842	-0.216693	-0.00257419	-2.15787	0.574361	-0.461381	-1.23353	-0.531628	-0.133059	-0.711307	-0.627086	-0.501264	-1.9512	-1.10007	0.263389	-0.71202	-1.53143	0.164554	-0.0879175	0.196643	0.471591	0.147599	-1.33566	0.473634	0.0123302	-0.174651	0.514318	-0.466624	-0.221913	0.309251	-3.08233	0.22682	0.787777	0.538148	0.414873	0.994185	0.235606	-0.101987
ATM	-0.189997	-0.0418227	0.402633	-0.227596	-0.27021	-0.284356	-0.00973882	-0.0203868	0.45546	0.231733	-0.34151	0.38342	0.432097	0.0556372	-0.0671344	-0.189024	0.156115	-0.329801	0.140435	-0.654368	-0.744398	-0.258029	0.504154	0.0337735	0.564874	-0.635805	-0.0966864	-0.3593	-1.0082	-0.374189	0.0989412	0.00479728	-0.367824	-0.0544663	0.0201176	0.17637	1.35111	0.36938	-0.424307	-0.824343	-0.544262	-0.0616806
ATN1	-0.0162276	-0.0999296	-0.312188	-0.46877	-0.0339623	-0.0184092	-0.273909	0.333125	-0.476816	0.429378	-0.232588	-0.323158	-0.195906	0.0376134	0.0188922	0.551461	-0.333542	0.408071	-0.939193	0.511959	-0.606278	0.762304	-0.457396	-0.254137	-0.0653368	-0.0202835	0.494722	-0.667972	0.226853	0.16245	-0.190136	-0.545775	0.498359	-0.255852	-1.58386	-0.25606	-0.155768	-0.707589	-0.0235875	-0.539061	0.448136	0.0972038
ATOX1	-0.415889	-0.0726258	0.354672	0.284105	0.336	-0.195575	0.0614367	0.0162008	-0.0981734	-0.341922	0.712456	-0.49506	0.290869	-0.180904	-0.574286	-0.177242	-0.29044	-0.18588	-0.484724	-0.0651417	-0.444681	0.00321724	0.0261644	-0.182223	0.268716	-0.653219	-0.673068	0.571625	0.175591	-0.468894	-0.327601	0.244164	-0.401284	-0.0646001	-0.672549	-0.85218	1.04939	-0.661481	0.211254	-0.172984	0.280127	-0.0538799
ATP11A	0.376239	0.0132257	0.580467	-0.338541	0.0581551	-0.133047	0.0178512	-0.151451	0.534271	-0.123921	0.0243606	0.282545	-0.0931811	0.136401	0.323872	0.589465	-1.02719	0.333326	-0.360969	-0.214977	-1.77184	-1.73178	0.24538	-0.705452	-0.114972	-0.50548	-0.428187	-0.720411	-1.64269	-0.0733763	0.0910459	-0.530096	0.786705	0.736822	-0.553946	-0.11303	-0.534641	0.10962	0.46665	-1.74032	-0.549597	-0.0126512
ATP11B	-0.433881	-0.299936	-0.167545	-0.571246	0.861848	-0.10165	0.0913438	-0.415817	-0.437687	-0.288774	-0.44907	0.33342	-0.497756	-0.0165464	0.466608	0.414799	-0.0631007	0.182132	0.0938295	-0.317708	-0.531962	-0.0412028	-0.24591	-0.717677	0.676751	-0.255934	-0.137552	0.306835	-0.623779	0.159091	-0.130721	-0.287915	-0.459415	0.435936	0.163391	0.115464	-0.252433	-0.0206166	-0.540623	0.45691	0.0210428	0.383682
ATP11C	0.172881	0.0275425	-0.313747	0.258717	-1.36259	0.516094	-0.228483	-0.132247	-0.140075	-1.63378	-0.408644	-0.513023	0.346751	0.108774	0.573726	-0.343132	0.520781	-0.756134	-0.227766	-0.0398767	0.132165	0.850858	0.459422	-0.109292	-1.96939	0.020268	-0.176542	-0.47729	0.329904	0.189427	0.294549	0.0111822	-0.178126	-0.351748	-0.433175	0.338404	-0.0273072	0.251878	-0.373115	-0.0804181	-0.737138	-0.291308
ATP13A1	0.188356	-1.3738	0.419908	0.421062	0.599028	0.0848075	0.155311	0.334194	0.242257	-1.32893	-0.293719	-0.0999518	-0.3545	0.882548	0.123323	-1.01611	0.854281	-0.947225	-0.246096	-0.202719	-0.148726	0.382855	-0.0997694	0.195972	-0.535682	0.0122527	-0.576912	0.166418	0.72297	-0.0780419	-0.602397	0.0897444	-0.545946	0.0236835	-0.316309	-1.50861	-0.100174	-0.263687	-1.66024	-0.400476	-0.766343	0.00736941
ATP13A3	-0.0545679	-0.413573	0.553671	-0.204471	0.818155	-0.048695	0.201195	0.206918	0.156052	0.110255	-0.389948	0.560588	0.0377199	-0.0910393	0.463463	0.290748	-0.0736905	-0.0455229	-0.14733	-0.259302	-0.70395	-0.396403	0.037042	0.0504362	0.657747	-0.322167	-0.416207	-0.370956	-0.52351	-0.163515	0.339701	-0.974199	-0.432873	0.0784263	-1.39964	-0.201691	-0.340088	0.120686	-0.493698	0.262927	-0.0354654	-0.120431
ATP1A1	-0.142827	-0.960731	0.77284	-0.255639	0.285647	0.468207	0.0261262	-0.254685	0.622233	-0.0140946	-0.10595	-0.237391	-0.0630303	-0.105886	0.755967	-0.245014	0.0669881	-0.255179	-0.48685	0.0457251	-0.513606	-0.0100124	0.0395577	-0.0298005	0.155808	-0.20042	-0.0882683	-0.950261	-0.557066	0.159997	0.742325	0.229105	0.120339	0.0851099	-0.0543648	-0.411596	0.150727	0.851744	-0.306766	0.0107201	-0.0561346	-0.072787
ATP1A3	0.520786	0.0711282	0.876116	0.00755309	0.347699	-1.16739	-0.967369	-0.158212	0.0929107	-1.66021	1.01212	-0.369301	-1.14136	0.72983	-0.128499	-2.08157	1.27507	-0.245678	-0.331818	-0.806545	-0.0594638	0.28784	-0.789296	-2.10876	-1.05557	-0.0769828	-0.00243063	-0.778057	0.986645	-0.120635	-1.89935	0.0106253	-0.131736	-1.32855	0.308296	-1.35641	-1.83101	-1.53595	-1.2958	-2.09477	0.249704	1.14414
ATP1B1	0.142002	-0.754342	1.21222	-0.462602	0.323271	0.72552	-0.128008	-0.463133	0.629203	-0.697234	0.00136666	-0.170669	-0.340261	0.482622	0.896745	-0.845985	-0.645392	-0.39137	-0.138523	-0.139998	-1.6228	0.0310825	-0.0972475	-0.280684	0.303221	0.173614	-0.989404	-1.8003	-0.139625	0.219235	0.448592	0.772022	-0.0417297	-0.990535	-0.0450351	-0.277796	-0.328494	0.797337	-0.650764	-0.480334	-0.144052	0.59122
ATP1B3	-0.117417	-0.299503	-0.2903	0.0897062	0.154104	-0.137548	-0.0970051	0.0700386	0.477386	0.00454658	0.433234	-0.133196	-0.463121	-0.514152	0.466531	-0.156705	0.890174	-0.277527	-0.839278	-0.174665	0.0434729	0.255163	-0.161472	-0.0905949	-0.959287	-0.270326	0.273379	-0.297734	0.263633	0.114164	0.247904	-0.684308	-0.302002	0.468885	0.237159	-1.36062	0.141452	0.249734	0.0315247	0.259255	-0.0483453	-0.204575
ATP2A2	0.493219	-0.355471	0.236032	0.00478628	0.335904	-0.0372975	-0.119003	0.418552	0.039345	-1.00958	-0.1125	0.260345	-0.00150399	0.495949	0.822313	-0.96329	-0.0923839	-0.622303	-0.212271	-0.266332	-0.771954	0.0377539	0.190382	-0.452302	-0.563342	-0.100193	-0.147722	-0.329749	0.551216	0.0648391	-0.212027	-0.0172209	-0.359746	-0.392797	-0.796753	-0.779527	-0.644112	-0.169142	-0.647028	0.907343	-0.261993	0.558097
ATP2A3	-0.424567	-1.23249	0.726077	0.422877	1.73432	-1.1287	0.177985	0.229504	1.36256	-0.170311	-2.38029	-1.71657	0.00534572	-1.03331	0.875248	-1.48623	-2.57477	0.187784	0.120666	-1.6946	-2.99767	-2.44467	0.0741111	1.13944	-1.15434	0.0777526	-1.23377	-2.80681	-0.0522015	1.21635	-1.67023	-2.47185	-0.696032	-1.86578	-0.522641	-0.336989	-2.11098	-2.6344	-2.20988	-1.99407	0.753875	-2.41241
ATP2B1	-0.01253	-0.372809	0.644161	0.34768	-0.408417	-0.274714	-0.382281	0.655588	0.197459	-0.465281	0.178767	-0.417673	-0.246405	-0.141626	-0.0502521	-0.0668712	0.554839	-0.217874	-0.227964	-0.655007	-0.497863	0.260675	-0.00467411	-0.360715	-0.769596	-0.374783	-0.533505	-0.325631	-0.599641	-0.775865	-1.67977	-0.321949	-1.02448	-0.0974908	0.100918	-0.548815	0.650041	-2.0087	-0.402503	0.76946	0.237248	0.596043
ATP2B4	1.06006	-1.56779	0.227939	-1.10256	-0.195104	0.0587036	-0.0908888	-0.0912958	0.352485	-1.78887	-0.196347	-0.999838	-0.378942	-0.658186	0.395396	-1.12508	-0.505535	-0.401227	-0.627571	0.330659	-1.27335	-0.468891	0.119751	-0.788611	-0.516487	-0.0743447	-0.882005	-0.897999	0.0342286	-0.192915	0.113549	-0.957462	-0.666331	0.0774199	-0.201957	-1.12265	-0.178727	0.253355	-0.62963	1.63697	-1.41954	0.998823
ATP2C1	0.018774	-0.248173	0.19654	-0.106134	0.403494	0.132558	-0.135111	-0.831796	0.0810982	0.223687	-0.256355	0.298302	-0.549656	0.189752	1.44142	-0.064084	-0.377499	-0.284136	0.301313	-0.14218	-0.521153	-0.316151	-0.17589	-0.174383	0.773573	0.534625	-0.0708366	-0.152295	-0.148214	0.613368	0.508615	-0.458951	0.0420757	-0.135045	-0.458435	-0.0810209	-0.542177	0.291084	-0.455042	0.487646	-0.203502	-0.139403
ATP5A1	0.218252	-0.323816	0.649178	0.231925	0.221899	0.0303178	0.291037	0.0335791	0.424191	-0.625854	0.118496	-0.470546	-0.0971803	-0.0930282	0.352121	-1.14254	0.193769	-0.520876	0.150635	-0.21097	-0.117877	0.30704	-0.11002	0.0326083	-0.922383	0.291299	-0.237572	0.440208	0.212012	0.223603	-0.717892	0.384666	-1.39749	0.270601	0.20995	-0.496898	-1.16474	-0.273592	0.164423	-0.8068	-0.156083	0.0129668
ATP5B	0.20987	-0.364085	0.625688	0.21298	0.209218	0.0400797	0.263883	0.14275	0.428882	-0.467041	0.231261	-0.521737	0.125037	-0.16086	0.345411	-1.07575	0.229865	-0.429573	0.161209	-0.136903	-0.0349833	0.377207	-0.111385	0.0188847	-0.91999	0.279191	-0.269222	0.281192	0.269883	0.262004	-0.882409	0.443355	-1.44473	0.252956	0.175932	-0.528212	-1.22445	-0.359178	0.215112	-0.786022	-0.182324	0.0247288
ATP5C1	0.159904	-0.37717	0.708582	0.237088	0.172796	-0.0857558	0.266315	-0.0159636	0.390063	-0.751907	0.158859	-0.518119	-0.125401	-0.0856278	0.310862	-1.13741	0.22177	-0.652725	0.246488	-0.373601	-0.203917	0.0665515	-0.124885	-0.0614097	-1.08916	0.224469	-0.150517	0.484778	0.117187	0.0789462	-0.769409	0.232351	-1.58026	0.303755	0.14543	-0.584108	-1.06618	-0.32265	0.100249	-0.803642	-0.12157	-0.0429245
ATP5D	0.0165907	-0.274917	0.609517	0.144399	0.0681708	-0.22303	0.169155	0.0248796	0.426402	-0.632044	0.142131	-0.468778	0.203122	-0.173385	0.156575	-0.912711	0.078976	-0.463849	-0.0105157	-0.145103	-0.277007	0.0509412	-0.161678	-0.238087	-1.04764	0.133999	-0.213456	0.259191	0.111831	-0.0803286	-0.707453	0.132629	-1.35777	0.295374	-0.0298896	-0.793403	-0.766826	-0.502961	0.105491	-0.476876	-0.311908	-0.126977
ATP5F1	0.148455	0.0708616	0.193758	0.72066	0.268297	-0.121394	0.101078	0.0164664	0.158307	-1.51861	0.311409	-0.854925	-0.323538	0.0259689	0.310486	-1.40334	0.0113431	-0.902422	-0.215884	-0.907101	-0.416534	0.149211	-0.437016	0.0934871	-1.50362	0.49004	0.00685077	0.459025	0.359297	0.170843	-0.431626	0.833483	-1.57524	0.437097	-0.000697211	-0.724729	-0.650962	-0.421473	-0.303002	-0.256036	-0.157988	-0.343786
ATP5H	0.177965	0.233616	0.261747	0.676111	0.281133	-0.227268	-0.0380503	0.0924366	0.221336	-1.53041	0.406084	-1.01969	-0.0685292	-0.019329	0.323299	-1.56851	-0.168643	-0.979581	-0.216935	-0.898922	-0.610676	0.163954	-0.481661	-0.0930278	-1.49787	0.403948	-0.0389813	0.277409	0.295119	-0.0840698	-0.587311	0.965781	-1.31296	0.22871	-0.097929	-0.797352	-0.856323	-0.596301	-0.166992	-0.436083	-0.153585	-0.44925
ATP5I	0.0389991	-0.0748377	0.163838	0.633691	0.239476	-0.0651033	-0.10802	0.174517	0.136661	-1.34163	0.289479	-0.814467	-0.152076	0.00177686	0.268937	-0.762956	-0.0813597	-0.40066	-0.227165	-0.893256	-0.181403	0.0197173	-0.441779	-0.0201078	-0.783643	0.464135	0.0989132	0.363842	0.315081	-0.00878962	-0.195519	1.0761	-1.44667	0.277469	-0.116396	-0.507074	-0.476699	-0.344569	-0.3088	-0.283466	0.356569	-0.383713
ATP5J	-0.0378482	-1.65197	0.533136	-0.118861	-0.344961	-0.835933	0.574428	-0.0865731	-1.02841	-2.59603	-0.324496	-2.98504	-0.122513	-1.28611	-1.04676	-2.56088	0.178914	-1.76963	-0.621772	-0.538229	-2.55877	-2.23088	-0.399925	-2.60642	-3.12314	-2.44173	-0.645767	-0.38638	-2.08666	-2.35521	-0.602132	-1.87884	-2.46235	-0.656941	-0.903168	-1.82146	-1.04739	-2.78997	-3.0901	-2.9497	-0.762814	-0.424018
ATP5J2-PTCD1	0.00875008	0.646202	0.0538159	0.623479	0.18648	-0.356998	-0.379486	0.493052	0.107508	-0.914252	0.18334	-0.832823	0.0777811	0.046507	-0.0116121	-1.00216	0.40338	-0.419449	-0.512534	-0.642065	-0.331695	-0.171811	-0.143409	0.72004	-1.31881	0.660149	0.0705991	-0.0507242	-0.0083629	0.0800095	-0.478741	0.534446	-1.39394	0.242379	0.209224	-0.467452	-1.05778	-0.429836	-0.290138	-0.711559	-0.304794	0.0675097
ATP5L	0.0802071	0.186548	0.184093	0.706659	0.284685	-0.15824	0.116227	0.111712	0.175952	-1.2988	0.298824	-0.816033	-0.206527	0.103186	0.321757	-1.36874	-0.0467634	-0.757801	-0.178316	-0.987813	-0.413044	0.229313	-0.33569	0.0641989	-1.38519	0.513661	0.0392446	0.536295	0.455816	0.275385	-0.434993	0.866199	-1.61663	0.386191	0.0432811	-0.70939	-0.76914	-0.418107	-0.356573	-0.449101	0.0218843	-0.384682
ATP5O	0.209322	-0.304069	0.706724	0.189124	0.157447	0.026955	0.189413	0.0339728	0.346982	-0.665904	0.0811887	-0.339132	-0.0849699	-0.0579928	0.398195	-1.16455	0.140729	-0.505406	0.200295	-0.228026	-0.0972522	0.257127	-0.0917781	0.0213536	-0.936206	0.267199	-0.0370579	0.496189	0.171628	0.22497	-0.602799	0.352972	-1.5479	0.442417	0.243304	-0.648022	-0.762804	-0.171363	0.213527	-0.828231	-0.0296336	-0.00751371
ATP5S	-0.653475	-0.168359	0.912369	-0.260898	0.338158	-0.012771	0.170692	0.265606	0.1713	-0.062674	0.0158515	0.198011	-0.564886	0.625426	-0.0499347	-1.03253	0.968675	-0.703474	0.249896	0.436722	-0.748191	-0.269752	-0.537492	0.38218	-0.692555	0.0170815	0.358363	-0.229186	0.162714	-0.037731	-0.578795	0.0378539	-1.15927	-0.68218	-0.212829	-0.403716	-0.294854	0.174659	-0.169032	-0.301011	-0.761237	0.226686
ATP5SL	0.144251	0.269236	0.782667	0.070566	-0.0338122	0.208406	0.125288	0.219034	-0.0268604	-0.758924	0.121544	-0.864333	0.462609	-0.395756	-0.145373	-0.826939	0.315226	-0.905254	-0.484472	-0.369908	-0.509485	0.547541	0.297385	0.0734985	-0.923789	0.177508	-0.439163	-0.455081	-1.06839	-0.0409827	-0.504244	0.00871707	-1.7094	-0.145881	-0.244146	-0.781816	-1.16823	0.160121	0.0978475	-0.812631	-0.444141	0.49005
ATP6	0.235585	-0.487513	0.276727	0.897431	0.473778	0.0936669	0.145602	0.150396	0.078176	-1.62951	0.540634	-0.845853	-0.160067	0.113614	0.302768	-1.72695	0.0390099	-1.06702	-0.0233351	-0.85549	-0.712713	-0.210023	-0.382665	-0.00508212	-1.71491	0.31654	0.42989	0.142699	0.270785	0.226553	-0.299244	1.00659	-1.47316	0.176043	-0.683903	-0.838666	-0.23803	-0.716375	-0.751509	-0.524555	-0.144781	-0.104975
ATP6AP1	0.122029	0.0736545	0.220897	-0.400129	0.432648	-0.0986388	-0.258696	-0.0682893	0.380473	-0.18206	0.00937907	0.056196	0.0439861	0.0611557	-0.0267126	-0.245012	0.310311	-0.440387	0.148327	-0.250102	-0.443214	-0.556391	0.058264	0.0389307	0.0251172	0.115324	-0.232931	-0.170941	0.241162	-0.0150349	-0.150291	-0.0343405	-0.0879157	0.296588	-0.295667	-0.0103975	-0.191015	-0.360334	-0.38729	-0.115677	0.305499	0.242168
ATP6AP2	0.12087	0.105951	0.281929	-0.810228	0.322604	0.0958945	-0.0558115	-0.269763	0.374232	0.0860623	-0.279638	0.235018	0.287322	0.172541	0.197171	-0.458932	0.332277	-0.315518	0.430746	-0.114145	-0.371153	-0.103989	0.168662	-0.0184958	-0.0107808	0.0225586	-0.530683	-0.171117	0.199743	0.0205293	-0.14684	-0.167936	-0.410036	0.373792	-0.0133917	0.196294	-0.330356	-0.143133	-0.504306	-0.14244	0.0872042	0.376495
ATP6V0A1	0.238461	-0.105558	0.28862	0.0944919	1.01278	-0.331042	-0.0720519	0.0379954	0.610866	-0.0565592	0.0757181	-0.563114	-0.146949	0.300174	0.382393	-0.0153635	-0.0791365	0.0298289	-0.0230094	-0.0272582	-1.04713	-0.228194	0.0418709	-0.101331	-0.0733888	0.33737	0.11235	-0.157884	0.216995	0.124343	-0.769854	0.00367096	0.303353	0.119203	-0.203236	-0.0314143	-1.25685	-1.08844	-0.53487	-0.310207	-0.0858976	-0.17696
ATP6V0A2	0.139211	-0.0540254	0.197797	-0.786061	0.304708	0.194714	-0.102504	0.347498	-0.408112	0.38151	-0.575492	0.371415	-0.207316	-0.0250867	0.0971871	0.201465	0.021397	-0.610789	0.383103	-0.236748	-0.884555	-0.47386	0.0932824	-0.23147	0.0514724	-0.30907	-0.0938549	0.13009	-0.226844	-0.194406	-0.598579	-0.602285	-0.282047	0.376766	0.359707	0.153712	-0.627307	-0.746927	-0.684836	-0.0352413	-0.404857	0.313256
ATP6V0C	0.287632	0.105652	0.490966	-0.0141843	0.894802	-0.153477	0.00427442	0.268988	0.579176	-0.113394	0.113937	-0.223511	0.00765596	0.289091	0.480096	-0.123227	0.204513	-0.207971	0.119543	-2.43659e-05	-0.836931	-0.213563	0.00625369	-0.205276	0.137453	-0.103854	0.0968448	-0.0388233	0.2106	0.0387425	-0.141829	-0.222642	0.0487068	-0.0335896	-0.184336	-0.266193	-0.447734	-0.639851	-0.397345	-0.417965	-0.127777	0.194799
ATP6V0D1	0.00790108	0.0420437	0.337641	-0.0600287	0.590198	-0.0759941	-0.00680247	0.0187069	0.439074	0.489764	-0.102059	-0.27872	-0.326716	0.194409	0.292994	0.21461	0.0456821	0.133485	0.173584	-0.0781544	-0.89025	-0.335363	-0.165424	-0.341871	0.168816	0.190146	-0.115971	0.0687232	0.0414099	0.0304611	-0.30248	-0.216044	0.154649	0.459484	0.0300288	0.361493	-0.816911	-0.223125	-0.0922543	-0.233326	0.147709	-0.151621
ATP6V1A	0.391545	-0.403534	0.262008	0.293982	0.658182	-0.319133	0.566019	-0.520392	0.301943	0.00701514	-0.27945	-0.207759	-0.197149	0.287491	0.123168	0.429561	0.239619	0.357105	-0.240115	-0.0946477	-0.0243214	0.0150564	-0.109602	-0.0313229	0.340135	0.200454	0.0801022	-0.150712	0.0920175	-0.226346	-0.310683	0.0127961	-0.145599	-0.104249	0.33962	-0.145729	-0.983349	-0.271471	-0.652774	-0.203592	-0.0919116	-0.28998
ATP6V1B2	0.432146	-0.234997	-0.196834	0.258968	0.609089	-0.405299	0.26923	-0.0510485	0.400588	-0.0042434	-0.180119	-0.319623	-0.125613	0.370572	0.22465	0.579009	0.271901	0.441369	-0.0431852	-0.147069	0.110822	-0.0550919	-0.0737378	-0.576501	0.413875	0.31609	0.184023	-0.264005	0.0878749	-0.00978549	-0.359376	0.238708	-0.0460754	-0.0153136	0.374257	-0.0520999	-1.32487	-0.37877	-0.716586	-0.36084	-0.630124	-0.0322769
ATP6V1C1	-0.25904	0.206463	0.157246	0.328965	0.176595	-0.732107	0.256335	-0.590683	0.125702	0.256313	-0.419054	0.0988837	-0.323608	0.203739	-0.275542	0.252671	-0.171948	0.186732	0.0712022	-0.328753	0.161008	-0.280522	-0.161308	0.180337	0.246911	-0.223129	-0.786206	0.290986	0.0871183	-0.0461985	-0.162978	-0.0160684	0.100843	0.394517	0.440444	-0.0648728	-0.508707	-0.121019	0.0209103	-0.338204	0.102431	-0.43265
ATP6V1D	0.470954	-0.356929	-0.22328	0.273908	0.433076	-0.253235	0.00980165	0.16294	0.334975	-0.038646	-0.0556781	-0.296673	-0.1818	0.302442	-0.0142868	0.703455	0.0268038	0.528657	-0.0506243	-0.353321	-0.0669608	-0.144273	-0.0118135	-0.399163	0.538085	0.112141	0.48287	-0.300523	-0.0329805	-0.0812263	-0.232544	0.249814	0.20829	-0.264329	0.230103	0.0840865	0.0678112	-0.469449	-0.830487	-0.427842	-0.314806	0.229677
ATP6V1E1	0.48415	-0.171118	0.00371896	0.276128	0.63731	-0.361979	0.339135	-0.291024	0.306499	-0.0694366	-0.33495	-0.3352	-0.137568	0.405336	0.119759	0.433394	0.169424	0.428948	-0.164004	-0.142106	-0.0430764	-0.170682	-0.0104528	-0.752353	0.419505	-0.290631	-0.0513795	-0.235361	0.0352236	-0.175122	-0.499978	0.0545433	-0.111699	-0.0396294	0.472846	-0.0652402	-1.38302	-0.319761	-0.596282	-0.449277	-0.328349	-0.116001
ATP6V1F	0.236847	-0.673183	0.0121961	0.0533794	0.589531	-0.186341	0.3186	-0.184525	0.0773217	-0.282179	-0.106317	-0.839435	0.337964	0.0625336	-0.0612376	-0.131928	0.152451	-0.00830179	-0.333943	0.0570224	-0.937813	-0.910871	0.156685	-1.05833	-0.0987621	-0.860574	-0.0215561	-0.306323	-0.621696	-0.819411	-0.435887	-0.491914	-0.185667	-0.0292551	-0.145327	-0.186155	-0.470878	-1.32459	-1.77736	-0.805907	-0.389159	-0.0335992
ATP6V1G1	0.443041	0.0634199	0.188812	0.448588	0.587913	-0.39687	0.392941	-0.309798	0.538298	-0.252653	-0.153419	-0.249456	0.139291	0.418372	0.189659	0.271632	0.258621	0.198361	-0.0673287	-0.0220423	0.00455203	-0.47537	0.0824528	-0.614567	0.280038	-0.222226	-0.0276511	-0.29452	-0.0801816	-0.193731	-0.239583	0.0367719	-0.257464	-0.0575154	0.297984	-0.207595	-1.20228	-0.416021	-0.51082	-0.362692	-0.30796	-0.308927
ATP6V1H	0.522947	-0.141051	0.124045	0.255886	0.528572	-0.308095	0.333782	-0.306372	0.404618	-0.0508113	-0.358136	-0.349736	-0.222398	0.485228	0.238295	0.732476	0.104666	0.374073	-0.017749	-0.119513	-0.0634238	-0.2181	0.0140735	-0.993105	0.246766	0.0050627	0.198476	-0.363044	0.0614621	-0.200933	-0.40365	0.0639987	0.0418661	-0.125321	0.297437	-0.0472158	-1.11658	-0.438544	-1.41166	-0.477627	-0.195117	0.0613579
ATP7A	-0.321885	-0.325509	0.171983	-0.497318	-0.347824	0.594878	-0.108374	-0.888847	0.5171	-0.294991	-0.607369	-0.210765	0.138656	-0.027504	0.025966	-0.277629	0.586669	-0.580572	0.255151	0.0987098	-0.292569	0.0608739	0.0668816	0.486985	-0.0539076	-0.252417	-0.646482	-0.136822	0.22367	0.794725	-0.176415	-0.296713	-0.253871	0.410239	0.335791	-0.429256	-0.74515	-0.0343408	-0.467933	-0.00709647	-0.0522223	-0.559654
ATP8A1	0.388291	-0.488746	1.49143	0.478177	-1.29907	-1.14363	-0.33507	-1.6561	1.54352	-1.16475	-0.385567	-1.59703	-0.000444388	0.506831	-0.209841	0.970278	0.282069	-0.314395	-0.624352	-0.817586	0.169601	-0.222809	0.0240555	-1.24123	-1.21666	1.23543	-0.887833	-2.07287	0.289756	0.100979	-0.550577	0.0966445	-1.31572	-1.53958	-0.427215	-1.05025	-1.14606	-1.55644	-1.81148	-1.91314	-0.0562426	-0.426197
ATP9A	0.0424185	0.220598	0.737957	-0.44031	0.277441	0.063082	0.400463	0.185621	0.501986	-0.952074	0.216488	0.254389	-0.2934	1.1103	0.351739	-0.5355	-0.448616	-0.770614	-1.15943	0.0816093	-1.63836	-0.462793	-0.299495	-0.396488	-0.642482	0.15714	0.362643	1.01931	-0.0881868	0.0349563	0.00925947	-0.395334	0.399014	-0.0856522	-0.98402	-0.530502	-0.912166	0.0722826	-1.31775	0.166722	-2.06842	-0.755213
ATPAF1	0.224612	0.234844	1.12831	0.202999	0.0190507	0.427289	-0.217125	-0.416259	-0.358402	-1.20927	-0.107174	-0.764362	0.141356	0.388251	0.735767	-0.954698	0.197547	-0.365347	-0.198698	-0.00656548	-0.257114	0.422219	-0.0577167	0.366587	-0.228405	0.303729	-0.158241	0.51096	-0.00620536	0.294644	-0.649425	0.22611	-1.02536	-0.49609	0.268644	-0.107963	-1.4037	-0.327225	-0.676137	-0.339252	-0.437498	0.0142936
ATPAF2	-0.233275	0.280758	0.946605	0.407674	-0.260527	0.153851	0.383078	-0.245949	0.236095	-0.638726	-0.101498	-0.324249	-0.123723	0.0201938	0.417739	-0.98641	-0.136359	-0.533573	0.272033	-0.145197	-0.54951	-0.35635	0.0123366	-0.280668	-1.15438	0.294381	-0.559927	-0.486639	0.333546	0.370698	-0.537832	0.365601	-1.28735	0.556829	0.125249	-0.74219	-0.561069	-0.135599	-0.708313	-0.940439	-0.400675	-0.0649613
ATPBD4; DPH6	0.0241832	-0.141082	0.0372688	-0.26084	0.00934551	-0.768065	0.0979965	0.326654	0.607907	-0.507831	-0.489525	-0.506578	0.293618	-0.661203	-0.359577	0.00469267	0.687062	0.282425	-0.545091	-0.0873551	0.667556	-0.18972	-0.143037	-0.277375	-0.175005	-0.240152	-0.226997	0.94635	-0.54054	0.409172	0.474781	0.148729	-1.28566	-0.743451	-0.429956	-0.343724	-0.00971749	0.948089	0.0495438	-0.171902	-0.376923	-0.0210071
ATPIF1	0.12938	-0.384576	-0.338356	0.378758	-0.431029	-0.206911	-0.620032	-0.401981	0.645096	0.216903	0.823177	-0.602605	0.179962	0.186766	0.280916	-0.263508	-0.0767391	0.113535	-0.248967	0.358635	0.0439614	0.249744	0.018867	0.366134	-0.667055	0.216796	-0.436504	-0.113474	-0.364095	-0.0324718	-0.492843	0.898026	-0.822391	-0.485163	-0.420637	0.591372	-0.807595	-0.0794784	-0.183632	-0.367007	0.223502	0.151661
ATR	-0.322456	0.0264018	0.0756881	-0.296669	0.17947	-0.048932	-0.220258	-0.312377	-0.130718	0.166907	0.140647	0.438621	-0.226457	-0.428384	0.0153176	0.21867	0.0176706	0.332192	-0.151998	-0.356012	0.0291844	-0.0602	-0.355775	-0.0294476	-0.0544888	0.0464239	-0.0231082	0.267149	-0.323987	-0.0118456	0.496016	-0.159589	-0.488316	0.0798384	-0.0858724	-0.330193	0.488817	0.45117	-0.0750868	0.115284	-0.430807	-0.160679
ATRIP	-0.465957	0.221627	-0.159854	-0.0723211	-0.106589	-0.175408	-0.435282	-0.144657	-0.298474	0.361559	0.153979	-0.143349	-0.241669	-0.472326	-0.205286	0.366779	0.0810327	0.467269	-0.178923	-0.418752	0.246991	0.0847448	-0.462496	-0.136681	-0.0327265	-0.0609239	-0.0690446	-0.118485	-0.498626	-0.275316	0.703523	0.101408	-0.261516	0.0425375	-0.00518903	-0.229063	0.652832	0.202717	-0.0256128	0.248691	-0.328118	0.00251815
ATRN	-0.100968	0.0308637	0.177283	-0.420963	0.181986	0.0349291	0.0440534	-0.677756	-0.307903	-0.0433504	-0.215154	0.232007	-0.149609	0.0408527	0.0836186	-0.0306671	0.0352368	-0.340555	0.564809	0.248708	-0.555109	-0.275675	-0.0568666	-0.413992	-0.0931187	-0.131313	-0.319673	0.49774	-0.111163	-0.478579	0.0394945	-0.241596	-0.245263	-0.0500289	-0.267744	0.281567	-0.118735	-0.00157787	-0.0411607	-0.195316	0.45694	0.604984
ATRX	-0.174838	-0.516729	-0.3274	-0.225692	0.0199356	0.428808	-2.08908	0.262262	0.495541	0.204164	0.149785	-2.1596	0.0636584	0.218848	0.0882635	0.0352386	0.37332	0.239184	0.0364091	0.0412781	-0.0399861	0.0585009	-0.109081	-0.105494	0.2185	-0.264436	-0.240596	-0.155444	0.358051	0.503309	0.0468299	0.386624	0.211123	-0.427749	-0.550244	-0.463633	-0.386193	-0.602638	-0.394503	-0.7274	-0.120362	0.68261
ATXN10	0.228333	0.25651	-0.662038	0.103608	0.0506623	0.131519	0.196208	0.38835	-0.71335	-0.27532	-0.377754	0.00281994	-0.160892	-0.125663	-0.388478	-0.349106	0.0427091	-0.0825611	-0.526733	0.0273113	-0.349289	0.340797	0.0310986	0.636442	0.392706	0.132079	-0.482982	0.202833	0.429716	-0.19174	-0.874756	0.0827219	-0.0716349	-0.27092	0.68483	0.0063545	-0.638566	-0.816338	-0.815881	-0.965868	-0.489112	0.0977227
ATXN1L	-0.213295	-0.421171	-0.19089	0.00551844	-1.72054	0.328931	-0.437234	-0.484088	-0.301887	0.562983	0.251093	-0.688133	-0.854792	-0.67289	-0.252762	0.603486	-0.0990158	0.0235342	0.201208	0.334065	-0.112562	-0.027021	-1.26969	-0.0277839	0.424256	-0.299228	0.145604	-0.341379	-0.583901	0.274799	0.422206	-0.131445	-0.0887939	-0.371037	-0.640034	0.275938	0.386464	-0.490853	0.0266697	-0.223916	0.254598	0.581082
ATXN2	-0.451598	0.404042	-0.565296	0.122901	-0.521777	-0.417807	-0.984422	0.441578	-0.867242	0.0174341	0.402083	-0.486551	-0.570848	-0.719753	-0.681859	0.412408	-0.0401924	0.117081	0.117724	-0.259214	0.339751	0.42546	-0.582668	0.0797871	0.458803	-0.0170823	0.0589621	-0.284774	-0.484277	-0.0152051	0.426551	-0.411878	0.353416	-0.453917	-0.470382	0.36967	0.0622928	-0.327415	0.797484	-0.567174	0.474676	0.532791
ATXN2L	-1.25198	0.00201218	-0.917846	0.602911	-1.35878	-0.805933	-0.651771	0.623293	-0.845574	0.72056	0.639113	-1.17913	-1.04205	-1.33352	-1.39967	0.470836	0.612651	0.494238	1.07427	-0.768058	0.456144	0.233165	-1.07469	0.0619778	0.8789	-0.00494466	0.400769	-0.970298	-0.966523	0.249565	0.288457	-0.357994	0.726154	-0.883557	-0.879677	0.450938	0.418812	-0.88772	0.0153368	-0.79586	0.516788	-0.0992646
ATXN3	-0.984832	-0.148153	-0.953758	-0.0815717	-0.722373	-0.153318	-0.0885146	0.144128	-0.437688	0.641113	-0.610487	0.010866	-0.728874	-0.0709649	-0.209918	0.485513	0.216612	-0.00385474	0.814779	0.163057	0.399172	0.0582565	-0.719604	0.437051	-0.202802	-0.239322	0.391805	-0.484202	0.393409	-0.243988	0.37665	-0.359515	1.05525	-0.659682	-0.393279	0.762858	-0.0622369	-0.101839	-0.269356	0.0572445	-0.226684	0.0591953
ATXN7L3B	0.0337994	-0.325125	-0.312272	0.733269	-0.653163	-0.420829	-0.193494	-0.0270951	-0.168647	1.07442	0.949999	-0.000827705	-1.03116	-0.583293	-0.199836	0.51365	0.316086	0.0790784	1.06382	0.378475	-0.20472	-0.993678	-1.06918	0.0817393	0.0547755	-0.191168	0.229034	-1.86442	-0.444523	-0.00725299	-0.471677	-0.440244	0.873747	-1.6097	-1.10438	-0.148549	-0.221831	-2.5129	-2.8901	-1.83298	0.286508	-0.229406
AUH	0.197211	-0.295449	1.59796	-0.379956	0.299147	0.0517733	0.428429	-0.566982	1.00355	0.112185	0.196402	-0.226782	-0.473767	0.258306	-0.262574	-0.98229	0.356177	-0.645126	0.757184	-0.374608	-0.594939	-0.701621	-0.740843	-0.602137	-0.881006	-0.44408	0.00360732	-0.636134	-0.52812	-0.393267	-0.575571	0.293269	-1.65162	-0.100178	0.54439	-0.211531	-0.396679	-0.492418	0.145184	-1.00076	-0.381266	-0.467676
AUP1	0.304925	-0.449823	-0.326777	0.0894187	0.363182	-0.205545	-0.108511	-0.213068	0.0481565	-1.5975	0.284346	-0.460625	-0.0302847	-1.66856	-0.365	-0.972017	0.401759	-0.633049	-0.592581	-0.247052	0.251981	-0.137523	0.0340141	0.482474	-1.55681	-0.0232219	0.034624	0.445686	0.340752	-0.0331794	-0.238461	-0.289496	-0.753143	0.879003	-0.101625	-0.768405	0.179441	-0.0142202	0.254299	0.137316	-0.18215	-0.293573
AURKA	-0.289967	0.29292	-1.00951	-0.396626	0.0689861	-0.434202	-0.445801	-0.249155	-0.440908	-0.281803	-0.152188	0.0392733	-0.192899	0.143772	-0.0215512	0.0623218	0.00288169	0.625369	-0.745626	-0.198119	0.871942	0.0488817	-0.00164645	-0.0997868	0.699917	0.0972845	0.405119	-0.210803	-0.845505	-0.0392376	0.321284	-0.0666202	1.07165	-0.112214	-0.0138889	-0.110082	0.654865	0.0604893	0.825889	-0.149378	-0.276557	-0.257139
AURKB	0.0716354	0.219942	-1.01033	-0.162503	0.00852139	-0.0867236	-0.0914909	0.102741	-0.186625	-0.0639026	-0.412999	0.813392	-0.106286	0.0669783	0.309728	-0.0131442	0.0363809	0.262767	-0.298082	0.159264	0.720365	0.644366	0.136536	-0.230576	-0.142008	0.0327111	0.548851	-0.404924	-0.134336	0.421882	0.0711139	0.316677	0.703621	0.0633181	-0.514395	-0.417226	-0.000399125	-0.30094	-0.165099	-0.700883	-0.430359	0.00967231
AVEN	-0.485818	-0.163257	-0.614901	-0.407259	-0.928705	-0.197774	-0.436164	1.0569	0.127947	-0.490314	0.816126	-0.821096	-0.638782	-0.935415	-1.44015	0.716641	0.195395	0.2956	0.0736999	-0.971173	0.405905	0.466426	-1.05781	-0.826351	-0.48556	0.0343226	-0.0271049	-1.24332	-0.707355	-0.188485	0.327136	0.394956	0.384582	-0.781566	-1.23421	-0.195698	-0.320182	-1.15765	-0.805516	0.256357	0.458178	-0.16161
AVIL	-1.85009	-2.13888	-2.96167	-2.93515	-2.40751	-1.95259	-1.76775	-1.9057	-2.03264	-3.9066	-1.66773	-2.40614	2.36759	-3.58357	-2.33392	-0.0417963	-2.40474	-2.52817	-2.27267	-2.24252	-4.067	-3.06532	2.42714	2.40535	-3.49702	-2.15599	-2.42163	-2.78483	-3.44624	-2.30419	-3.03856	-2.39658	-2.53942	-2.48141	-2.98987	-2.97098	-2.52664	-2.50735	-2.5784	-1.90313	-2.51558	-3.73715
AVL9	-0.200119	0.461793	-0.323895	0.147532	-0.0700103	-0.427338	0.00135899	0.189213	0.1592	0.418379	0.216904	-0.285642	-0.0494114	-0.254284	-0.0285734	0.142852	-0.639587	0.359936	0.313092	-0.311052	-0.226206	0.199328	-0.251897	0.487387	0.263317	0.294576	0.292549	-0.63865	0.207141	-0.0431639	-0.386867	-0.614783	0.238391	-0.698661	0.0512999	0.828141	-0.74683	-0.494882	-0.492694	-0.665411	0.530901	-0.133525
AZI1; CEP131	-0.650233	1.05337	-0.441266	0.0744729	-0.703101	-0.0960707	-0.0826095	0.797944	-0.115451	-0.0668418	-0.120363	0.486812	0.474892	-0.342719	-0.335495	0.423181	-0.510874	0.504092	-1.1454	0.0474398	-1.03005	-0.375748	0.526192	-0.271563	0.154886	-0.114727	-0.521474	-0.358981	-0.150644	0.274007	-0.578254	-0.0620592	0.0132673	-0.0336566	-0.241715	0.0525741	-0.392823	-0.631404	-0.430108	-0.212793	-0.726589	-0.732363
B3GALT6	-0.414325	-0.295866	-0.381004	0.187572	-0.479176	-0.449751	-0.104348	-0.384987	-0.202445	0.195285	0.228747	0.419186	-0.146565	0.458743	-0.530088	-0.563919	-0.558079	-0.0324167	0.821998	-0.223947	-0.777014	-0.486905	0.118458	0.212373	-0.201573	-0.192514	-0.29826	0.243934	-0.503132	0.353786	0.0214148	-0.0854352	-0.067785	0.625003	-0.0489218	0.685322	-0.534124	-0.0979619	-0.251461	-0.176267	-0.0486354	0.247705
B3GALTL; B3GLCT	-0.457692	0.329517	0.365395	-1.15331	-1.80351	0.101238	-1.35578	0.456905	-0.269315	-0.0851811	-1.25461	-0.42335	-0.129007	1.06087	0.115343	-2.13897	-0.131174	-1.058	-0.115989	-0.61958	-1.40698	0.102212	0.515221	-0.707859	0.222344	-1.28687	-1.40246	0.118391	0.0909589	-0.538573	-0.553473	-0.66584	0.285828	0.299846	-0.556761	-0.328707	0.157888	-0.327013	-0.404244	1.44881	0.0722876	-0.0142487
B3GAT3	-0.0883909	0.198137	0.00512742	0.303276	0.410605	0.00518324	-0.43935	0.223945	0.278458	-0.0355547	-0.451733	-0.203119	-0.0558455	0.237688	0.114088	0.465766	-0.316762	-0.0776007	0.00610632	-0.172859	-1.12542	0.133882	0.213198	0.207405	0.188663	-0.160381	-0.245821	0.0150935	-0.49831	0.569108	-0.390773	-0.634879	-0.593505	0.0599981	0.232292	0.0529195	-1.06533	-0.511563	-0.521675	-0.0382009	-0.262224	0.356522
B3GNT1; B4GAT1	0.412209	0.237733	0.0732828	-0.490207	-0.206183	-0.814815	0.419977	0.278594	0.677952	-0.911913	-0.523778	-0.677926	0.349036	-0.15334	0.0246199	-0.452273	0.593165	0.0697012	-0.448369	-0.69323	-0.335346	0.149264	0.158159	-1.23283	-0.687095	0.522619	-0.531811	0.0810994	-0.236876	-0.879234	-0.136453	-0.295732	-0.390814	-0.764675	0.638909	-0.96776	-0.16211	-0.129434	-0.553194	0.16896	-0.161691	0.617339
B3GNT2	0.233161	0.0925557	0.425695	-0.230484	0.192999	-0.0495284	-0.188469	-0.0893827	0.0306065	-0.505421	-0.19144	-0.382711	-0.214482	-0.415799	0.638871	-0.217312	-1.78777	-0.00816452	0.674329	0.129789	-0.583348	-1.09634	-0.215626	1.10788	-0.65598	0.717378	0.000633971	-0.975906	-0.544129	0.289062	-0.0776206	-1.09547	0.0857614	0.118109	0.0124475	0.531367	-0.882892	-0.202684	-0.23777	0.180272	0.754981	-0.621928
B4GALT1	-0.654622	-0.408722	0.45963	-1.44248	-0.173019	-0.908819	-0.0667602	-0.239327	-0.276317	-0.106324	-0.431508	-1.15594	0.132494	-0.331586	-1.09011	-0.0750559	-0.958188	-0.125123	0.0334919	-1.20864	-0.494674	-0.363285	0.313104	-0.812106	-0.370637	-0.0685813	-0.935658	-0.596793	-0.30212	-0.265176	0.553932	-0.481241	0.143662	0.472601	-0.90506	0.1543	-0.187634	0.684969	0.833516	1.3157	0.165635	-0.392957
B4GALT3	0.145596	0.0593722	0.288681	-0.364604	0.0409068	0.220734	0.13243	-0.0336234	-0.144142	-0.400803	0.122605	-0.631751	0.238378	-0.168884	0.0857207	-0.309751	-0.715577	0.477999	0.0232654	-0.466195	-0.32867	0.128994	0.407429	-0.369984	-0.236	0.0765086	-0.140313	-0.210878	0.118686	-0.175326	-0.242806	-0.736386	-0.15001	0.643893	0.193557	0.356818	-0.447407	-0.248247	-0.645119	-0.00471507	0.376829	-0.511553
B4GALT4	-0.510068	0.375547	0.589224	-0.045866	-0.0783702	0.440858	0.204193	-1.3373	0.00501106	-0.422821	-0.155918	0.225991	-0.992969	0.0348381	0.206528	0.23753	-0.118843	-0.364009	0.567733	-0.731137	-0.944309	-0.121788	-0.716701	-0.534475	0.874489	0.517941	-0.182455	-0.892806	-0.507052	0.873748	-0.359638	-1.64837	-0.319436	-0.0708461	0.240929	0.62993	-0.920058	-0.788662	-0.481257	0.944587	-0.191304	-0.178205
BABAM1	-0.172344	-0.0102009	-0.236338	0.0011488	0.15016	-0.233401	0.158524	-0.327795	0.0213839	-0.0395056	-0.042959	-0.239122	-0.275884	-0.439867	-0.426259	0.0917974	0.192791	0.0713034	-0.139329	0.117884	0.158657	0.291731	-0.35562	0.0536656	0.133859	-0.294501	-0.135159	0.384634	-0.115794	-0.145997	-0.215895	0.172666	-0.10409	-0.19534	0.18294	-0.124471	0.0152514	-0.278045	0.094741	0.0161155	-0.146103	0.200869
BACH1	-0.453812	-0.181114	-0.182529	-0.0902429	-0.716645	-0.43741	-0.637396	0.339463	-0.118318	0.348295	0.387624	-0.133451	-0.159737	-0.480747	-0.48697	0.909509	-0.836005	0.0963638	-0.0934731	-0.294127	1.11724	0.258979	-0.980645	0.257198	0.451732	-0.0157227	0.0477252	-0.5399	0.0398714	-0.13023	1.44293	-0.438799	-0.255753	-0.0857831	-0.152634	0.351639	0.365725	1.03222	-0.458083	-0.425722	0.190129	0.313687
BAD	0.121128	-0.305049	-0.157339	-0.205461	-0.0998761	-0.322819	-0.065896	0.264325	-0.103166	0.239037	-0.116819	0.448016	-0.226424	-0.275489	-0.327995	0.833873	-0.808615	0.01376	-0.142737	0.350521	-0.778523	-0.248064	-0.352711	-0.296211	0.500879	-0.571981	0.219719	-0.83332	-0.496691	-0.521155	-0.303001	-0.00695228	0.791291	-0.628192	-0.498368	-0.133137	0.379278	-0.988028	-0.467861	-0.284172	0.426037	-0.159623
BAG1	0.368563	-0.411872	0.787894	-0.177106	0.245118	0.162875	0.105178	0.722466	1.01998	0.154539	0.329766	0.288246	-0.377021	0.437258	-0.368887	0.818846	-0.215627	0.60715	-0.47765	0.0977891	-0.718569	-0.429356	-0.425715	-0.681254	0.350546	-0.165316	-0.905186	-1.29445	-0.722858	-0.517747	-0.466901	-0.658255	0.208144	-1.12797	-0.745033	0.0563206	-0.639113	-0.638726	-0.0722496	-0.628268	0.547195	-0.647854
BAG2	-0.768742	0.0443636	-1.46931	-0.439478	0.00472812	-0.629781	-0.0316997	-1.1117	-1.08666	-0.219134	0.360588	-0.188911	-0.731191	-1.1356	-0.800756	0.47075	-0.854972	-0.788912	0.568694	-1.07034	0.521018	0.657426	-1.03129	0.935421	0.628872	0.0446884	-0.640755	0.895475	-0.652397	-0.501988	0.583087	-0.66825	-0.780248	0.611023	0.70773	-0.39758	-1.43548	0.454906	-0.180305	1.19089	0.639878	-0.175157
BAG3	-1.88099	-0.879873	-1.10825	-1.85123	-0.706881	-1.12414	-1.91434	-0.749315	-1.91999	-1.01236	-1.12734	-2.1875	-1.36804	-1.88497	-2.52216	-0.513424	-0.920508	-0.938516	0.344653	-1.38786	-0.406575	1.12661	-1.39458	-1.0462	-0.0048369	-0.500075	-0.199853	-0.305188	-1.3492	-1.88008	0.940372	1.10548	0.307107	-0.442273	0.453933	-0.336624	1.26663	-0.189695	0.607899	1.53607	0.595614	-0.443385
BAG4	-0.278198	-0.360759	-0.867755	-0.191537	-0.369717	-0.467421	-0.291944	0.240949	-0.615203	0.825475	-0.108245	-0.808111	-0.208831	-0.390926	-0.988194	0.129185	0.236018	-0.117825	-0.662563	0.491244	0.0283262	-0.6946	-0.618107	-0.823821	-0.189597	-0.976956	0.0830359	0.337597	-1.32418	-1.35898	0.310741	-0.568614	0.615296	-0.590457	-0.387576	-0.470771	-0.966831	-0.938105	-1.50116	-1.40698	0.311347	0.371451
BAG5	0.022825	-0.328194	-0.503408	-0.179067	0.62612	-0.168583	0.1693	0.148504	0.0680215	0.414577	-0.200893	0.489322	-0.0505634	0.575879	0.0398875	0.215077	0.28622	0.159655	-0.204093	0.00502918	-0.827283	0.0444743	0.106371	-0.631839	-0.332974	-0.377211	0.170191	-0.328143	0.826373	-0.301391	-0.100712	-0.154292	0.242648	-0.909347	-0.00623141	-0.688137	-0.346267	-0.12425	-0.311654	-0.204838	-0.848757	0.162909
BAG6	-0.00544494	-0.029816	0.102181	0.00746773	-0.144337	-0.309668	0.226651	0.0862087	-0.264301	0.157014	-0.20033	-0.209407	0.0477585	-0.36522	-0.440563	0.423614	-0.0213178	0.122328	-0.579657	-0.235601	-0.0310999	-0.229953	-0.0682714	-0.00528964	0.0916686	-0.0224216	0.117264	0.0533838	-0.383841	-0.150791	-0.0438983	-0.352165	0.0485837	-0.32225	0.0894401	-0.0647073	0.000597489	-0.699726	-0.309477	-0.509034	0.0161142	-0.183407
BAIAP2	0.441958	-0.0746528	-0.984957	0.870729	-0.961156	-0.433959	-0.578647	0.483116	-0.895217	0.10352	0.563875	-0.659891	-0.372225	-0.230299	-0.0186748	-0.628696	1.35947	-1.147	-0.118383	-0.118709	0.692899	0.432314	-0.290106	-2.40925	-0.0789228	-0.321068	0.737984	-0.317716	-0.0533074	-0.354256	0.791184	-0.364595	-0.241454	0.161157	-0.543595	-0.592472	0.599744	0.295698	0.384042	-2.13404	-0.228022	0.508959
BAIAP2L1	-0.51032	0.754162	-0.0200124	0.367389	0.00695475	-0.50828	0.241369	0.333021	-0.0545877	0.171372	-0.332624	0.0610222	0.451286	-0.741107	-0.182946	0.488174	-1.56465	0.797165	-0.461327	-0.553609	-1.03899	-1.06086	0.119133	-0.0223761	0.392649	0.0966905	0.108793	-1.00201	-0.757864	-0.409245	0.393934	-0.919577	0.182408	0.401985	-0.860072	0.676721	0.0717091	0.0274784	0.437576	-1.69217	-0.155043	-0.729555
BAK1	-0.733579	-0.263171	0.189827	0.180206	-0.540523	0.257256	0.268303	-0.571249	-0.552023	0.12368	0.36284	0.393714	-0.696452	-0.240977	-0.495054	0.028576	0.268907	-0.22286	0.275213	-0.686899	-0.225136	-0.5069	-0.426192	0.262791	0.0889087	-0.113817	-0.259766	0.710411	-0.388765	0.187665	-0.436929	-1.03684	-0.290942	0.125671	-0.239281	-0.514201	-0.375232	-0.678022	-0.863419	0.669593	0.556914	-0.20496
BANF1	-0.106875	-1.25425	-0.479987	-0.569095	0.777517	-0.649165	0.380502	-0.349369	-0.523855	-0.480512	-0.702986	-0.0958382	0.672948	-0.0397395	-0.934501	-0.51417	-1.17552	-0.403614	0.992242	0.375377	-1.06615	-0.515995	0.562027	-1.18993	-0.403067	-1.56395	0.629654	0.199407	-0.630938	-1.21469	0.620411	-0.547177	0.00676257	-0.451826	0.0386759	-0.156845	0.892228	-1.35751	-1.2687	-0.590715	-0.0239582	-0.172326
BANP	0.00814841	-0.258767	-0.56867	0.0142392	-0.235549	0.197798	-0.0774844	-0.301708	-0.0366861	0.550216	-0.000957069	-0.193385	-0.533234	-0.477219	-0.184725	0.2126	0.229264	0.160348	0.211612	-0.0939731	0.318026	-0.253091	-0.423937	-0.0184313	0.0499925	-0.26646	0.139213	-0.368033	-0.405195	0.201745	0.353158	-0.180644	0.129093	-0.228804	0.103418	0.410425	0.121481	-1.35694	-0.30014	-0.381734	-0.0759259	-0.172186
BAP1	-0.380307	0.139233	0.160393	-1.79499	-0.22193	0.0247397	-0.0757856	0.286484	0.0141258	0.287484	-0.0392948	-0.530648	-0.48829	-0.286675	-0.213989	0.381064	0.248036	0.478457	0.120096	0.297315	0.320552	0.277781	-0.583779	-1.2469	0.417687	-0.153624	0.142438	-0.413906	-0.212758	0.133139	0.292583	0.326868	0.27989	-0.0806025	-0.378566	0.176872	0.361743	-0.319677	-0.105445	-0.145046	0.0261226	0.0565045
BARD1	-0.00149493	-0.064004	-0.0840037	-0.745525	0.0430012	0.239523	0.00925433	-0.225471	-0.333138	0.0417559	-0.0726368	0.375887	0.0327139	0.0277922	-0.0294544	0.0215481	-0.678803	-0.0738561	0.146536	0.303813	0.300251	0.277778	-0.166012	0.0273297	-0.137453	0.135137	0.832209	-0.347068	0.188542	0.370043	-0.101287	0.213748	0.14339	-0.181745	-0.157706	0.0136851	0.29432	-0.795195	-0.112031	-0.0897503	-0.752443	0.0850741
BASP1	-0.250786	-2.64469	-3.26907	0.130387	-0.238314	0.0180076	0.168913	-1.28517	-0.0390461	-3.69332	-0.085346	-3.98861	-0.276967	-0.990606	-1.02359	-1.52432	-1.53058	0.221669	-2.54486	-3.46247	-2.68199	-0.791167	-0.818119	-2.37062	-3.74106	-0.506453	-0.80739	-2.69602	-1.53645	-1.9219	-2.1466	-3.12771	-0.121998	-3.1035	-3.79234	-0.591447	-0.132284	-3.18434	-3.72108	-3.92831	-3.83763	-2.74569
BAX	0.101236	-0.24702	-0.51118	0.0181983	0.375898	0.114705	-0.0276481	-0.17414	-0.162163	0.692422	-0.278681	0.735108	-0.146687	0.232183	0.198663	0.821548	-0.450388	0.0920804	-0.391965	0.406371	0.0184039	-0.305631	-0.0355141	0.354374	0.369057	-0.0961995	0.141963	-0.46763	-0.174912	0.402556	-0.467647	-0.0832895	0.286889	-0.525968	0.057285	0.539908	-0.269023	-0.708021	-1.39694	-0.414423	0.140744	-0.632046
BAZ1A	0.0200973	-0.0485944	-0.204765	0.37113	-0.485627	0.0280964	-0.763471	0.40798	-0.848967	-0.432694	0.525374	0.291651	0.131408	-0.0132078	-0.224064	-0.0739425	1.03909	-0.542665	-0.150873	-0.0960718	-0.0616475	0.358265	0.284403	0.461554	-0.896108	0.291621	0.195082	-0.0992829	-0.189537	0.0105818	-0.28211	-0.0946974	0.300503	-0.198747	-0.184965	-0.810752	-0.977655	-0.457849	-0.348378	-0.171983	-1.03504	-0.0551322
BAZ1B	0.266123	-0.138903	-0.356635	0.0306672	0.119406	0.206684	-0.248262	0.271757	0.0916238	-0.8292	0.021082	0.434947	-0.0325845	0.470976	0.186902	-0.40622	0.123582	0.259554	-0.342645	0.232748	-0.187668	-0.794239	0.22862	-0.628725	-0.342585	0.206415	0.24052	-0.232599	0.470549	0.22904	-1.62913	0.510793	-0.249774	0.699238	-0.469344	-0.825323	-0.0683321	-0.872424	-0.820907	0.192003	-0.260699	0.168574
BAZ2A	0.0920803	0.104402	-0.433516	0.176184	0.349415	-0.142932	-0.407534	0.0744635	-0.218806	0.0405137	0.207146	-0.412861	-0.207077	-0.0190988	0.100459	0.263172	0.300319	0.233522	0.167079	-0.131088	0.471784	0.0872217	-0.120486	0.0533138	0.180107	0.110404	0.250217	-0.0121446	-0.312122	0.110624	-0.00787731	0.0128344	-0.340448	-0.226093	-0.424059	0.47809	0.161185	-0.517071	-0.223545	-0.679908	0.460467	0.0135466
BAZ2B	0.110072	-0.600439	0.0540117	-0.296568	0.0995275	0.197728	-0.0950865	-0.214179	0.0825144	0.331932	0.107049	-0.0966675	-0.482783	-0.443695	-0.0849605	0.480111	0.222938	0.589982	0.00184447	-0.159551	0.144271	-0.304534	-0.481538	-0.838426	0.918234	0.71727	0.0375076	-0.937165	-0.767881	0.7438	-0.801458	-0.86251	0.414928	-0.0159177	-1.00168	0.688096	-1.00447	-1.27494	-0.976051	-0.972248	0.61572	-0.256967
BBS2	0.120834	0.466508	-0.373012	-0.0346355	0.0691746	0.396872	0.334535	-0.856432	0.194545	0.535117	0.103376	0.743716	-0.346289	0.0465743	-0.0987154	-0.0821751	-0.338499	-0.885765	0.0505041	0.781336	-0.358106	-0.911873	-0.76391	-0.86445	0.306213	-0.640832	-0.555666	0.209964	-0.826557	-0.253554	-0.492979	0.286623	-0.963595	-0.301825	0.549935	0.647143	0.210352	-0.825941	-0.469544	-0.557136	0.0101422	0.288188
BBX	-0.529917	-0.216969	-0.26618	0.0444598	-1.58676	-0.25409	-0.493299	-0.537095	-0.82491	-0.00497588	1.17042	-0.929356	-1.18399	-1.38273	-0.987025	-0.215278	0.792756	0.809645	0.225892	-0.294803	0.419784	0.451908	-1.33809	0.406542	-1.10316	0.173463	0.622254	-1.15946	-0.278644	0.0577403	0.959476	0.379016	-0.641046	-0.540429	-0.432782	0.131247	1.03612	-0.480078	0.101117	0.404136	0.25045	-0.240713
BCAM	-2.02517	0.352289	1.43963	-1.36494	0.885518	-1.71086	0.579482	-1.66098	2.06525	0.362206	-1.59375	-1.06696	0.436983	-1.23906	-1.0098	0.0972226	-1.67115	-0.402418	0.109312	-1.2846	-1.75185	-1.86242	0.0692328	-1.46293	0.279258	-1.13442	-0.860216	-1.3032	0.00685214	-2.02528	-0.889009	-1.89798	-1.29916	-2.47253	-0.140693	-0.0758073	-0.327441	-0.449466	1.45006	-1.19613	0.604522	-0.951827
BCAP29	-0.106311	0.460499	0.205741	-1.64268	-0.548396	-0.74268	-0.449342	-0.79393	-0.28615	-0.927396	-0.797639	-0.243789	0.0380116	-1.16895	0.0933047	-1.09741	-1.18798	-0.599555	-0.801283	-0.688533	-0.760996	-0.0815926	-0.0103813	-0.665166	0.229214	0.348023	-0.449302	-0.28232	0.57006	-0.328179	-0.0399487	-0.269715	-0.375959	1.22348	-0.70924	-0.381697	0.534399	0.105407	0.177504	1.23714	-0.399112	0.165276
BCAP31	0.395797	0.190831	0.0786314	-0.710699	0.12004	0.180468	-0.139346	-0.397552	-0.146936	-0.522541	-0.579785	0.953654	-0.106963	0.285622	0.678066	-1.09474	0.12423	-1.49176	-0.0634516	0.0529947	-0.478108	-0.381002	0.23009	0.557272	-0.674248	-0.216716	-0.550798	-0.395601	0.573076	0.719271	-0.12647	0.0516925	-0.899175	0.239361	-0.138662	-0.0577006	0.111607	0.139068	-0.310708	0.101712	0.142391	0.237813
BCAR1	-0.918188	-0.502324	-0.371317	0.33751	-0.969907	-0.47908	-0.491591	-0.317368	-0.475723	-0.405297	0.931955	-1.01316	-0.759722	-0.812217	-0.825783	0.00178529	0.327703	-0.532784	-0.670135	-0.45351	-0.683919	0.428869	-0.741712	-0.458641	-0.482589	1.13451	0.893471	-0.270466	-0.00520101	-0.558502	0.47227	-0.246868	-0.105161	-0.846279	0.0605649	0.0991009	1.163	-0.0417034	0.654439	0.405964	-0.235018	-0.637531
BCAS2	0.0473003	0.0371399	-0.136043	0.195947	-0.639093	0.369274	0.01269	-0.0571018	0.0675247	0.404559	0.0876234	0.265643	-0.3522	-0.405199	-0.236471	0.361913	0.0739897	0.0639543	0.0577158	0.292595	0.208545	0.157843	-0.29628	0.145835	0.278252	-0.063433	0.172215	-0.127778	-0.14091	0.052022	0.102053	0.20391	0.168295	0.0210308	-0.272895	0.194096	-0.0155496	-0.287751	-0.481835	-0.406596	0.0291516	0.115723
BCAS3	-0.40692	-0.109291	0.171622	0.221586	-0.312871	0.586422	0.399429	-0.344153	0.151004	-0.0619884	-0.553699	0.489796	0.102394	0.0326697	0.0673048	-0.178271	-0.0506491	-0.116893	0.0649555	0.577509	-0.434065	-0.0455942	0.148198	0.257006	-0.253253	-0.205401	-0.0557592	0.342796	0.0633402	0.0430558	-0.549157	-0.102538	-1.10047	-0.227387	0.0767359	-0.271865	0.347846	-0.480486	-0.0284775	0.195049	-0.45276	-0.173332
BCAT1	-2.79096	-0.0267597	-3.00041	0.139504	-2.10507	0.40788	-1.56456	-0.655805	-1.57567	-1.72336	-1.57843	-1.95026	0.559504	-1.34541	-2.78429	-2.57251	0.552499	-0.230067	-0.998827	-1.80143	-2.22567	-0.880895	0.192589	2.63726	-2.70849	1.53628	-3.10207	-2.03318	0.270762	-2.37777	-0.708245	-1.73611	-2.37643	-0.97926	-3.08256	-2.38264	-3.26862	-0.263991	-0.930147	-0.906309	0.18057	-2.25273
BCAT2	-0.0122521	-0.259691	1.23356	0.338553	0.625752	0.286092	0.0492704	-0.27746	0.00404194	-0.589868	0.86184	-1.02642	-0.730385	-0.235077	0.828965	-0.759807	-0.755118	-0.115716	-0.197354	-0.706619	-1.06201	0.550032	-0.745941	0.89109	-1.39268	0.0725733	-0.662597	-0.249828	0.109112	0.282291	-0.704445	-0.140046	-1.40745	0.250451	-0.587867	-0.31238	-1.55695	-0.217702	-1.1412	-0.716639	0.251627	-0.462734
BCCIP	-0.343453	-0.288831	-0.360219	-0.147943	0.25964	-0.0503847	0.11316	-0.387438	-0.137917	-0.0363332	-0.356369	-0.244235	-0.256554	-0.152931	-0.601433	0.0742466	-0.367319	-0.0978279	0.697316	0.305409	0.726098	-0.315553	-0.193493	-0.0506209	0.332718	-0.516068	0.0976008	0.950969	-1.08038	0.286413	0.63167	0.00598647	-0.421168	0.639178	0.154542	0.347561	0.149342	0.197079	0.537403	-0.695501	0.470876	-0.191229
BCKDHB	0.132646	-0.351628	0.950874	-0.104884	-0.363357	0.441826	0.681862	0.0645764	0.754956	-0.325151	0.0133007	0.114762	0.0262398	0.277191	0.477584	-1.10026	0.255275	-0.801216	0.302381	0.544128	-1.28085	-0.757803	-0.0581393	0.501625	-0.707094	-0.46332	-0.175047	-0.375356	-0.218808	-0.184066	-1.21088	-0.0731483	-1.8706	-0.145971	0.295992	0.415795	-1.14289	-0.661547	-0.411416	-0.441189	-0.76755	0.25013
BCKDK	-0.365856	0.751668	0.561005	0.319512	0.556266	-0.0774584	0.300586	-0.1178	0.101636	-0.215843	0.0586313	-0.460359	-0.451945	0.157942	-0.183907	-1.00799	0.129869	-0.952584	0.00201371	-0.205314	-0.644957	0.344803	-0.232741	-0.471987	-0.780708	0.933772	-0.324776	-0.0608877	-0.320907	0.0578325	-0.373277	-0.143596	-0.978962	0.169222	0.440245	-0.203101	-1.13161	0.000421566	-0.882614	-0.319784	-0.980817	0.597443
BCL10	-0.127287	-0.0323177	-0.581536	-0.303759	-0.796957	0.0724528	-0.0820177	-0.74083	-0.577507	0.27617	-0.354768	0.532317	-0.516006	-0.706335	-0.42521	-0.228697	-0.107061	-0.687353	0.52984	-0.000674764	0.394339	0.101923	-0.854621	0.677647	0.780909	-0.255151	0.0794717	-0.317226	-0.0290732	-0.443044	0.313274	0.00313601	0.839748	-0.553544	-0.330993	0.400093	0.480003	0.0327255	0.227348	0.252828	0.782744	0.297918
BCL11A	-0.24007	-0.653372	-1.13303	0.3177	-1.75189	-0.745309	-1.02287	0.37755	-0.595065	-0.938708	1.22921	-1.81906	-0.860942	-0.0782429	-1.04304	-1.74502	1.05614	0.439384	-0.906808	-0.541815	0.0801357	0.420585	-0.653462	-0.426652	-1.62191	0.229306	1.02556	-1.40274	0.15394	-0.357144	-0.465961	1.90735	-0.212968	-0.933073	-0.882777	-0.537832	-2.05412	-1.82367	-2.13607	-1.22375	-1.16957	0.674303
BCL11B	0.201902	-0.778325	-1.28508	0.969582	-1.98389	0.759954	0.411705	-1.77107	-1.18256	-2.58846	0.719994	-0.490125	-0.701143	-0.638817	-0.078949	1.08661	0.167131	-1.87736	0.368306	1.35387	-0.0476287	0.261218	-1.00795	-0.925414	-1.95683	-0.645114	2.10034	-1.81217	0.732821	1.40742	-0.709532	-3.5421	1.10195	-1.60597	-2.61941	0.17739	-1.90012	-2.15196	-2.12463	-2.20798	-2.45558	-1.34996
BCL2L1	0.280861	-0.563478	-0.10084	-0.027622	0.587343	0.325347	0.255257	-0.012445	-0.0434206	0.194937	-0.119829	0.591071	-0.198277	0.0663025	0.0658418	1.03765	-0.364159	0.0709607	-0.0340858	0.444182	-0.532764	-0.414683	-0.473972	-0.0655088	0.254044	-0.559039	0.567258	-0.734297	-0.534232	-0.356883	0.323177	-0.514512	0.769913	-0.756181	-0.763742	-0.0751282	0.770339	-0.0988494	-0.56858	-0.652519	0.106181	-0.398663
BCL2L13	-0.304106	-0.0469277	0.67759	-0.191863	-0.94184	0.00334978	0.247733	0.284929	0.305327	-1.25365	0.604642	-0.766079	-0.726164	-0.772413	-0.637436	-0.555648	0.76783	-0.38422	-0.658095	-0.220005	-1.2026	-0.153618	-0.812869	0.16639	-0.359794	-0.142988	0.119019	0.137183	-0.425873	0.161735	-0.0363953	-0.422878	-1.37168	0.477376	0.126338	0.186968	-0.467374	0.266248	0.0813315	0.148982	-0.0590317	0.159646
BCL7A	-0.393834	-0.0814001	-1.21355	0.513366	-0.407011	-0.13517	-0.330459	0.84642	-0.647255	-0.0967121	0.82897	0.197093	-0.223941	-0.654776	-0.457518	0.821184	-0.0796198	0.409492	-0.119814	0.382341	0.230104	0.16349	-0.409956	-0.169861	-0.452398	-0.184411	1.11058	-2.01717	-1.04848	-0.728156	-0.493939	-0.0594179	0.81408	-2.77535	-0.852341	0.0240315	-1.7696	-1.94126	-1.44438	-2.19855	-0.562652	0.0311208
BCL7B	-0.473933	0.300881	-0.189219	0.530289	-2.11082	-0.554963	-1.11906	0.100906	-0.619492	0.706244	0.477387	-0.943466	-1.19696	-1.60174	-1.40208	0.269532	0.225069	0.825516	0.396568	-0.535914	-0.251707	-1.06252	-1.20307	-0.860732	0.723551	-0.245539	0.0330635	-2.68307	-1.23832	0.401753	0.0188691	0.0857574	0.454123	-3.41781	-1.58804	0.625895	-0.341589	-1.7383	-1.19706	-0.962989	0.653918	0.167332
BCL7C	-0.471729	0.187943	-0.34528	-0.647963	-0.483211	0.228868	0.164257	-0.296547	0.0814717	0.326516	-0.395494	0.15814	-0.00774586	-0.18892	-0.57916	0.409438	-0.221654	0.0346766	0.408621	0.225598	-0.0716346	0.487302	-0.0843917	0.0193985	0.692801	-0.312059	-0.253866	-1.93758	0.282189	-0.109916	0.688765	0.013346	0.359125	-1.98966	-0.105854	0.822342	-0.821163	0.0525884	0.0676667	-0.395335	-0.388885	0.23701
BCLAF1	-0.316708	0.209227	-0.747988	0.167041	-1.04989	0.110593	-0.930425	0.642218	-0.210183	0.335175	0.437922	-0.167045	-0.744647	-0.953767	-0.906857	0.302026	0.614612	0.151451	-0.302229	0.28787	0.169374	-0.136784	-1.32524	0.378257	0.185999	0.217438	0.108618	-1.11124	-0.68666	-0.0216678	0.0610532	0.17319	0.372812	-0.206906	-0.474593	0.162377	0.157378	-1.0773	-0.128659	-0.671345	0.0175186	0.0398224
BCOR	-0.538287	3.37391e-05	-0.321557	-0.218161	-0.455824	-0.0574797	-0.312743	0.399944	0.100413	0.468306	-0.108649	-0.283161	-0.399133	-0.194495	0.136091	0.468454	0.824155	0.55042	0.179405	0.0172601	0.554039	-0.133475	-0.42106	-0.394948	0.137137	0.165358	0.280654	-0.973434	-0.0612575	-0.0876948	-0.372698	0.390422	0.146706	-0.431026	-0.759171	0.688831	-1.21473	-0.951374	-0.896726	-0.564786	0.215771	0.345599
BCR	0.0994214	0.0800597	0.260769	0.319396	-0.654305	-0.336532	0.90856	0.497559	0.500152	-0.203612	-0.151435	0.315265	-0.156438	-0.124873	-0.138779	0.428079	-0.760071	-0.194099	-0.343979	-0.630967	-0.286994	-0.38894	-0.288633	0.070556	-0.315782	0.455838	0.417533	-0.765974	0.166762	-0.167796	-0.0730399	-0.545172	0.3311	-0.384187	-0.262591	0.357523	-0.428823	-0.308948	0.473797	-0.951931	-1.26427	-0.3679
BCS1L	0.107476	-0.0543789	0.214165	0.683218	-0.179617	-0.348666	-0.117046	-0.572761	0.0688769	-1.21969	0.651412	-1.04607	0.0882909	-0.103336	-0.236305	-1.01463	0.028124	-0.826688	0.127698	-0.741305	0.307988	0.0719242	0.139421	0.234288	-1.23443	0.691224	0.0792227	0.577042	0.816773	-0.27498	0.227168	0.211055	-0.922997	-0.0631818	0.163612	-0.430815	-0.633292	0.373846	-0.580891	-0.663869	-0.437111	-0.501188
BDH1	0.104025	0.529249	1.3803	-0.349289	0.826742	0.00164	0.0967556	0.0351619	-0.257805	-0.611848	0.497529	0.276416	0.10192	-0.0722134	1.56239	-1.5226	0.122575	-0.696258	0.330901	-0.427349	-1.06295	-0.999908	-0.13036	0.463085	-1.2955	0.209519	-0.220645	-1.02191	-0.264212	0.317162	-0.117511	0.301421	-2.17792	-1.99627	-0.887827	-0.678286	-1.40358	0.447428	-1.31197	-1.13239	-0.0132448	0.577485
BDH2	-0.566814	-0.675125	-0.618604	1.14243	0.244238	1.48451	-1.02723	-1.38618	-0.327356	-0.166473	-0.489216	0.297516	-1.0964	0.0387497	-1.40968	0.247872	-1.19273	-0.0873026	0.483165	0.429391	-0.548452	0.493727	-0.369755	0.709947	-0.848132	-1.39361	-0.799308	0.237281	0.0541344	-0.782997	-1.57252	-2.01118	-0.183918	-0.899931	0.947748	0.232408	-1.03288	-1.48129	-1.68601	0.539675	-0.0725259	0.207914
BECN1	-0.26812	0.0250629	-0.508405	0.145314	0.0790162	-0.153204	0.0585268	0.154389	-0.245877	0.285533	-0.124491	0.116989	-0.213942	0.0597718	0.018461	-0.00528186	0.0668605	-0.0858432	-0.15764	0.087894	-0.357213	0.0245781	-0.199988	0.228342	0.0501549	-0.00384557	0.083205	0.091025	-0.111583	-0.268113	0.174241	-0.267846	0.217147	-0.147662	0.639104	0.0644292	0.0877959	0.324742	-0.359081	-0.116187	0.143717	0.200051
BEND3	0.186046	-0.243944	-0.163843	0.00575185	0.0968593	0.50695	0.00248964	-0.181727	-0.238711	0.436557	0.276404	0.28198	-0.0306416	0.113669	-0.0145182	0.136679	-0.11159	-0.0729918	1.19479	0.280331	-0.226672	-0.378052	0.0774859	-0.0768302	0.211795	-0.225816	0.522156	-0.220378	0.12959	0.341376	0.202538	-0.361045	0.697715	0.0992332	0.0530971	0.48441	-0.6944	-0.156107	-0.981139	-1.2564	-0.503832	0.320293
BICD1	-0.194637	0.632526	-0.559627	-0.100434	-0.897303	-0.0488888	-0.04809	0.936275	-0.793999	-0.394601	-0.117006	-0.774198	-0.439576	-0.662383	-0.218602	-0.710607	-0.429041	-0.346486	-0.570473	-0.545829	0.170402	1.44997	-0.534555	-0.394943	-0.397675	0.00461065	0.437354	-0.801791	0.960543	-0.27919	-0.304749	0.221059	-0.467844	-0.283732	-0.206446	-0.581901	0.708796	-0.385087	-0.586937	-1.11312	-0.0343984	0.00196655
BICD2	-0.182624	-0.297194	-0.391304	0.155091	-1.0939	-0.220733	-0.0517694	-0.164613	-0.238447	-0.352703	-0.297088	-0.515291	-0.642053	-0.291055	-0.133157	-0.452535	0.516205	0.0128638	-0.320074	-0.0440591	0.368262	-0.929414	-0.83593	-0.680253	-1.48883e-05	-0.422019	-0.389922	0.260627	-0.112949	0.471817	0.240164	0.00513074	-0.410517	0.200565	-0.537963	-0.00826012	0.492668	0.0786053	0.678445	0.505684	-0.513299	-0.0480119
BID	0.145675	0.200419	-1.45945	0.23583	0.30987	-0.026178	0.102131	0.276843	-0.0443809	-0.21665	1.17038	0.216999	-0.43579	-0.613822	-0.0392885	0.577849	0.379959	0.423631	0.284261	0.300826	-0.0833929	0.777832	-0.382756	0.48673	-0.0894343	-0.122878	0.765484	-0.519372	-0.882881	-0.0116683	0.607249	0.503284	-1.0249	-0.817605	-1.11255	-0.154419	-0.423016	-0.600687	1.02892	-1.62183	-0.203558	-0.783722
BIN1	0.429786	-0.668096	-0.436342	-0.824486	-2.13545	-0.552088	-1.49107	-2.45079	1.11349	-1.36776	0.074665	-1.3213	0.335309	-0.687531	0.0405189	-2.28591	0.791651	0.436033	-0.361863	-1.84899	1.84599	-2.0156	-0.532746	0.33837	-0.0990605	-1.00321	0.81339	0.0848087	-0.263935	-2.31924	-0.453523	-1.77481	-0.0775663	-0.486082	-0.65329	-0.326799	0.301059	-0.528497	1.00961	0.862135	0.538077	-0.860158
BIN3	-0.799388	-0.223244	0.346681	-0.986887	0.192917	-0.513908	0.386244	-0.000305103	0.412799	-0.373141	-0.0205785	-0.705031	-0.182558	-0.11894	-0.272801	-0.0929	-0.555203	-0.375235	-0.211963	-0.27652	0.302053	-0.226942	-0.499485	-0.594434	0.433911	-0.121387	-0.0320215	-0.48211	0.301494	0.116179	0.309436	-0.304511	0.0099318	0.295586	0.29862	-0.162358	0.441412	0.559523	0.999	-0.00637795	-0.0526616	0.138154
BIRC2	-0.249096	0.332773	-0.136516	-0.268903	-0.205845	-0.0108895	-0.164219	-0.175993	0.107792	-0.0534539	-0.100677	0.173951	0.779565	-0.216833	-0.054358	-0.323439	-0.284089	-0.0807852	-0.763901	-0.192542	-0.441147	-0.116938	0.510667	-0.016045	0.272525	0.031324	-0.456918	0.0339568	-0.773442	-0.0954797	-0.457677	0.257876	0.265088	-0.222373	0.232951	0.136409	0.22868	-0.280056	0.527714	-0.428392	0.200766	-0.174571
BIRC5	0.299712	0.187067	-1.18195	-0.102376	-0.22754	-0.11603	0.0476548	-0.0260438	-0.0326514	0.263297	-0.10153	0.153162	0.412193	0.170635	0.151648	0.225674	0.11968	0.427749	-0.186635	0.461024	0.278623	0.364138	0.485187	-0.566927	0.165927	-0.248727	0.355512	-0.76985	-0.753707	0.0711603	-0.332898	0.159068	0.401551	0.103184	-0.573848	-0.39097	-0.307405	-0.539658	-0.200648	-0.673839	-1.14502	-0.100927
BIRC6	0.0118929	0.00690936	-0.479464	-0.0250368	0.078781	-0.315311	0.0196919	-0.165038	-0.182227	0.0906506	-0.0847813	-0.219092	0.184259	-0.133734	0.0534284	-0.0208895	0.179654	-0.0145864	-0.542904	-0.442812	0.379318	-0.0633876	-0.0138703	0.466673	-0.0928988	-0.0642112	0.178274	0.281775	0.191195	0.0476641	-0.324995	-0.265484	-0.153059	0.109231	0.317476	-0.272996	0.470907	-0.32042	-0.458518	-0.395357	-0.00593767	-0.0568905
BLM	0.247654	-0.0554079	-1.76349	-0.273396	-0.335542	-0.185183	-0.212758	0.44233	-0.865753	-0.419225	0.413512	-0.214279	0.48964	-0.417441	-0.798587	-0.426582	0.698364	0.322234	0.121886	-0.47962	0.726177	-0.510646	0.69327	0.568449	-1.09309	-0.201799	0.656461	-0.145258	-0.581451	0.200135	0.555292	-0.0458509	-0.561766	0.205974	-0.242904	-0.693172	0.505837	-0.0358426	0.0243257	-0.947428	-0.12605	-0.382348
BLMH	0.232472	-0.328192	-0.556271	0.061318	0.147879	-0.745868	0.0968895	0.343376	-0.486555	-0.609892	0.438782	0.178958	-0.278519	-0.369058	-0.849105	-0.195145	0.90126	-0.127715	-0.0538096	-0.434693	1.05792	0.263948	-0.183651	0.0953541	-0.677896	0.754348	0.358776	0.0783305	0.750772	-0.499926	-0.963326	-0.159426	-0.0456678	-0.835877	0.164681	-0.105792	-0.797652	-0.836967	-0.640523	-0.543541	-0.223659	-0.667193
BLOC1S1	0.143536	-0.0105379	-0.10552	-0.0463429	0.20348	0.158749	0.296259	-0.159919	-0.153633	0.00210536	-0.243406	0.377004	0.23088	-0.125786	0.16983	0.205602	-0.405706	0.0069412	0.00405151	0.33258	-0.272104	-0.366542	0.229129	-0.12747	0.125636	-0.0188957	0.000110012	0.310784	0.333854	-0.167172	-0.492715	0.216871	-0.139862	0.241839	0.0385609	-0.209034	-0.2694	-0.232861	-0.467437	-0.153998	0.423901	-0.333465
BLOC1S2	0.149735	-0.100522	-0.178926	-0.0103477	0.366039	0.184821	0.297427	-0.205726	-0.309746	-0.204628	-0.129459	-0.0601059	0.283277	-0.218373	0.0533537	-0.0721284	-0.55245	-0.192641	-0.0851791	0.36821	-0.414328	-0.666808	0.0904536	-0.520915	-0.276647	-0.419295	-0.0426829	0.302131	0.136126	-0.538985	-0.373016	-0.139998	-0.00907973	0.146419	-0.0850402	-0.245135	-0.387995	-0.807297	-0.538533	-0.498636	0.361556	-0.239779
BLOC1S3	-0.497476	0.485995	0.270596	-0.122695	-0.426882	-0.0457017	0.238954	0.253619	-0.112368	-0.19291	0.222274	-0.158963	0.287572	-0.578698	-0.194471	-0.132142	-0.126656	-0.231989	-0.00406011	0.141219	-0.499056	-0.00841151	0.0742314	0.210944	0.148028	-0.0409605	0.23315	-0.363849	0.110599	-0.388055	-0.211672	0.266606	-0.435611	-0.537897	0.0474619	-0.397915	-0.204002	-0.273741	-0.0209025	0.0696434	-0.165501	-0.268704
BLOC1S4	-0.308352	0.129799	0.0266721	-0.0720676	-0.132878	-0.0693779	0.227549	0.339845	-0.109126	0.407677	0.21932	-0.598279	-0.195757	-0.597032	-0.626147	0.539544	0.340891	0.428191	0.284745	0.181527	0.00480127	-0.371198	-0.0777226	0.296755	0.760276	0.0198955	0.479049	-0.458913	0.102886	-0.673039	0.0862705	0.586529	-0.0465402	-0.440903	-0.361248	-0.0167458	0.0145983	-0.657823	-0.472931	-0.00929838	0.261251	-0.535419
BLOC1S5	0.0887976	0.232586	0.155327	-0.0904341	-0.287018	-0.0384206	0.496823	-0.317579	-0.11001	0.12456	0.16537	0.242513	0.648955	-0.111341	0.0455151	0.130575	-0.418661	-0.313434	-0.0130838	0.379006	0.0250025	-0.320782	0.382097	0.0484421	0.449356	-0.193598	-0.150286	0.0134482	0.488407	-0.338871	-0.62046	-0.00772491	-0.522774	-0.223244	-0.000729824	-0.259628	-0.211094	-0.247658	-0.97204	-0.119224	-0.333794	-0.250978
BLVRA	-1.46837	0.35739	-1.04038	-0.287102	-0.657118	0.218108	1.10992	-1.31165	-1.30411	-0.805025	-0.137637	0.317372	0.182842	-0.127206	0.0856457	-0.11401	0.220244	0.239678	-0.0306448	-0.0800471	0.35354	0.438934	0.316798	-0.193839	0.00730649	-0.643923	0.388483	0.345652	0.558205	-0.478678	-1.2802	-0.00537971	-0.105404	-0.657959	1.14931	0.421941	-0.764355	-1.3537	-0.0514842	-0.749476	0.29753	-0.262112
BLVRB	-2.37351	-1.38944	-0.988284	-1.89881	-2.58803	-1.18248	-0.980975	-2.59739	-1.52021	-0.904149	-2.16151	-0.649706	-0.365445	-1.2452	-1.44345	-0.70203	0.537485	-0.749887	1.3859	-0.414948	-0.732972	0.166248	-0.879003	-0.551365	0.655901	-0.852646	-0.0685585	1.54585	0.473855	-0.895333	0.134732	-0.432258	-0.0797569	0.964052	0.54231	-0.0827027	0.545569	0.477793	1.23264	1.17261	-0.039068	1.07485
BMP2K	-0.737627	0.401364	-0.175047	-0.131057	-0.426076	-0.244932	-0.86381	0.450388	-0.996392	-0.0438875	0.190232	-0.80798	-0.632933	-0.727408	-0.451675	0.647217	-0.229054	-0.266814	0.328405	-0.640427	0.346517	0.963395	-0.633477	0.00946494	0.172257	0.0020241	0.11617	-0.723465	-0.308175	0.514205	0.717306	-0.538503	0.509122	-0.691266	-0.415949	0.132379	0.0790038	-0.755921	0.176591	0.237668	-0.430483	-0.158153
BMS1	-0.302003	-0.238854	-0.791205	-0.0459222	-0.145473	-0.0688789	-0.263774	-0.0304907	-0.627723	0.289581	0.437202	-0.527467	-0.344865	-0.656692	-0.497019	-0.219894	0.747062	0.195262	0.238418	-0.394631	0.46771	-0.320066	-0.279103	0.486578	-0.346869	-0.272217	0.106968	0.210798	-0.246126	-0.222553	0.00477783	0.0523533	-0.461969	0.650944	-0.0515582	0.0338843	0.282397	0.201449	0.12741	-0.66231	0.442636	0.104074
BNIP1	0.00947023	-0.206318	-0.0712013	0.167451	0.424033	-0.433548	0.41444	0.0792314	0.0942056	-0.816455	-0.0502737	-0.341663	0.123881	-0.195603	0.354405	-0.830263	0.126967	-0.425207	-0.37551	-0.388422	-0.579706	-0.0481818	0.287234	-0.600815	-0.235626	-0.128563	-0.659997	0.317221	-0.00667865	-0.0974427	-0.38512	0.219472	-0.417904	0.371831	-0.0428955	-1.03062	-0.105483	0.0489274	0.0101534	-0.246438	0.571204	0.0421573
BNIP2	-0.1577	-0.592357	-1.69824	-0.0463554	-0.0797433	-0.233173	-0.361673	0.527577	-0.504721	0.4277	0.315389	0.277785	-0.808288	-0.721262	-0.868987	0.289471	0.210517	0.403042	-0.375054	-1.02591	-0.0222659	-0.233358	-0.527185	-0.0363695	-0.272893	-0.431645	0.455342	-0.0349726	0.00944	0.335675	-0.110927	-0.025295	-0.174249	-0.647933	0.365129	0.0597944	-0.303786	0.202618	0.237123	0.609072	-0.173108	0.0642466
BOD1	-0.69833	-0.107415	-0.294995	0.488644	-0.846774	-0.206162	-0.204573	0.340502	-0.45709	0.395489	1.08721	-0.745235	-0.782353	-0.313703	-0.25642	0.417032	0.742775	-0.0252875	0.660441	-0.0860157	-0.312703	-0.375021	-0.814293	-0.695124	0.695218	-0.378549	0.300768	-0.352677	-0.843903	-0.478849	0.0582257	0.0758737	0.225157	-0.76844	-0.398501	0.264953	0.414059	-1.17611	-0.961899	-0.98825	-0.492144	0.269775
BOD1L1	-0.817018	0.169458	-0.442053	0.386206	-1.3271	0.108802	-0.703941	0.182631	-0.32441	0.676017	0.474884	-0.491922	-1.18434	-1.06227	-1.51122	0.738627	0.303824	0.246677	0.0186413	-0.120165	0.131522	-0.158687	-1.58235	-0.292999	0.783793	0.00995472	-0.0510809	-0.834058	-0.684699	-0.248423	0.349643	0.383617	0.00184291	-0.157276	-0.658106	-0.140922	0.583543	-0.693546	0.182388	-0.445547	-0.118856	0.576632
BOLA1	-0.621978	0.260665	0.0686367	0.443016	-0.379823	-0.253202	0.236179	0.0527322	0.277957	0.163294	0.444689	-0.352489	-0.730083	-0.806384	-0.491586	-0.0100229	-0.721279	0.67774	-0.238467	0.185881	-0.719738	-0.147208	-1.32905	-0.0951391	0.124195	-0.226871	0.148937	0.0500072	-0.408295	0.093856	-0.558193	0.560339	-0.107435	-0.3456	0.352319	0.234675	-0.263619	-1.16432	-0.368713	-0.933428	-0.308179	0.0538117
BOLA2B; BOLA2	-0.510312	0.0958958	-0.271391	0.374058	-0.090911	0.18881	-0.183842	0.29482	-0.0992118	0.245496	0.330444	-0.171098	0.128787	0.0790756	-0.191244	0.341216	0.449938	-0.0988357	0.590675	0.0650261	-0.314112	0.248238	0.0424645	-0.0467362	0.171243	0.303289	0.111838	0.278908	-0.257095	-0.370299	-0.744216	-0.173009	-0.042589	-0.565024	0.461557	-0.100797	-0.0747598	-0.554379	-0.223961	-1.6099	-0.376576	0.506683
BOLA3	-0.118909	-0.487312	0.777374	-0.120713	-0.0394	-0.509678	0.391127	-0.152437	0.168167	-0.497265	0.418109	-0.0861763	-0.0536942	0.119212	0.114098	-0.895357	0.582578	-0.109204	-0.439979	0.298269	0.196024	-0.335849	-0.408868	0.401783	-0.654899	-0.329175	0.10622	0.426115	0.122447	0.0520497	-0.435176	-0.137962	-1.46553	0.31481	0.259044	-0.0669849	-0.461419	-0.013821	0.181652	-0.703418	0.176755	-0.168507
BOP1	-0.11201	0.155857	-0.485897	-0.00895141	-0.291762	-0.182907	-0.361994	0.113813	-0.497402	-0.046183	0.398508	-0.16692	-0.22993	-0.491494	-0.477273	-0.133441	1.02804	0.0905804	0.0301483	-0.358089	0.474015	0.1468	-0.228872	0.403221	-0.682443	-0.107138	0.410581	-0.0572885	-0.194019	-0.137752	0.567812	0.105836	-0.513169	0.516863	0.027926	-0.295309	-0.0569482	0.315871	0.255787	-0.686452	-0.0869096	-0.106249
BPGM	-0.427811	0.113193	-0.357891	0.264847	-0.445462	0.260959	0.649303	-0.603248	0.112033	-0.59183	0.151487	0.163577	0.44373	0.562454	0.0402019	-0.178819	-0.245263	-0.0232262	-0.559112	0.256117	-0.534783	-0.442561	0.620199	-0.168298	0.285827	-0.16953	0.0882746	-0.238426	-0.00394939	-0.879922	-1.17845	-0.0124788	0.401097	-0.707194	0.145268	0.0664018	-0.64765	-1.09305	-0.54457	0.515859	0.615676	-0.591915
BPHL	-0.0480675	-0.0709775	1.28639	-0.754359	-0.464467	0.324281	1.02239	-0.729134	0.673466	0.00234209	0.0466127	-0.199756	-0.0846071	0.317762	0.381268	-0.978979	-0.0569887	-0.716344	-0.476965	0.700722	-1.58834	-0.38254	-0.200746	0.344634	-0.623745	-0.0378584	-0.201772	-0.165436	0.145481	0.263495	-1.16606	-0.649026	-1.7266	-0.24512	-0.371779	-0.176682	-1.2164	-1.18445	-1.01886	-0.213875	-0.769294	0.281873
BPNT1	0.443298	-0.115042	0.338774	0.147816	-0.00337964	0.152224	0.118945	0.00645545	0.792087	0.316536	0.0529368	0.320871	-0.395368	0.140093	0.319871	0.131683	-0.582776	0.104954	0.174744	0.411417	-0.218637	-0.0166777	-0.455548	0.521609	-0.353282	-0.209729	-0.247355	-0.0783845	-0.0292095	-0.0474556	-0.800911	0.0865463	0.0524108	-0.13827	-0.352497	0.493552	-0.945188	-0.517831	-0.677551	-0.368637	-0.0922989	-0.160513
BPTF	-0.0401439	-0.017462	-0.616641	0.406131	-0.324921	0.370334	-0.0590952	0.0838522	-0.495996	0.0114953	0.309571	-0.121651	-0.0973332	-0.361729	-0.0917248	-0.0498136	0.152301	0.1961	0.347124	0.223258	0.26171	0.167694	-0.0379382	0.30609	0.16321	-0.0238691	-0.11458	-0.354287	-0.201375	0.367323	-0.31667	0.226455	-0.794065	0.1914	-0.504801	0.110985	-0.0383933	-0.493908	-0.0834486	-0.590634	-0.428087	0.297643
BRAF	-0.0236168	0.136448	-0.0283099	-0.264964	0.178167	-0.175825	-0.059743	-0.0366376	0.0676908	-0.0279162	-0.0823627	-0.135357	-0.29225	0.100089	0.124272	0.0409783	-0.0254788	0.283677	-0.285368	-0.43287	-0.071311	0.135489	-0.511121	-0.013917	0.401416	0.425698	0.252927	-0.0609169	0.254711	-0.130639	-0.248419	-0.290704	0.342691	-0.714287	-0.228741	0.433666	-0.386312	-0.607793	-0.465707	0.143268	0.0809469	0.223325
BRAP	0.122528	0.0390668	-0.57345	0.190713	-0.0237551	0.361768	0.159774	0.326432	-0.20268	0.0264196	0.259315	0.222834	0.0265393	0.178792	0.277779	-0.132966	0.181082	-0.211711	-0.672065	0.350821	0.249075	-0.15332	-0.0381636	0.180363	0.0772074	0.193245	0.358448	0.252861	-0.510052	-0.293205	-0.140516	-0.181039	0.0606411	0.0581349	-0.572661	-0.330451	-0.217121	-0.221141	-0.445902	-0.483589	-0.128417	0.419976
BRAT1	-0.58982	-0.113326	-0.308566	0.0927964	0.0354579	-0.248362	-0.106958	0.0684287	-0.0523608	-0.104862	-0.317817	0.130661	-0.379181	-0.0258861	-0.505385	-0.143802	-0.329836	0.23496	-0.188693	-0.52163	0.320891	-0.296646	-0.43053	-0.144126	0.279984	-0.334813	0.230025	0.651074	-0.0881482	-0.617485	-0.201222	0.0400005	-0.0840876	0.41835	0.811829	0.180348	0.00311804	-0.392588	0.0707858	-0.349227	-0.0414341	0.240363
BRCA1	-0.465293	0.203851	-0.61387	-0.328603	-0.337069	-0.14719	-0.683587	0.0857365	-0.965843	0.877547	0.188457	-0.432891	-0.622166	-0.646386	-0.39357	0.359263	-0.0761628	0.515426	-0.152135	0.077958	0.622302	0.340619	-0.7063	0.0380855	-0.150264	0.140399	0.824632	-0.952329	-0.285375	0.394307	0.0736316	0.0463852	0.718295	-0.547139	-0.668354	0.509153	0.463846	-0.855914	-0.0489914	-0.321283	-0.21785	0.185388
BRCC3	-0.00969047	-0.011599	-0.0292709	-0.00712226	0.353623	0.043883	0.176305	-0.670896	-0.0174528	0.101345	-0.166344	0.0786074	0.119817	-0.0544813	0.0390455	-0.00226319	-0.204586	-0.0850184	0.086135	0.167679	-0.0268734	-0.0188382	0.0498102	-0.0139941	-0.0122839	-0.220007	0.123155	0.183767	-0.0540761	0.139036	-0.0199976	0.188259	-0.0329608	0.162078	0.115726	0.259302	0.00700837	-0.121988	-0.103558	0.036249	-0.0561752	0.134503
BRD1	0.71505	-0.280149	-0.822456	0.0334942	-0.400042	0.440573	0.282331	0.177805	-0.717243	-0.192418	-0.232522	0.574677	-0.0636629	0.0475212	-0.0170721	-0.0539243	0.339809	0.169859	0.319237	0.547186	-0.467811	-0.369942	0.101958	0.101288	-0.556986	0.0514375	0.425918	-0.542552	0.266951	0.357786	-0.417661	0.163427	-0.0179989	-0.256462	-0.305409	0.467356	-0.60203	-0.733349	-0.88813	-1.01197	-0.35488	0.2701
BRD2	-0.215563	-0.244146	-0.216397	0.131218	-0.450504	-0.115459	0.283256	0.328686	-0.404473	0.162107	0.507892	-0.0379694	0.081011	-0.228229	-0.345324	-0.190328	0.065541	0.607738	-0.0858541	-0.0717935	0.449601	0.445917	-0.00418245	-0.139713	-0.0677234	-0.192726	0.274245	-0.262914	-0.0773966	-0.176021	-0.145929	0.518351	0.00671718	-0.486187	-0.039347	-0.0916145	-0.643286	-0.363554	-0.649848	-0.761826	-0.234528	-0.299922
BRD3	0.273202	0.099226	0.235513	0.220938	-0.439513	0.562532	-0.079702	0.250017	0.77054	0.383971	0.253876	0.457668	-0.177261	0.43121	-0.16919	-0.245897	0.447726	-0.263492	-0.956197	0.394356	-0.24504	-0.428589	-0.313494	-0.779266	-0.082746	0.0264418	0.261912	-1.01178	0.140556	-0.36263	-0.814003	0.330373	0.0123255	-0.345444	-0.0920664	-0.0748383	-0.460078	-0.854818	-1.0237	-0.79477	-0.841855	0.0111251
BRD4	-0.245747	-0.196677	-0.12355	0.0262401	0.0332348	-0.243535	-0.160105	-0.0814823	-0.0203586	0.0653117	-0.0876594	0.0513613	-0.445013	-0.0618435	-0.150132	0.681561	-0.131027	0.00416849	0.0454956	0.215815	0.576303	0.424068	-0.611656	-0.268611	0.339021	0.123065	-0.135609	-0.0984137	-0.0895069	0.0469435	0.0202855	0.272168	0.163914	-0.229979	-0.289489	0.276014	0.00619568	-0.566337	-0.333279	-0.2469	-0.355834	-0.0586587
BRD7	0.109458	-0.124172	-0.286001	-0.10547	-0.231498	0.59995	-0.0397589	0.170897	0.176355	0.121938	0.267796	0.0328107	-0.297927	-0.192943	-0.549951	0.575186	0.392674	0.0790601	0.24011	0.130879	0.180401	0.0242826	-0.606985	0.099016	0.242931	0.0430952	0.132347	-0.77947	-0.26128	0.494764	-0.491276	0.0323631	-0.155967	-0.597211	-0.560156	-0.0680263	-0.676741	-0.892493	-0.147779	-0.796261	0.000328291	0.0516481
BRD8	-0.23783	0.24773	-0.0079462	0.082878	-0.661172	-0.0230165	-0.413269	0.0238286	-0.214319	0.241677	0.239551	-0.279381	-0.374279	-0.473463	-0.465396	0.298461	-0.00337022	0.192263	0.0818602	-0.0363364	0.175768	-0.0327618	-0.401554	-0.108273	0.359374	-0.149824	0.0624723	-0.123921	-0.300062	0.323033	-0.0483351	0.0881089	0.163833	0.43077	-0.201631	0.239139	0.170957	-0.298662	-0.0839157	-0.32833	0.245853	0.219003
BRD9	-0.334177	0.587267	-0.155612	-0.0593573	-0.355778	0.0764793	-0.295475	0.226617	-0.0931533	0.434867	0.253133	-0.147279	-0.46316	-0.198565	-0.466532	0.412424	-0.109812	0.413887	0.475508	0.211616	-0.239789	0.390103	-0.64243	-0.327621	0.065197	0.502891	0.401565	-0.743267	-0.480243	-0.0592904	-0.232977	-0.466158	0.340709	-0.792001	-0.124774	0.532425	-0.186755	-0.791587	-0.605326	-0.18496	0.0840871	0.11743
BRE	-0.0937627	0.0242686	-0.0719871	0.137354	0.40961	-0.131856	0.126023	-0.912792	-0.0545876	-0.0823166	-0.277128	0.0326794	-0.126603	-0.118908	-0.0121139	-0.109235	-0.125184	-0.127613	0.0316792	0.0406544	-0.281896	0.032934	-0.0734656	0.193967	0.0952802	-0.289692	-0.0202653	0.287491	0.0850878	0.082739	-0.0857306	0.169856	-0.0966207	0.0804543	0.276638	0.0334244	0.223004	0.0714883	0.00732284	0.0543535	-0.0313553	0.210936
BRF1	-0.282902	0.0968784	-0.634252	-0.161636	-0.306776	-0.439709	-0.131051	0.143988	0.00981459	0.268372	0.172575	0.396002	-0.334992	0.376089	-0.317433	0.0545631	0.300506	0.157416	-0.485097	-0.249151	-0.35786	0.0706553	-0.442444	-0.687618	-0.580305	-0.135667	0.707493	-0.103422	0.916241	-0.400976	-0.222078	0.256956	0.606083	-0.275356	-0.738698	-0.498466	0.0139158	-0.504467	-0.171512	-0.302462	-0.793689	0.515106
BRI3BP	0.519643	-0.445772	0.91066	-0.280076	0.248628	-0.0302191	0.625928	-0.421699	0.758208	-0.740871	-0.53965	0.708726	0.207527	0.60994	1.0257	-0.85757	-0.618361	-1.16966	0.62608	-0.107875	-1.24682	-0.542724	0.35049	0.0927061	0.44908	-0.910281	-0.669928	-0.923141	-0.304735	0.997068	-0.692062	-0.467396	-0.579655	-0.348565	-0.460386	-0.183034	-0.923705	-0.623102	-0.970477	-1.18397	-0.154837	0.221048
BRIP1	-0.099634	-0.132848	-1.05256	0.232992	-0.0418635	0.338273	-0.395343	0.471868	-1.20276	-0.0969905	-0.147942	0.523617	-0.13701	0.0575679	-0.10236	0.0672085	0.154027	0.323355	0.00648463	0.560774	0.407451	-0.566381	0.0847732	0.52621	-0.011464	0.0685938	0.497243	-0.0596025	-0.164215	0.156593	-0.112344	0.882179	0.0868282	-0.387826	-0.606004	-0.403582	-0.298918	-0.526922	-0.464014	0.137369	-1.17431	0.0879528
BRIX1	-0.433475	-0.611216	-0.516311	-0.435744	-0.120168	0.00392888	-0.368835	-0.0225198	-1.10698	-0.138903	0.419539	-0.198205	-0.260681	-0.596741	-0.39921	0.0551811	0.576793	0.635258	0.317413	-0.92093	0.513906	0.0619001	0.0386316	0.00545878	-0.245581	-0.0874129	0.76632	0.119319	-0.174141	-0.415817	0.0886475	0.0842884	-0.573383	0.445119	-0.358485	-0.0140199	0.830325	0.277056	0.482693	-0.0897615	0.962491	0.328072
BRK1	0.22518	-0.330051	0.132907	0.0365782	0.404884	0.267536	0.255912	-0.287963	-0.042171	-0.786781	-0.482476	-0.422862	0.343956	-0.133799	-0.142313	-0.552413	-0.347105	-0.59463	-0.0203954	0.166642	-1.16184	-0.45649	0.272402	-0.247698	-0.279236	-0.430011	-0.0225001	0.320234	-0.264511	-0.507779	-0.352022	-0.755552	0.04461	0.00310889	-0.0198325	-0.200216	0.109052	-0.717012	-0.62827	-0.00998269	-0.305734	0.202256
BRMS1	0.17277	0.129611	-1.06688	0.0289213	0.547804	0.556134	0.074018	-0.368627	-0.38798	0.0088782	0.271658	0.327972	0.430669	-0.188134	-0.169034	-0.415753	-0.406634	0.197632	-0.500474	0.54216	-0.251494	-0.733293	0.311409	-0.108858	-0.571746	-1.04448	0.715959	0.259676	-0.716748	0.330406	-0.17666	-0.190149	-0.472548	0.245631	0.709286	-0.0447104	-0.176094	-0.193141	-0.250572	-0.694861	0.183073	0.168027
BRMS1L	0.136485	-0.060242	0.334736	-0.357139	-0.46174	-0.124897	0.0658544	-0.215392	0.216466	0.406344	-0.977946	0.549605	-0.240443	0.239907	0.109588	0.324139	-0.0890729	-0.306254	0.649011	0.200714	-0.397224	0.0467569	-0.278215	-0.682532	0.0618119	-0.0805629	-0.697864	-0.35543	0.2127	0.0751471	-0.310656	0.192422	0.378528	0.0223435	-0.197413	0.20282	-0.451375	-0.305229	-0.526205	-0.213148	-0.892624	0.358463
BROX	0.120946	-0.663473	0.245408	-0.159446	0.054587	-0.0730154	-0.0961796	-0.203655	0.794722	1.05744	-0.225703	0.654002	-0.528686	-0.0867554	0.222287	0.360345	-0.675097	-0.0572348	0.103656	-0.118327	-0.990731	-0.747672	-0.488036	0.513904	0.227741	-0.340798	-1.23841	-0.245187	-0.241945	0.111874	-0.643095	-0.621696	0.0120486	-0.349335	0.392325	0.801471	-0.66734	-0.547616	-0.550658	0.0550855	0.496415	-0.0229989
BRPF1	-0.283277	-0.203411	-0.282239	0.174684	0.152718	0.720972	0.0674108	0.153738	0.0933563	0.0167909	-0.167615	0.571866	-0.0782385	0.175834	-0.338417	0.0336354	0.0473688	0.24177	0.338389	0.393979	-0.174215	-0.149805	-0.0574609	0.0879949	0.0448523	-0.53099	0.14927	-0.239459	-0.36757	-0.313914	-0.363779	0.291273	-0.0699835	-0.0691812	-0.37367	-0.231826	-0.101678	-0.583667	-0.885993	-0.337762	-0.353229	0.281463
BRPF3	-0.00635141	-0.0763466	0.0953383	-0.180377	0.169708	0.092966	0.370571	0.074506	-0.0959441	0.298314	0.0201808	0.491875	-0.183456	-0.0858224	-0.704537	0.236975	-0.176052	0.447116	0.140117	-0.0816495	0.0340715	-0.618117	-0.259436	0.109346	0.408333	-0.262932	0.0233841	0.0883556	-0.242798	0.192336	-0.572253	-0.166671	0.715897	0.105164	-0.936459	-0.441293	-0.385947	-0.845321	-0.734259	-0.636991	-0.201386	0.496946
BRSK2	0.481875	0.49927	-0.735038	0.404018	0.0441344	0.08847	-0.0705772	0.348437	-0.366092	-1.25788	0.117969	0.258608	0.59567	0.291025	0.506137	-0.68984	0.113798	0.155355	-0.490692	0.248852	-0.193556	0.850494	0.566322	-1.27325	-0.3935	0.713391	-0.054993	-0.516836	0.148473	0.284941	-1.47662	0.240352	0.0104491	-0.855101	-1.17687	-0.363671	-1.21605	-1.66281	-1.6683	-1.54714	-1.79472	0.533028
BRWD1	-0.218704	-0.388274	0.0149526	-0.309726	-0.233894	0.215442	-0.185055	0.859759	0.258818	-0.151709	-0.130338	0.285834	-0.328167	0.0644279	0.190897	0.173829	0.973814	0.199477	-0.721498	0.0305049	-0.109537	0.262964	-0.70594	0.307967	0.449494	0.401262	-0.224729	-0.444197	0.304866	0.24931	-0.501866	0.0763814	-0.327728	-0.10852	-1.16807	-0.0522674	-0.902943	-0.299724	-0.566694	-0.15333	-0.511275	-0.0458975
BSDC1	-0.916544	0.00687599	-0.0536389	0.165238	-1.50883	-0.841701	0.0770913	-0.513185	-0.532721	1.2172	0.703509	-1.11999	-0.874084	-1.49188	-0.870829	0.699544	-0.571024	0.637054	0.152338	0.0877645	-0.377334	-0.536059	-1.56121	-0.496398	0.719804	0.102179	0.403246	-1.28437	-1.41754	-0.0335869	-0.273056	-0.981176	0.66124	-1.24301	-0.859641	0.862821	-0.275146	-1.65992	-1.06664	-0.933966	0.934657	-0.367117
BSG	0.310574	-0.614591	-0.625756	0.240311	-0.107615	0.0074132	-0.40084	0.534813	-0.367835	-0.664388	0.70954	-0.471235	0.143504	-0.129769	0.558979	-0.739059	0.734466	-0.443149	-0.712796	-0.414387	-0.0163915	0.450441	0.304118	0.719112	-0.921702	0.0223445	0.0597561	-0.276807	0.0188675	-0.122791	0.0331439	-0.054155	-0.0699157	0.174511	-0.277185	-1.56854	0.277886	0.16392	0.0880181	0.111221	-0.358723	0.190309
BSPRY	-0.562269	-0.284792	1.06808	-0.240124	0.0480127	0.668034	0.586231	0.98106	0.741476	0.987205	-0.376732	0.231573	-0.591109	0.323024	0.388867	0.0152295	-1.44631	0.238006	0.721647	-0.150913	-2.06092	-1.59983	-0.711881	-0.112408	0.761405	-0.919865	0.172849	-1.70688	-2.22677	0.728537	0.507328	-1.93612	0.704979	-1.68247	-1.05387	0.344643	-1.30631	0.373764	-1.39298	-1.75982	-0.464429	-1.59893
BTAF1	-0.0862774	0.0670795	-0.274929	0.0496804	0.761627	0.109311	0.189841	-0.00128382	-0.136354	-0.155335	-0.267473	-0.0878647	-0.255648	0.220372	-0.00648916	0.290455	-0.345005	-0.0358226	0.199099	0.400168	-0.0836431	-0.260385	-0.18086	-0.355675	-0.360969	-0.196324	0.356756	0.452263	0.17468	-0.0117751	-0.140961	-0.10259	-0.210626	0.0415873	-0.390796	0.101414	-0.329813	-0.345436	0.0274816	-0.543809	0.0991861	0.321515
BTBD11	0.396218	-0.326215	-1.22933	-0.00467946	1.77798	-1.05556	0.98865	-0.380191	-0.34245	-2.00618	-0.501394	0.866967	-1.98124	1.66818	-2.17528	-0.0290859	-1.43273	-0.055394	-1.86482	-0.717356	-1.59465	-2.13862	-1.3886	-0.703224	-1.55871	-1.73859	-1.52392	-1.42749	-0.573631	0.504151	-1.82216	-1.7759	0.953581	-1.36417	-1.88903	0.785925	-1.2743	-1.72995	-1.53472	-1.86061	-1.07284	0.270652
BTBD2	0.294605	-0.382716	0.247507	-0.223459	-0.13434	0.00542979	0.28449	-0.139717	0.151046	-0.262648	0.0205712	0.195083	-0.309261	0.256997	0.364827	0.671483	0.109219	0.0532412	-0.882752	0.384146	-0.531472	-0.114663	0.0484848	-0.305524	0.519246	0.578595	0.227703	-0.0148664	0.117963	0.295261	0.14735	0.00882649	-0.339715	0.172037	-0.35267	-0.496507	0.0280767	0.311907	-0.0684884	-0.3187	-0.185948	0.241867
BTF3	-0.0845808	0.203967	-0.736551	0.0673324	-0.459152	-0.209686	-0.254401	0.521223	-0.367872	-0.348171	0.639192	-0.76116	0.0809839	-0.789557	-0.801208	0.180052	0.215576	0.12558	-0.512511	-0.296377	0.568484	0.146559	-0.229568	-0.111298	-0.33182	-0.0626528	0.176982	0.113496	-0.384068	0.0762411	0.688139	0.416874	-0.739683	0.0558288	-0.156888	-0.66387	0.475579	0.396087	0.895733	-0.500691	-0.14677	-0.111402
BTF3L4	-0.168349	-0.0634611	0.721179	0.371157	-0.404394	0.120707	-0.645656	-0.454244	-0.257722	0.196874	-0.0355957	0.286379	0.222714	-0.0457	0.284325	0.0143919	-0.437992	0.206609	-0.030622	0.327981	0.118632	0.32655	-0.0984692	0.208401	0.346604	0.206902	-0.0559307	0.0536859	0.121574	-0.392546	-0.63665	-0.171516	0.32657	-0.677518	-0.310577	0.166987	-0.725764	-0.31431	-0.295137	-0.144668	0.181008	0.0360279
BTN2A1	-0.705307	-0.272401	-0.0907798	-0.688203	0.34053	0.2155	0.435857	-0.721168	-0.884758	-0.757967	0.216861	-0.19445	-0.293734	-0.778273	-0.918049	-0.796681	-0.37383	-0.224665	-0.460206	-0.459109	-0.425557	0.274202	-0.118285	-0.0989889	-0.924581	-0.846817	-0.930554	0.476239	-0.831791	-0.24932	-0.366605	-1.0968	-1.23352	0.457652	-0.836776	-0.874189	0.566533	-0.382302	-0.0136721	1.43732	0.626431	0.357413
BUB1	-0.202777	0.542953	-0.958988	-0.372698	-0.0323487	0.0252853	-0.0138585	0.14664	-0.0782137	-0.139205	-0.312325	0.0404815	-0.0169319	-0.262171	-0.65961	-0.0360435	0.137298	0.352638	-0.269582	0.232076	0.223317	-0.534027	-0.0118007	0.441398	0.851772	0.105954	0.697871	-0.619502	-0.179236	-0.0372961	0.0807585	-0.183873	0.375353	0.386856	-0.544866	-0.157106	0.597502	-0.594409	0.082872	-0.291953	-0.472474	-0.291919
BUB1B	-0.0323459	0.02829	-1.27705	-0.27775	-0.385366	-0.120627	-0.218403	0.699064	-0.495764	-0.173348	0.36127	-0.453652	-0.15574	-0.49738	-0.556442	-0.435403	0.943323	0.370315	0.160186	-0.279246	0.673056	-0.0338392	-0.173441	0.11697	-0.0300771	0.019871	0.611756	-0.0455801	-0.0197702	0.12822	0.582394	0.258455	0.343241	-0.214282	-0.327055	-0.707087	-0.128839	-0.00418315	-0.0283267	-0.339506	-0.846339	-0.00893624
BUB3	0.132857	-0.0463714	-0.135626	-0.0821315	0.222497	0.213553	0.133222	0.069899	0.0474906	-0.0871702	-0.0940965	0.41326	0.345114	0.313552	0.265805	0.0759071	-0.0328983	-0.0612522	0.0113858	0.3973	0.0435825	-0.177057	0.326004	-0.188308	-0.181741	-0.187454	0.0209798	0.0852564	-0.0555576	0.131033	-0.0577101	0.131652	-0.084979	0.103307	-0.22422	-0.154953	-0.0922191	0.0204798	0.230588	-0.225189	-0.532328	-0.109819
BUD13	-0.671175	0.187871	-0.546593	-0.0294611	-1.15998	-0.118371	-0.393107	0.689724	-0.241648	0.760348	0.203882	-0.0756674	-0.590908	-0.891398	-1.11273	0.69897	-0.218322	0.601869	0.00837608	-0.54496	-0.0254581	0.431713	-0.597243	0.0966404	0.496021	-0.205525	0.310072	-0.900513	-1.06028	0.0753114	0.371443	-0.0134411	0.701873	-0.258443	-0.369358	0.440678	-0.275631	-0.996617	0.0343407	-0.889516	0.433109	-0.0333213
BUD31	0.103065	-0.105503	-0.211054	-0.111355	0.144501	0.0252221	-0.206133	-0.249068	0.274884	0.103773	0.0363463	0.483783	-0.122693	0.439619	0.123003	0.324175	-0.23851	0.37832	-0.144171	0.0986994	-0.00591629	-0.49848	0.14037	-0.149072	0.0876034	0.055383	0.209926	-0.17705	-0.21114	-0.231352	-0.329893	0.172293	0.177016	0.381027	-0.550455	0.0825441	-0.0312126	-0.378578	0.0222473	-0.548476	0.0650739	0.184302
BYSL	-0.18844	0.175724	-0.191502	0.0821852	-0.128636	-0.0093433	-0.422603	0.00274907	-0.671459	-0.374728	0.591722	-0.197171	-0.437406	-0.398228	-0.543257	-0.234803	0.661465	0.196106	0.384294	-0.615692	0.732805	-0.0132318	-0.332942	0.429581	-0.451436	-0.141358	0.431867	0.31569	-0.0950088	0.00305887	0.131834	0.291591	-0.686915	0.4046	-0.316607	-0.428153	0.041729	0.273086	0.105522	-0.738784	0.334932	0.0473147
BZW1	-0.0345708	0.155809	-0.555329	-0.267531	-0.494923	0.00734045	0.0645762	-0.461975	-0.580199	0.183374	-0.163308	-0.105613	0.0679954	-0.141284	-0.605218	-0.404891	-0.228818	-0.31743	0.230167	0.164616	-0.299234	-0.559201	0.373444	0.508027	0.111674	-0.464245	-0.0634503	0.54104	0.0193327	-0.364493	0.750429	-0.597983	-0.119599	0.546144	-0.0743504	-0.582023	0.404925	0.880374	0.20152	-0.69745	-0.00951447	0.28379
BZW2	-0.0443306	-0.329	-0.643102	0.486934	0.38354	-0.685496	-0.127797	0.241814	0.00790336	-0.724205	0.43394	-0.316392	0.181225	-0.221286	-0.0367152	-0.723702	0.444631	0.311991	-0.386441	-0.463368	0.543741	0.23632	0.270248	0.396778	-1.01692	0.556852	0.222163	-0.812091	-0.0958488	-0.430502	0.0155445	0.500468	-0.162115	-1.26052	0.401715	-0.46798	-0.285527	-0.0303407	0.321882	-0.471551	-0.154383	0.0599604
C10orf118; CCDC186	-0.567027	-0.201316	0.0425043	-0.230754	0.368582	0.230371	0.138716	-0.232371	0.245967	0.0067696	-0.615005	0.0212672	0.0483931	-0.107331	0.229632	0.455178	-0.75208	-1.79825	0.352503	0.426182	-0.616009	-0.0992402	-0.248287	0.0768943	-0.0774982	0.108385	0.284961	-0.25498	-0.526088	0.0937605	-0.0500966	0.147871	0.102499	0.374878	-0.152796	0.7547	-0.215257	0.111809	0.108387	-0.109213	0.806682	-0.475995
C10orf12	-0.507321	-0.161656	-0.40925	-0.0288567	-0.279554	0.221046	-0.349516	-0.0599039	-0.71992	0.163562	0.259104	-0.70774	-0.298081	-1.96386	-0.619162	0.32954	0.0665039	0.235384	0.30119	0.250357	0.371366	-0.176012	-0.404029	-0.366044	-0.214723	-0.301222	0.316153	-0.414062	-0.338291	0.510137	0.0129641	0.272431	0.192372	-0.061391	-0.267057	0.252515	-0.213607	-0.971533	-0.0888632	-1.10363	0.563073	-0.0898101
C10orf137; EDRF1	-0.263642	0.197222	-0.821999	0.194483	0.397467	0.240499	-0.174235	-0.307897	-0.559575	-0.15161	-0.114021	-0.159759	0.0719125	-0.142057	-0.263845	0.388512	-0.46545	0.0883031	0.592039	0.0260546	0.107475	-0.586079	-0.0174432	-0.01426	-0.0181049	0.136737	0.731205	0.521496	-0.353868	0.404218	-0.304076	0.409829	-0.39254	0.251522	0.167465	0.194541	-0.640949	-0.490862	-0.377194	-0.13576	0.254585	0.335448
C10orf32; BORCS7	0.124245	-0.0469441	-0.681999	-0.0174041	0.583619	0.156884	0.00201171	-0.195042	-0.028399	-0.0184886	-0.325467	0.318188	-0.101812	0.0498977	0.373363	0.124995	-0.415625	0.125242	0.108993	0.0893035	-0.181747	-0.206819	-0.342294	-0.597933	-0.275606	-0.0512913	0.0420815	0.321162	0.415907	0.142822	-0.393259	0.286216	0.402752	0.364543	-0.155522	-0.131274	-0.415677	-0.537997	-0.328475	-0.410908	0.64102	-0.14729
C10orf76	-0.395845	0.0256113	-0.0403912	-0.171999	0.0856983	-0.101583	0.349048	-0.369092	-0.127894	-0.26669	-0.365709	0.0441711	-0.0122312	0.0792659	0.087625	0.123152	-0.892805	-0.136589	-0.04121	0.102816	-0.276283	-0.351577	-0.00111128	-0.116197	-0.157139	-0.153274	-0.151243	0.583248	0.0659623	0.236354	-0.102978	-0.10447	-0.0644358	0.0340682	-0.0342181	0.489876	-0.121532	-0.185736	-0.233032	0.205324	0.384155	0.310459
C11orf30; EMSY	-0.622173	-0.134417	0.144356	0.156349	-0.992109	-0.4538	-0.295343	0.438404	-0.230997	0.44959	0.124875	-0.417352	-0.853858	-0.500753	-0.61149	0.476273	0.283032	0.304532	0.699777	-0.0632034	-0.520383	0.303884	-0.936156	0.224155	0.537839	-0.00922649	0.187691	-1.25768	-0.128686	0.426428	0.0278293	0.146784	0.784242	-1.1923	-0.198092	0.620734	0.297585	-0.700827	-0.530737	-0.465335	0.250824	0.0709864
C11orf31	-1.03048	0.281735	0.51698	-0.317335	-0.920251	0.033329	-0.561449	0.0817407	-0.24173	-0.805945	-0.692895	-0.183389	-0.130828	-0.423229	-1.15284	0.646268	-0.582192	-0.0462137	0.71442	0.120978	0.0297176	0.62918	-0.559147	-0.249289	1.09801	-0.705177	-0.791637	-0.987172	-0.519937	0.0920156	1.13562	0.412382	0.324738	-0.347015	-1.6092	0.264166	-0.251264	0.73169	-1.37776	-0.05592	-0.279671	1.05175
C11orf54	0.0999708	-0.289121	0.132344	-0.165498	-0.0894607	-0.261852	0.0855517	-0.53302	0.844048	0.390323	-0.684328	0.203697	0.606191	0.791462	0.565188	-0.0949564	-0.400157	-0.847084	-0.17377	0.487836	-0.625687	-0.76589	0.394128	0.456608	0.488366	-0.488476	-0.595905	-0.251183	-0.876526	-0.717064	-0.730909	0.0482818	0.124783	-0.644836	0.148722	0.313431	0.0754621	0.00268201	-0.315802	-1.5226	-0.195206	-0.510611
C11orf57	-0.16015	-0.127961	-1.69622	-0.630638	-1.06022	-0.092965	-0.361789	0.0452181	-0.328444	0.380822	0.0251719	0.334754	-0.0550058	-0.774118	-0.51624	0.30201	0.232452	0.328817	0.271609	-0.0648637	0.156943	0.140234	0.142709	-0.140836	0.656346	-0.424622	0.357626	-0.495411	-1.56805	-0.293886	0.386283	-0.315528	0.838337	-0.0240814	-0.240805	0.421239	0.799514	-0.872005	0.383532	-1.21962	0.119473	-0.106473
C11orf58	-0.274211	0.637852	-0.273732	-0.150173	-1.47816	-0.766093	-0.380194	0.482883	-0.151221	-0.141306	0.0234353	-0.42282	-0.271925	-1.00251	-1.48385	-0.414226	-0.00779936	0.0790198	-0.0661965	-0.129558	-0.558439	-0.557123	-0.86641	-0.0334451	-0.231175	-0.54844	-0.891483	-0.281349	-0.54856	-0.389139	0.171442	0.00723264	0.223899	-1.69324	-1.52931	0.0755289	-0.00084621	-1.60598	0.301668	-1.47185	0.159927	-0.00328455
C11orf68	-0.171508	-0.100383	0.24527	-0.692434	-0.0467919	0.0636066	0.455682	-0.0582613	0.400581	0.196485	-0.58942	-0.00389673	0.0617941	-0.163	0.0991078	0.0959774	0.0779809	-0.128565	-0.172778	0.556971	-1.16105	-0.0540922	-0.0147472	-0.653366	0.119595	-0.962917	-0.143925	0.0837945	0.00615687	-1.02292	-0.437887	-0.207916	-0.265243	-0.615192	-0.194765	-0.750533	0.0715977	-0.147619	1.11157	0.703902	-0.414632	-0.400055
C11orf73; HIKESHI	-0.144857	0.0399611	-1.04233	-0.0283473	0.367124	-0.066811	0.402965	0.458407	0.309078	0.503366	-0.488477	-0.0850097	0.330144	0.142867	-0.415619	0.0539144	-0.101915	0.218863	0.404983	-0.189232	-0.736813	-0.243773	0.158748	0.104109	0.964447	-0.390057	2.01097	-0.497895	-0.392018	-0.197605	-0.325779	-0.304929	0.744517	-0.444799	0.00502214	0.095779	0.437807	-0.706479	-0.335248	-0.873713	0.42946	-0.193227
C11orf84	-0.399843	0.497405	-0.199279	0.0829981	-0.781804	-0.19384	-0.714988	0.93122	-0.0546874	0.659286	0.402856	-0.599975	-0.553858	-0.75485	-1.00008	0.29801	-0.297084	0.505528	0.133273	0.191927	-0.279647	-0.352526	-0.785258	-0.736058	0.75115	-0.241235	0.854391	-0.982996	-0.562501	0.179786	-0.102589	-0.527471	0.436638	-1.40491	-1.19788	0.544791	-0.198211	-1.55791	-1.48432	-1.18688	-0.210642	0.367127
C12orf10	-0.125537	-0.00995697	0.130163	0.153284	0.287722	-0.0413743	0.189775	0.240478	-0.13787	-0.161432	0.138188	-0.310329	0.0513769	0.0358267	0.0612801	0.295493	-0.0682083	0.210583	-0.0508745	-0.0542276	-0.232715	0.0825394	-0.159241	-0.256512	0.160102	0.199363	-0.0148754	0.482803	-0.403511	-0.344215	-0.16113	-0.203547	-0.665228	-0.312712	0.455404	-0.212889	0.0546703	0.00719949	0.250755	-0.555206	-0.117571	-0.0652644
C12orf23; TMEM263	-0.581796	0.138812	0.103898	-0.943043	-1.17858	-0.634111	-0.797262	0.285442	-0.407208	-0.160103	-0.117379	-0.656287	-1.8896	-1.28364	-0.760518	0.696041	-0.831451	0.179627	0.725619	-0.573656	-0.0338416	0.15973	-1.62635	0.531886	0.840842	0.63114	-0.477437	-1.62097	-0.348815	-0.0137186	-0.1507	-0.335751	0.634075	-1.71096	-0.699434	0.551851	0.296098	-1.45607	-0.00704059	0.81919	1.41045	0.173639
C12orf29	-0.18473	0.311246	-0.633479	-0.237315	0.0739246	0.0116881	-0.291675	0.285295	-0.608299	-0.0147247	0.349335	0.10711	-0.0709573	-0.109274	-0.269877	-0.264252	0.314912	0.152734	0.195676	-0.261227	0.30644	-0.589428	-0.105013	0.102886	-0.195165	-0.360456	0.359812	1.13636	-0.415752	-0.563155	0.119407	-0.697383	-0.243508	-0.425971	-0.456886	-0.262544	-0.177502	0.269253	0.674293	0.0990366	0.161104	0.349788
C12orf4	-0.11466	0.18911	0.154432	0.130047	-0.146553	0.276559	0.56897	-0.286108	0.275066	0.297991	-0.591184	0.0819759	0.118358	-0.140658	0.0694838	-0.310429	-0.436597	-0.487088	0.0809676	-0.00289069	-0.47842	-0.208697	0.0636369	0.0552053	-0.021357	0.185161	-0.317378	0.0706027	0.501065	-0.0197411	-0.621516	-0.4084	-0.0380414	0.00776459	-0.146946	-0.0796731	-1.91196	-0.221465	0.100235	-0.243173	0.0824524	-0.327386
C12orf43	-1.17864	0.547352	-0.344978	0.296297	-1.31999	-0.548459	-0.903245	0.682081	-0.999176	0.225538	1.32478	-1.11942	-1.26399	-0.960056	-1.11983	0.207827	0.748404	0.715988	0.465384	-0.638175	0.749012	0.0301814	-0.961494	-0.206173	0.765503	-0.0602406	0.873574	-1.00992	-1.20621	0.112257	0.809547	0.46325	0.442627	-0.503638	-1.06232	0.404323	0.444365	-0.723716	-0.116881	-0.90159	0.507893	0.484034
C12orf44; ATG101	0.091426	0.283252	-0.0781678	0.0444777	0.530299	0.099906	0.175356	-0.0523252	0.1098	0.28829	-0.335165	-0.0203059	0.0276556	0.0823965	0.123023	0.169262	-0.442849	0.136161	-0.204352	-0.0155942	-0.0924472	-0.155241	0.214001	-0.380554	0.339083	-0.162698	0.0258496	0.0544557	-0.361389	-0.294499	-0.225156	-0.641631	-0.111216	-0.03963	0.117596	0.091525	-0.0315096	0.0582052	0.294508	-0.461901	-0.288666	-0.0301428
C12orf45	-0.786166	0.0837912	-1.66316	-0.544342	-1.36779	-0.275256	-0.716595	0.805068	-0.567385	-0.292917	0.853483	-0.536414	-0.571968	-1.16717	-0.922935	0.228041	0.487257	0.52441	0.432423	-0.265093	0.48098	0.706074	-0.986837	0.494655	0.535103	0.0821858	1.1483	-0.255595	-0.428059	-0.595625	0.602915	-0.148743	0.490216	-0.569702	-0.620924	-0.130528	-0.610276	-0.732772	1.03992	-0.228831	-0.493971	0.110862
C12orf57	0.743966	-1.22198	-0.00427021	0.191638	0.179965	0.470867	-0.147986	0.688883	-0.521284	-0.56682	-0.169194	-1.03932	0.432837	-0.0138593	-0.213558	-1.15858	-0.125809	-1.07051	0.594663	0.612704	-2.4992	-1.51723	0.208374	-1.02429	-1.36174	-1.47749	1.70583	-0.39876	-0.215625	-0.605176	-0.673511	-1.40679	-0.590583	-0.203672	-1.46426	-0.851415	-0.344739	-2.34487	-1.94698	-1.83521	-0.553431	0.202128
C12orf5; TIGAR	-0.973143	-0.178803	-1.44359	-1.09967	-0.663921	0.0947584	-0.581047	-0.43011	-0.9626	-0.0244849	-1.66899	-0.0622283	-0.430992	-0.205193	-0.914494	-0.206754	-0.496691	-0.311341	-0.381662	-0.786743	0.116428	-0.110463	-0.202638	-0.446461	-0.768564	-0.649673	-0.277065	0.412492	-0.630623	-0.755664	1.48293	-0.608126	-0.136052	-0.333456	-0.431441	-0.393169	0.235427	1.8178	0.393101	-0.300674	2.10136	-1.25221
C14orf1	0.777408	-0.733924	-0.411369	0.241958	-0.5804	0.099523	0.584665	-0.212575	0.0731084	-0.674704	0.434989	0.437559	0.182296	0.77098	0.717089	-0.832907	0.454414	-0.64736	-0.310994	0.259307	-1.10757	-0.306819	0.320026	-0.0606106	-0.529003	-0.399749	0.0907003	-0.421379	0.867552	-0.362733	-0.497828	-0.378146	0.383884	-0.797601	-1.14283	-0.893733	-0.426688	-0.876076	-1.26283	0.0805603	-0.504936	-0.432726
C14orf142	-0.594298	-0.758342	0.261954	-0.355605	-1.57072	-0.77017	0.13015	0.43119	-0.933784	-1.02705	0.231518	-1.26375	-0.408654	-1.17836	-1.85299	-1.09334	-0.220182	-1.47102	-0.757342	-0.0595149	-2.28364	-1.42225	-1.51396	-1.34408	-2.09189	-1.78944	-0.915905	-0.180139	-1.14353	-2.4227	-0.50003	-1.30889	-1.07501	-0.726057	0.535718	-0.736883	-0.746915	-1.72588	-2.02291	-1.99721	-1.23017	0.110555
C14orf159	-0.31565	-1.63819	0.758733	-1.05098	-1.43521	0.498713	-0.336005	-0.00963594	-0.00279274	-1.00305	-0.238514	-1.10276	-0.00228224	0.853811	1.44937	-1.51832	-1.27013	-2.72033	0.694071	0.16546	-1.26066	0.854522	-0.215865	-0.238496	-1.21015	-0.165308	-1.16773	-0.101625	0.385738	0.782636	-0.341027	1.11054	-0.765922	0.757377	-0.382136	-0.613901	-0.39464	0.327545	-0.371237	-2.4369	-3.33744	0.687321
C14orf166	0.232334	0.0168545	-0.391209	-0.030644	0.0283188	0.0934381	0.237351	0.0649015	-0.0121166	-0.0444083	0.223849	0.286172	0.166094	-0.379904	0.0767179	-0.0664868	0.653485	0.0729411	-0.159527	0.276121	0.171536	-0.0670544	0.322251	0.176353	-0.0761652	0.153665	0.436312	0.21148	0.0358681	-0.0228064	0.207771	-0.0810009	-0.107911	-0.141182	0.0975717	0.0857668	0.0907877	-0.279377	-0.304564	-0.372835	-0.288683	-0.106774
C14orf169	-0.203177	0.0794464	-0.928448	-0.136112	-0.517343	-0.0906832	-0.249553	0.447763	-0.544593	0.356548	0.449883	0.195479	-0.533461	-0.0975197	-0.252964	0.280528	1.18262	0.268277	0.25502	-0.421985	0.0154937	-0.113987	-0.480603	-0.367053	-0.458744	0.0747839	0.294013	-0.486914	0.423267	-0.418638	0.21151	-2.53684	0.527978	-0.360691	-0.491605	-0.13255	0.067495	-0.101258	0.152732	-0.144449	-0.432342	0.163681
C15orf23; KNSTRN	-0.0206069	0.617197	-1.47436	0.108737	-0.125308	-0.443882	0.0582955	0.851391	-0.513574	-0.719214	0.657614	-0.574351	0.0642806	-0.733584	-0.993956	-0.435151	0.642786	0.405697	-0.752488	-0.0843773	0.869683	0.00466484	-0.219335	-0.700272	-0.331397	0.1561	0.765731	-0.552809	-0.249886	0.246283	0.289385	0.134559	0.55262	-0.166897	-0.881801	-0.952697	-0.660167	-0.514604	0.544312	-0.668243	-1.2687	-0.44079
C15orf38-AP3S2	-1.02873	-0.622026	-0.186534	-1.7452	-0.522048	-0.275374	-0.638443	-1.19176	0.403043	-0.100942	-1.21062	-2.92924	-0.569685	-0.760722	-2.00882	0.603873	-0.517613	-2.62049	0.843713	0.160564	-0.736262	0.321636	-1.47256	0.766062	-1.09636	0.43278	-0.921368	-0.0156773	-1.13619	0.183346	0.512618	-1.04913	0.249816	-0.797135	0.178557	0.029969	1.44531	-0.514061	0.0313485	1.33791	-0.483246	0.373488
C15orf40	0.483347	-0.167214	-0.520939	0.375465	-1.12632	-0.524068	0.0539222	-0.388773	0.0526792	-0.0799137	0.576269	-0.441217	0.0124201	-0.314666	-0.38004	-0.815414	0.805285	0.454575	-0.341007	-0.0450976	0.209639	0.0232364	-0.565302	-0.356457	-0.0518605	-0.186439	0.687211	0.35543	-0.327748	-0.527873	-0.146162	0.583414	-0.877962	-0.561181	0.0649907	-1.1645	0.4973	0.13682	-0.323377	-0.251815	-0.42934	0.157319
C16orf13	-0.483962	-0.0899735	0.356418	-0.0766612	0.50067	-1.0573	0.739428	0.386515	1.06668	-0.0997637	-0.0611586	-0.66507	0.0355366	-0.275381	-0.610459	-0.525336	-0.158529	0.348766	-0.518788	-0.322747	-1.043	-0.167548	-0.148962	0.390739	0.15753	-0.165326	-0.600575	-0.685069	-0.511423	-0.44461	0.491709	-0.20685	-0.78747	-0.511896	-0.779807	-0.476078	-0.201256	0.784542	-0.489616	-0.768982	-0.756923	0.387823
C16orf55; SPATA33	0.318901	0.562408	-0.483226	-0.524225	-0.699785	0.425724	-0.0946117	0.103393	0.315185	0.515193	0.813819	0.209662	-0.00898951	-0.0395158	-0.187362	0.633204	-0.175508	0.0184837	-0.940121	0.859304	-1.26245	-0.449263	-0.923275	-0.454238	0.426987	-0.744694	0.578327	-1.2587	-0.727513	0.262016	-0.576678	-0.0692617	-0.108597	-1.79543	-0.983495	0.572133	-0.893757	-0.823876	-0.89487	-1.27582	-1.35399	0.124893
C16orf58	0.386262	0.180203	-0.2376	0.249025	0.821232	0.198842	0.41153	-0.163072	0.784414	-0.846082	-0.0972176	-0.214038	-0.192643	0.36901	0.317185	-1.38776	0.622639	-0.855595	-0.0741818	-0.148556	-1.12093	-0.10593	-0.0344793	0.125485	-0.852476	0.0899891	-0.000279414	-0.647136	-0.10166	-0.0261454	-0.348819	-0.734435	-0.44844	-0.395213	0.367248	-0.80568	0.276693	0.0323207	-0.733908	-0.177833	-0.734095	0.157329
C16orf62	-0.197684	0.233978	0.0483033	0.014272	0.378208	-0.0545431	0.246092	-0.105669	0.0875714	0.419398	-0.249009	0.161165	0.0214715	0.0477929	0.0414539	0.201645	-0.149072	-1.498	0.353024	-0.0205295	-0.388688	-0.348268	0.311794	-0.467426	0.233158	-0.146452	-0.27603	0.154322	0.181211	-0.0723109	-1.20473	-0.0903816	0.0783412	0.180036	0.0681907	-0.158897	0.0844146	-1.13897	-0.350653	0.16991	-0.0453135	0.133456
C16orf70	-0.202957	-0.0695931	0.157399	0.157448	-0.400823	0.689313	0.497811	-0.638202	0.374009	-0.097527	-0.396358	0.364596	0.0906936	0.215768	0.212663	-0.128046	0.00559821	-0.112067	0.130849	0.591213	-0.432663	-0.0375231	0.0691167	0.0441218	-0.0616196	-0.329128	0.108419	0.398884	0.112352	-0.107024	-0.805588	-0.197165	-0.892932	-0.300778	-0.00899975	-0.166968	0.178055	-0.351333	0.0637455	0.122844	-0.474924	-0.0562449
C16orf80; CFAP20	0.497538	-0.383058	-0.58769	0.101316	-0.0841039	0.309723	-0.211802	-0.48673	-0.0676589	-0.077833	0.0666789	0.400038	-0.422898	0.219113	0.15607	0.200068	0.124104	-0.0603032	0.184441	0.0785745	0.186901	-0.142509	-0.0527288	0.0320211	-0.229497	-0.212241	0.456314	0.325735	0.108069	0.0671834	-0.556769	0.0774722	-0.483154	0.229868	-0.691411	-0.421329	0.0246383	-0.244188	0.378804	-0.347218	-0.537133	0.0742812
C16orf88; KNOP1	-0.703853	0.208152	-0.74378	0.353246	-0.997374	-0.581765	-1.10336	0.554331	-0.779573	0.191397	1.02255	-0.928196	-0.57338	-0.855715	-0.913939	0.0713198	0.934427	0.494845	1.20788	-0.755634	0.987546	0.401543	-0.694926	0.300447	0.328392	0.0243372	0.808825	-0.379605	-0.551802	-0.274318	0.533915	0.0780169	-0.20055	0.253973	-0.706996	0.245122	-0.266405	-0.703003	0.401792	-0.528054	0.0964025	0.386058
C17orf59; BORCS6	-0.187391	-0.158338	-0.58807	-0.0452735	-0.218977	0.0486287	-0.542282	-6.13089e-05	-0.288504	0.0749924	-0.168936	0.400138	-0.207302	-0.338496	-0.16054	0.375472	-0.364047	0.0721479	0.0918454	-0.0733744	0.000885524	-0.100141	-0.327525	-0.425257	-0.233552	0.1506	0.0599997	-0.328915	0.205174	0.224919	-0.337417	0.189455	0.548981	0.05625	-0.0610879	-0.404098	0.0765516	-0.640067	-0.488916	-0.243517	1.20301	-0.394916
C17orf70; FAAP100	0.376252	0.392339	-0.429825	0.400872	0.074845	0.181465	0.0858719	-0.0778523	0.130334	0.327957	-0.0626862	-0.0521371	0.230326	0.366699	0.346735	-0.44312	-0.121627	0.289641	-0.279314	0.257283	-0.119763	-0.117374	0.134355	-0.138495	0.0740152	-0.00239766	-0.289537	-0.0109821	-0.259292	0.204154	-0.219762	0.2292	-0.615467	0.186073	-0.644179	0.0139898	-0.283478	-0.0921271	-0.462808	-0.284466	-0.266013	-0.0761541
C17orf75	-0.116621	0.111506	0.00400736	0.0903737	0.291354	-0.497654	0.287957	-0.222756	0.0491295	-0.0246852	-0.480688	0.513645	0.129059	0.0928446	-0.114649	0.438903	-0.209644	-0.411333	0.0206003	0.0877078	-0.264876	-0.0739744	0.14591	0.460917	0.299514	0.38598	-0.559805	-0.531339	-0.0961543	0.193644	-0.133425	0.00368981	0.207061	-0.0802829	0.105346	-0.0367534	-0.323222	-0.559387	-0.17176	-0.202291	-0.157325	-0.19652
C17orf80	-0.143209	0.638601	0.0562148	0.810398	0.0220332	0.0150096	-0.295742	0.378045	0.0344886	-0.756611	0.542008	-0.8025	-0.538748	-0.414494	0.178635	-0.7235	0.711629	-0.497074	0.196145	-0.201573	0.151142	-0.111337	-0.705112	-0.0551527	-0.060242	0.390652	0.348376	-0.339206	-0.0457447	0.388789	-0.507333	0.0607584	-1.21237	-0.128747	-0.0670149	-0.262857	-0.3107	-0.98245	-0.520976	0.0186866	-0.655709	0.278685
C17orf85; NCBP3	-0.141975	0.170412	-0.522312	0.0713584	-0.953207	0.119601	-0.182125	-0.174132	-0.134077	0.384613	0.0558951	-0.442724	-0.69421	-0.501462	-0.483905	0.39973	0.35519	0.351472	-0.445505	0.250759	0.722589	0.081017	-0.963081	0.196077	0.15975	-0.146527	0.28868	-0.464117	0.000680843	0.0814432	0.122181	0.0462013	0.648766	0.0202037	-0.599668	0.191527	0.213371	-0.908986	-0.231824	-0.682848	0.204011	-0.03004
C18orf25	0.0957948	-0.150839	-0.470685	0.198394	-0.955777	-0.123471	-0.0188857	0.753977	-0.67191	0.29212	0.820919	-0.728507	-0.983685	-1.32706	-1.23107	0.089653	0.276342	0.0721111	0.108317	-0.156104	0.0630586	0.0102417	-1.34924	-0.653489	0.748267	-0.071465	0.313315	-0.75397	-0.559083	-0.259271	0.416635	0.142656	0.421834	-0.882122	-0.407628	-0.153218	-0.1876	-1.92605	0.506887	-1.17179	0.341137	0.574023
C18orf32	0.836256	-0.298244	-1.32891	0.249717	1.30237	0.399322	0.241862	0.449971	0.336624	-0.192161	0.231993	0.960635	0.272056	0.515311	1.33032	-0.565315	-0.542399	-0.88487	-0.386101	0.135232	-0.67914	-0.443919	0.265139	-0.623322	-0.0612914	-0.0317104	0.344221	-0.941109	-0.915284	0.524085	-0.441659	-0.751137	0.389981	-1.3323	-1.21722	-0.103254	-0.480428	-1.95845	-0.834817	-0.837459	1.19178	-0.0784629
C18orf8	0.132545	-0.0939284	-0.0369345	0.225967	0.45417	0.536634	0.268568	0.0455822	-0.00981232	0.502373	-0.108258	0.133968	-0.138822	0.106454	0.117044	0.3273	0.0205847	-0.214459	-0.164361	0.180212	-0.479898	-0.501732	-0.147557	-0.354479	-0.332878	-0.160599	0.348038	0.0448398	-0.301511	-0.16596	-0.255456	-0.440219	-0.0191614	-0.159027	0.434586	0.173185	0.0327468	-0.201378	-0.216283	-0.231038	-0.16595	0.0179081
C19orf10; MYDGF	-0.00407478	-0.579046	0.10488	-0.394969	-0.164385	-0.344894	-0.15375	-0.14415	-0.010204	-0.27823	-0.202566	-0.0968014	-0.364828	-0.0487915	0.158438	0.352757	-0.198666	0.13778	0.496634	-0.0208114	-0.326079	0.358776	-0.377693	-0.257005	0.190832	0.329683	-0.438247	0.103349	-0.638384	0.0513975	-0.13807	0.0863022	-0.239044	0.210603	0.660578	0.351218	-0.107707	0.250666	0.4187	0.628989	0.845137	-0.518689
C19orf25	0.248584	-0.704869	0.173249	-0.105715	-0.0896042	-0.452194	0.167478	0.398957	-0.430643	-0.685319	-0.442417	-1.17655	0.752674	-0.623095	-0.314514	-0.767357	0.307746	-0.778828	-0.516643	-0.118047	-1.58529	-1.15651	0.516854	-0.982838	-0.853663	-0.624535	-0.0966118	-0.476146	-1.39663	-1.23165	0.431348	-1.14721	-0.389752	0.0548415	-0.0107349	-0.915548	-0.0734359	-0.92861	-1.05953	-1.1238	0.121459	-0.00393411
C19orf43	-0.161742	-0.166055	-1.06811	-0.00202103	0.0304324	0.0445952	-0.799238	0.198474	-0.261296	-0.0177217	0.64325	0.117601	-0.544643	-0.668175	-0.869586	0.953467	0.155436	0.576935	-0.198468	0.24226	0.300184	-0.170818	-1.14275	-0.259672	0.512314	-0.0666244	0.256965	-1.34444	-0.720389	-0.428808	-0.107366	-0.114485	0.781152	-1.20382	-1.1362	0.14924	-0.339297	-2.26948	-0.311508	-0.924892	-0.00695569	-0.415353
C19orf47	-0.442749	-0.0146594	0.0486519	0.159226	-0.781053	0.135653	-0.202207	0.59284	-0.462387	0.002822	0.320872	-0.509325	-0.621924	-0.676272	-1.07441	0.198922	0.00137784	0.204444	0.466329	0.112787	0.150984	0.465037	-0.400442	0.627829	0.136291	-0.119298	0.355609	-0.988389	0.303644	0.0208531	-0.676824	-0.0045704	0.371975	-0.710375	-0.143398	0.216387	-0.446926	-1.7439	0.282178	-0.187881	0.768171	0.989208
C19orf52	-0.0116216	-6.72549e-05	0.878472	0.135554	0.108744	-0.0925081	-0.142957	0.20487	0.035246	-0.592246	0.0510052	0.00251681	-0.341968	0.405354	-0.00614456	-0.549257	0.523645	-0.437167	0.196692	-0.416467	-0.633015	-0.00878505	-0.455302	0.456172	-0.666356	0.0880231	-0.0901579	-0.014558	0.0347966	-0.204302	-0.12706	0.418654	-0.414179	-0.0145862	0.232669	-0.316078	-0.0144851	0.12149	-0.21445	-0.301402	-0.614731	0.0740979
C19orf53	-1.10747	-0.726932	-0.803932	-0.108882	-1.46754	-0.407653	-0.436673	0.592627	-0.439931	-0.25779	0.24393	-0.164405	-0.948672	-1.22442	-1.81842	1.0179	0.403006	0.439553	0.834667	-0.275465	0.894197	0.862198	-1.49656	-0.0649484	0.491568	-0.119244	0.74348	-1.26482	-0.421213	0.0959629	-0.00604334	0.429311	-0.179365	-0.126478	0.0190975	0.0171253	1.07166	-0.030886	0.508357	0.0032	0.173098	0.24153
C19orf68	-0.123758	0.812931	-0.208924	0.248829	-0.203476	-0.213254	0.0635448	-0.502325	-0.152802	0.296626	-0.279837	0.53182	0.0219834	0.53216	-0.534226	-0.344755	0.267211	0.36895	-0.0546323	0.373209	-0.19842	-0.277264	0.026899	0.21877	0.329618	-0.213214	0.330992	-0.447108	0.0796239	0.137832	-0.380423	-0.114124	0.49066	-0.175274	0.26631	0.0943751	-0.107229	-0.375129	-0.860871	-0.293613	-0.365983	-0.216321
C19orf6; TMEM259	0.419748	-0.202797	0.585713	0.0644241	-0.273565	0.268882	0.251131	0.122051	-0.141132	-1.64724	0.0842592	-0.0961212	-0.185787	0.337648	0.476343	-0.683131	0.605379	-0.685378	-1.37081	0.0872953	-0.923543	-0.285817	-0.358465	-0.210533	-0.335442	0.20553	0.262338	0.00427284	-0.354506	0.190685	0.218437	0.203363	-0.595426	-0.249904	-0.346485	-1.32161	0.547988	0.165413	-0.356663	0.0511962	-0.384477	-0.152041
C19orf70	0.117313	-0.139393	0.435745	0.177314	-0.16801	-0.127479	-0.282776	-0.392163	0.209838	0.345273	0.256452	0.129289	-0.230576	0.174843	0.107025	-0.00439751	0.126939	0.130852	0.229575	-0.539908	-0.234259	-0.263034	-0.258446	0.0571428	-0.172684	-0.250756	-0.381862	0.0509317	-0.329431	-0.0143075	-0.094977	0.544822	-0.0522685	0.523769	0.197903	0.514748	-0.1808	-0.13029	-0.134298	-0.942404	0.659405	-0.421196
C1D	0.0934343	0.0195089	-0.322588	0.276185	-0.0574056	0.416035	-0.312731	-0.0702913	0.234613	0.16753	0.088987	0.148525	-0.245542	-0.282127	-0.322577	-0.0240689	0.144527	0.213872	0.644328	0.0370681	0.598575	0.0483398	-0.247882	0.0713654	-0.220181	-0.214768	0.166463	-0.188149	-0.0463566	-0.241115	0.642611	0.390123	-0.448581	0.58607	-0.214494	0.183171	0.425588	-0.691135	0.24896	-0.579934	0.047431	0.228066
C1GALT1	-0.0559201	-0.44319	0.307761	-0.950778	-0.354079	-0.478946	0.0674562	-0.0677055	0.374582	-1.1249	-0.912044	-0.058757	-0.714137	0.0134149	-0.0135558	-0.594561	-0.770984	0.176807	0.0198533	-0.371681	-0.832095	0.120348	-0.495204	0.408909	0.208494	-0.144996	-0.763759	-0.0532552	-0.00622414	0.405021	0.134376	-1.29322	-0.950241	-0.145292	-0.364243	0.81797	-0.214554	-0.182638	-0.188954	1.16902	0.377687	-0.175123
C1GALT1C1	9.57378e-05	-0.372803	0.578913	-0.772998	-0.00541293	-0.241976	0.121429	-0.112097	0.229288	-0.848132	-0.69982	-0.175831	-0.683771	0.0189742	-0.192268	-0.51206	-0.866623	0.118375	0.163571	-0.29645	-0.326521	-0.0908713	-0.443399	0.164555	0.343827	-0.125542	-0.849597	-0.114125	-0.131783	0.499878	0.199626	-1.20653	-0.860392	-0.128563	-0.303201	0.776219	-0.126513	-0.0705797	-0.333163	0.906229	0.605729	-0.343813
C1QBP	0.3072	0.2506	0.0525902	0.385192	0.0873347	-0.36514	-0.0883574	-0.366451	-0.362909	-0.941648	0.0650065	-0.469114	-0.282316	-0.485062	-0.357135	-1.38085	0.632487	-0.935677	0.201002	-0.215129	0.630664	0.269207	-0.46705	0.780248	-1.87458	0.31342	0.0102822	0.263993	0.118358	-0.238129	-0.516627	0.209901	-1.39325	0.250571	0.821317	-1.16968	-1.14026	-0.0465112	-0.512503	-1.57435	-0.644854	0.28188
C1orf112	0.154359	0.642321	-0.947519	-0.145454	-0.320261	0.0497813	-0.342206	0.1733	-0.15551	-0.0835994	0.0887693	0.361625	0.0447946	-0.0590847	-0.186974	-0.330227	-0.117554	0.136037	0.0743125	-0.0219019	-0.136884	-0.0731941	-0.0630289	-0.605495	-0.00619082	0.0208924	0.362254	-0.0174124	-0.257227	-0.329122	0.422212	0.148167	0.308564	0.665943	-0.497435	-0.102997	-0.598675	-0.176232	-0.352069	-0.420317	-0.92914	0.174721
C1orf122	-0.306024	-0.101194	0.756799	0.497054	-1.2202	-0.496575	0.245713	-0.39223	-0.346784	1.13104	0.628131	-1.35409	-0.304903	-0.775111	-0.839004	0.253606	-0.0295353	0.158834	1.17927	-0.0731715	-0.39071	-0.727978	-0.977434	0.127289	0.302491	0.0197828	0.057242	-1.28032	-1.1006	-0.731201	0.19711	-0.624186	-0.473162	-0.66983	-0.350176	0.173869	-0.51926	-2.05965	-0.3695	-0.384159	0.554093	0.488835
C1orf123	0.31537	-0.189187	0.487398	0.258481	-0.549297	0.144888	-0.074021	-0.236218	0.065025	0.230095	0.194717	0.407891	0.116608	0.113086	0.2383	-0.122182	-0.0157654	0.152952	0.0818648	0.126461	0.254096	-0.17858	0.0876894	0.00824991	0.378273	0.00558383	-0.0604257	0.303844	0.51345	-0.388784	-0.963252	-0.0933146	-0.155162	-0.4646	0.0137529	-0.458009	-0.4574	-0.416732	0.0456644	-0.164219	0.156048	-0.00468657
C1orf131	-0.624879	0.116132	-0.788146	0.0584836	-0.851958	-0.257557	-1.01499	0.154466	-0.657329	0.0645659	0.848648	-0.971366	-0.639183	-1.36074	-1.07132	-0.0376804	0.990232	0.328652	0.122082	-0.411696	1.02633	-0.0281467	-0.727963	0.66241	0.163412	0.183291	0.230717	-0.0418361	-0.250874	-0.119619	0.527427	0.410765	-0.396797	0.301332	-0.507857	-0.00972229	-0.149234	-0.366878	0.327619	-0.417093	0.33191	0.0451591
C1orf198	-1.02821	-0.0486414	-0.886346	-0.782838	-1.32586	-0.807986	-0.833472	-0.0292584	-0.761926	0.701925	0.214653	-1.31415	-1.26058	-1.11141	-0.965816	0.374244	-0.62528	-0.342074	0.304072	-0.71205	-0.328697	-0.317906	-1.09744	-0.0834231	0.00835923	-0.721534	0.185572	-1.40306	2.39594	-0.685975	-0.618645	-0.82381	0.587447	-1.20931	-0.881257	0.170613	-1.05519	-1.55931	-1.1436	0.144781	-0.334438	-0.253796
C1orf212; SMIM12	-0.524304	0.155101	0.668255	0.258754	-0.541272	-0.214086	-0.253836	-0.488826	0.0313459	0.708159	0.319915	0.00929222	-0.981605	-0.641008	-0.813432	0.131297	0.538449	0.664181	0.378576	-0.626144	-0.000450971	-0.291604	-1.14841	-0.232187	0.377615	0.402342	-0.424861	-0.659977	-0.944668	-0.0434072	-0.0409442	0.135287	-0.0528872	-0.326282	0.25393	0.309143	-0.605191	-0.458302	-0.262713	-0.507679	0.301417	-0.201778
C1orf27	0.354754	-0.0267618	0.323565	-0.00923951	-0.201731	0.196769	0.160497	-0.501107	0.120137	-1.20094	0.0817832	-0.179611	0.311417	-0.238803	-0.487341	-1.13158	-0.507625	-0.774658	0.116418	-0.0735723	-0.439671	0.0132758	0.344639	-0.0996012	-0.785268	-0.359108	-0.558438	0.186119	0.232739	0.143073	-0.339529	-0.553703	-0.837445	0.639365	0.0977399	-0.560344	-0.0363873	0.329344	-0.315218	0.516533	-0.174805	-0.0938014
C1orf35	-0.343967	0.139389	-0.70077	0.171848	-1.80148	-0.721918	-0.78979	0.155897	-0.187049	1.03655	0.722922	-1.29209	-1.44371	-1.38258	-0.973018	0.526392	0.0432146	0.626771	0.537266	-0.285018	0.564375	0.0718976	-1.44845	0.300145	0.373935	0.0403997	0.435415	-1.04306	-0.44405	0.498384	0.396437	-0.100627	0.473454	-0.531573	-0.59911	0.8566	-0.301152	-1.32117	0.0769729	-0.258707	0.507794	-0.0379746
C1orf50	-0.00957265	-0.597197	0.652375	0.000148848	-0.897987	0.0709793	0.780642	-0.739832	-0.206451	-0.472272	-0.24373	0.0237881	0.776964	-0.414845	0.0571321	-0.676035	-0.669631	-0.406224	0.0220095	0.277807	-0.74905	-0.664199	0.750793	-0.322878	-0.851897	-0.2879	-1.03225	0.175408	0.291002	-0.783454	-0.721214	-0.739315	0.264909	-0.75652	-0.704365	-0.211425	-0.606092	-1.15747	-0.90203	-0.526323	-0.814216	-0.512688
C1orf52	-1.83778	-0.157163	-1.72011	0.159603	-1.3199	-0.423862	-1.52734	-0.320538	-2.07019	-0.264038	0.293616	-1.80942	-1.46939	-1.69522	-2.1416	0.230306	0.155843	0.138095	1.05656	-0.998736	0.0770332	-1.0312	-1.23967	-0.614088	0.312189	-0.948786	0.234663	0.0165022	-2.38725	-1.53944	0.478599	0.0363134	0.224502	-0.622219	-0.99128	-0.0970879	0.232303	-1.81516	-0.910095	-1.01747	0.63734	0.277224
C20orf112; NOL4L	-0.231494	0.74424	-0.468936	1.25802	-0.170406	-0.0689196	-0.796001	0.279483	-0.639696	-1.03196	0.304895	-1.16115	0.053892	-0.314653	-0.91354	-1.07916	-0.260888	-0.261575	0.312856	0.19888	-0.671697	-0.894805	-0.264181	-0.536988	-0.658337	-0.238071	0.0907648	-0.746988	-0.533053	-0.319879	-0.651206	0.23006	0.826326	-0.456453	-0.857175	0.0651857	0.0780865	-0.976565	-0.782881	-0.807025	-0.0565133	0.539911
C20orf27	0.510127	-0.0530167	-0.655763	0.0488844	-0.070886	-0.0250077	0.0751459	0.0902134	0.605952	-0.372712	0.253621	-0.0191535	0.278697	0.605292	-0.125143	0.527657	0.1479	-0.0421371	0.284658	0.39389	0.373902	-0.328612	0.197289	-0.046239	-0.44131	0.375642	0.35615	0.101486	0.385247	-0.366245	-0.216161	0.21622	-0.483727	-0.780762	0.154611	-0.478151	-0.246475	-0.0897437	0.167312	-1.10608	-0.290756	-0.074189
C20orf72; MGME1	-0.269446	0.308527	-0.635791	0.201242	0.426957	-0.210562	-0.195529	-0.227155	0.0670544	-0.208002	0.345462	-0.479832	-0.0666664	0.159699	-0.902574	-1.28177	0.889906	-0.688149	0.0547465	-0.278019	0.469215	-0.0146482	-0.232856	0.358987	-1.13513	0.296649	-0.0792321	-0.0115548	-0.47781	0.0629047	-0.14206	0.966973	-1.92754	-0.209756	0.382699	-0.830656	-0.716382	0.265448	-0.231285	-0.326888	-0.457873	0.00940973
C21orf59	0.357571	0.0907779	-0.379055	0.0119894	0.273202	-0.0667421	-0.174613	0.224858	-0.208806	-0.0991994	0.500886	0.551652	0.217539	-0.0189315	0.0832727	0.309108	0.202472	-0.0511591	-0.672186	0.100603	0.44996	0.012345	0.0718323	-0.0088917	0.0752226	0.480723	0.510609	-0.251545	0.0712675	-0.38483	-0.358699	-0.0190564	-0.238805	-0.112381	0.295969	-0.260727	-0.819244	-0.356862	-0.122192	-1.12344	-1.04118	0.329215
C22orf28; RTCB	0.323221	0.159902	-0.15514	-0.0637887	0.0136031	0.070769	0.238038	0.103665	0.0162263	-0.195198	0.287324	0.196366	0.235412	-0.711253	-0.0695378	-0.324868	0.638003	-0.227427	-0.158228	0.274954	0.0115457	-0.0801495	0.271349	-0.0445332	-0.402726	0.00601082	0.283806	0.394052	0.0547041	-0.184471	0.128431	-0.0931561	-0.44515	-0.047902	0.268697	-0.0779069	0.00155356	0.259104	-0.289277	-0.278976	-0.304787	-0.157363
C2CD2L	0.284189	-0.203538	0.0441707	0.0357148	0.726153	-0.564966	0.034375	0.251861	0.138566	-1.10336	0.239112	0.193002	0.628661	0.885541	-0.0363708	-1.29015	-0.447127	-0.63813	-0.662911	-0.310728	-1.21152	0.225838	0.839742	-0.0518866	-1.05454	0.186155	-0.666594	-1.10115	-0.797219	0.621263	-0.663552	-0.0877461	0.20176	-0.240329	0.0219276	-0.86314	-0.977272	-0.27773	-0.778321	-0.882644	0.185162	0.0439924
C2CD3	-0.315255	0.108513	-0.418819	-0.227594	-0.465534	-0.24343	-0.119382	0.751973	-0.0566463	0.237146	-0.155551	0.319988	0.315195	-0.298606	-0.121303	0.489944	-0.166195	0.138142	0.0270292	-0.0143715	-0.56839	-0.381806	0.12669	0.217786	0.891663	-0.167114	-0.411342	-1.10241	-0.437949	0.012847	-0.562261	-0.291752	0.908171	-0.810838	0.0159015	0.354486	-0.256114	-0.91263	0.337863	-0.684117	0.33094	0.0985569
C2CD4C	-0.00047639	0.0445876	-0.481314	0.735109	-0.184386	-0.582161	0.0129461	0.0722972	-0.466366	-0.53943	-0.869887	-0.156261	0.18724	-0.421678	-0.0655041	0.114782	-1.11439	0.511476	0.166144	0.326031	-1.00127	-0.771345	0.632483	-1.21706	0.773686	1.28569	0.133767	-1.07429	-0.900635	0.314734	-0.899398	-0.498681	0.27845	-1.24127	-0.276291	0.417202	0.361482	-1.28388	-0.806375	-1.26703	-0.716473	-0.313056
C2CD5; KIAA0528	-0.0837103	-0.180501	0.114978	0.260781	-0.241128	0.429218	0.0074644	-0.200539	0.523357	0.729702	-0.415993	0.3053	-0.241091	0.491571	0.34654	0.215913	-0.615743	-0.0518681	-0.157189	0.250782	-0.834487	-0.150767	-0.383472	0.351645	0.806732	0.0831855	-0.0682711	-0.369807	0.545172	-0.0305865	-0.605723	-0.0107219	0.370035	0.017575	-1.04408	0.121845	0.0994884	-0.59223	-0.849318	-1.2942	-0.141987	-0.448575
C2orf29; CNOT11	0.200145	-0.0528871	-0.113433	0.124878	0.10943	0.357416	0.0432403	-0.0872929	0.130717	0.258022	-0.0298749	0.185642	0.0476118	0.294657	0.497165	0.142051	-0.0892412	-0.183589	-0.0324939	0.314886	-0.0256403	-0.184264	0.264814	0.276783	0.0193967	-0.00495031	-0.362214	0.206869	-0.00966305	0.0158333	0.0840211	-0.20614	-0.049697	0.0715738	-0.217234	-0.0065263	-0.016627	-0.263477	-0.312495	-0.49578	-0.119018	-0.0816113
C2orf43; LDAH	0.686581	-0.0539544	-0.934208	0.480736	-0.240019	0.256641	-0.72361	-0.30475	-0.214695	-0.152215	0.105686	-0.337519	0.295497	0.342039	0.288596	-0.865619	0.373664	-0.0756638	0.656681	0.0686636	-1.9355	0.0193332	0.471242	-0.0486556	-0.00253363	-0.497598	0.0382784	0.0426805	0.701822	0.54756	-0.322887	-0.221361	-0.675335	0.0759055	0.285317	-0.0491175	0.149847	-0.321398	-0.20985	-1.60176	-0.637489	0.526286
C2orf44; WDCP	0.191757	0.471744	-0.661302	0.490592	-0.284003	0.0795632	-0.114971	-0.02258	-0.572823	0.0362416	0.323928	0.0723141	-0.54237	-0.223231	-0.26784	-0.0343887	0.712937	0.122605	0.274205	0.0360521	0.863672	0.222745	-0.57439	0.173184	-0.0222721	0.0430077	0.605775	-0.131141	0.245239	-0.493677	-0.626601	-0.0227728	0.230463	-0.433956	0.334757	-0.236341	-0.381006	-1.06497	-0.391784	-0.64192	-1.13311	-0.0767352
C2orf47	-0.0762174	0.0669981	-0.0711192	0.107007	0.0631272	0.0818717	0.177604	-0.264141	-0.0899681	-0.963337	0.44331	-0.735438	-0.10603	-0.372023	-0.292206	-1.0402	0.469183	-0.747948	0.149069	-0.293722	0.192855	0.108532	-0.0796221	0.784267	-1.154	0.218153	0.0868245	0.698561	0.210048	0.224083	-0.394555	-0.220048	-0.868825	0.349773	0.40888	-0.873011	-0.899149	0.0258084	-0.047622	-0.853411	-0.0910709	0.390992
C2orf49	-0.903868	0.241682	-0.478644	-0.244773	-1.39433	-0.278528	-0.777561	-0.288633	-0.233334	0.687525	0.578884	-0.509981	-0.893537	-1.00127	-1.23034	0.560812	0.32384	0.193822	0.51632	-0.0182846	0.907021	0.144401	-1.19981	0.134786	0.602742	-0.522009	0.353923	-1.10382	-0.0352541	-0.118011	0.792053	-0.474926	0.569119	-0.332173	-0.696367	0.837364	0.444113	-1.03684	-0.187977	-1.05976	1.10571	-0.318921
C2orf69	-0.544744	0.0199922	-0.198097	-0.36308	-0.325477	-0.342414	0.202853	-0.704662	-0.315185	0.293	0.151699	-0.115502	-0.0776104	-0.070404	-0.403431	0.0408765	-0.638669	-0.14573	-0.0448688	-0.10316	-0.380857	-0.126542	0.00096236	0.416939	0.380391	0.098489	0.15027	1.1509	0.230995	-0.0400845	-0.564509	-0.678267	0.364645	-0.53725	-0.472121	-0.808855	-0.719088	-0.886663	-0.301369	-0.834803	-0.252163	0.0862338
C3	0.719417	0.620577	0.516744	0.0844148	0.663425	-0.446165	0.0895948	-0.93553	0.0162116	0.560589	-1.06758	0.0746556	-0.828366	-0.255322	0.152006	-0.40639	0.925194	0.449792	1.6084	0.569315	0.219868	-0.151735	-0.541278	-0.288339	-0.240315	0.501019	-0.247616	-1.23837	0.507837	0.0471667	0.109537	-0.51596	-0.572583	-1.23965	-1.09805	0.125854	-0.195059	-0.548288	-1.12848	-0.661552	-0.192894	0.410554
C3orf17; NEPRO	-0.480427	-0.272587	-0.526796	-0.34845	0.112057	0.0604073	-0.178736	-0.508535	-0.801554	-0.656942	0.189855	0.0244071	-0.859165	-0.726357	0.213998	0.238886	0.0929264	0.183044	0.0275486	-0.646763	0.728568	0.247162	-0.807424	0.0899575	0.0578473	-0.0250211	0.386138	-0.0799795	-0.147106	0.00694303	0.0208059	-0.141798	-0.176546	0.319653	-0.163446	0.156867	0.789777	0.249842	0.612715	-0.255643	0.511072	0.0139071
C3orf37; HMCES	-0.463568	0.0848551	-0.612731	-0.10023	-0.15205	-0.070803	-0.0572863	-0.640903	-0.657359	-0.0590234	0.173829	0.882241	0.142519	-0.408	0.343854	0.400707	0.178314	0.305217	-0.621163	0.247505	0.51365	0.186888	0.144058	-0.861772	0.871281	0.157677	0.211113	0.06719	-0.374596	0.116094	0.484333	0.242156	0.476342	-0.524617	-0.26113	0.380419	-0.126641	0.0495475	0.136099	-0.116449	-1.19775	-0.273267
C3orf38	-0.174794	-0.0285014	0.0540372	0.138961	0.320473	0.605133	-0.205839	-0.195644	0.197741	0.038998	-0.414316	-0.013913	-0.299049	0.0558039	0.00811113	0.366697	-0.255592	0.0387579	0.134041	0.200194	-0.219634	-0.409285	-0.15885	-0.284416	-0.204408	-0.276414	-0.142657	0.856385	-0.550394	-0.217089	0.146702	-0.201269	-0.0126819	0.24192	-0.114263	0.209771	0.177836	-0.0266622	-0.261568	-0.12661	-0.669753	0.133642
C3orf58	-0.488027	-0.439446	-0.791171	-0.664213	1.32656	-0.0762673	-0.985453	-0.775895	-0.263318	1.00379	-0.216701	0.228231	-0.767541	-0.63034	-0.427695	-1.34954	-0.455851	0.22228	0.355949	-1.8455	0.528555	-0.227503	-0.542505	-0.162469	-0.696277	1.14261	-0.980643	-1.41697	0.138697	1.01305	-0.614545	0.268022	-1.0419	0.342535	-0.580493	0.0283592	-1.74096	-0.713178	-0.48148	-0.527053	-0.74611	0.277207
C4orf27; HPF1	0.372979	0.384569	-0.052615	0.184684	-0.372434	0.200465	0.362765	-0.740653	0.520876	0.0207524	-0.554696	0.341367	0.537606	0.319241	-0.0456711	0.258471	-0.68016	-0.110544	0.162198	0.554251	-0.104794	0.209924	0.32153	-0.388195	-0.113711	-0.47308	-0.722325	0.354465	-0.314849	0.0515082	-0.261244	0.429491	-0.334023	-0.654117	-0.206437	0.172959	-0.199707	-0.137727	-0.0597368	-0.441546	-0.981821	0.384064
C5orf15	-0.899703	-0.434866	0.626573	-0.661286	-0.888761	-0.54629	0.166641	-1.01173	-0.433536	-0.0720878	-0.248035	-0.0816177	-0.128844	-0.940042	-0.0568242	0.135572	-0.268741	-0.00201891	0.0504183	-0.410111	-0.423824	-0.405596	-0.371263	0.696173	0.80589	-0.635588	-0.347568	0.870142	-0.0756107	0.133115	1.13838	0.375098	-0.167266	-0.473336	-1.1713	-0.393684	1.09424	0.692824	-0.0823847	-0.79117	0.774134	-0.101985
C5orf22	-0.532678	0.28345	-0.123741	-0.737091	-0.36208	0.463802	0.116797	0.0441251	-0.593974	0.571359	0.293333	0.332679	-0.122835	-0.0160303	-0.247032	0.143412	0.330848	0.604797	0.282756	0.305785	-0.63284	0.192082	-0.409803	0.00282091	0.564131	0.540686	-0.0116231	-0.0157796	-0.181068	-0.978072	-0.310943	-0.224435	-0.481411	-0.678258	-0.542633	-0.377595	-0.140439	-0.51916	-0.168823	0.18609	-0.995221	-0.006849
C5orf24	-1.03067	-0.319936	0.262475	0.200561	-1.17514	-0.456449	-0.704212	0.115692	-0.327361	0.42189	0.177351	-0.29912	-0.863982	-0.792275	-0.795637	0.519368	0.310883	0.47662	0.0431351	-0.704917	0.241595	0.411174	-0.747843	0.227517	1.3323	-0.420001	0.0216245	-1.00742	0.0558282	0.485886	-0.0266041	0.969253	0.53822	-0.906419	-0.880421	0.477181	0.488429	-1.41595	0.0164535	-0.330997	0.511954	0.33971
C5orf30	-0.253767	0.198221	-0.170827	0.305135	-1.70244	-0.350797	-0.701229	0.495474	-1.01055	0.412249	0.904313	-0.639479	-1.29055	-0.645057	-0.840499	-0.235498	0.352275	0.403346	0.724878	-0.411244	0.596039	0.732995	-1.4297	-0.3853	0.646116	-0.58065	0.909219	-1.02688	-0.513323	-0.19391	0.0366215	0.771312	0.443525	-1.51007	-0.554716	-0.341655	0.0934907	-1.42883	-0.0185148	-0.479834	0.193413	0.207917
C5orf44; TRAPPC13	0.645562	0.215393	0.110169	-0.0756034	0.408959	0.0841706	0.489998	-0.0930818	0.355714	0.291199	-0.594686	0.205351	-0.338942	0.149974	-0.179295	-0.0948995	-0.474129	-0.112808	-0.0259203	0.229002	-0.398078	-0.0703375	-0.290079	-0.698356	0.215772	-0.17557	-0.679521	0.214371	-0.211239	0.109665	-0.21755	-0.222889	0.00123512	-0.911498	-0.131526	0.145597	0.012344	-0.254497	-0.0707973	-0.403391	0.0257461	0.0214078
C5orf51	-0.0694081	0.11868	-0.355465	-0.502318	-0.056623	0.485311	0.351421	-0.391303	-0.20636	0.754266	-0.381222	0.475081	0.0395115	0.280368	0.368615	-0.0682813	-0.0996779	0.139139	0.338868	0.188184	-0.614898	0.373994	0.164982	0.0541149	0.402661	0.470933	0.0929129	-0.0195595	-0.00722678	-0.521377	-0.54614	-0.747663	-0.22532	-0.903043	0.267234	0.230806	-0.373481	-0.366601	-0.548051	-0.0436142	-1.1445	0.0778884
C5orf54; ZBED8	-0.35177	0.0691666	-0.110206	-0.0533163	0.182088	0.442806	0.498573	0.642512	-0.101718	0.107926	0.123759	0.701047	-0.600436	0.433011	-0.0719629	-0.621651	-0.31072	0.228441	-0.0987844	0.171417	-0.509022	-0.201316	-0.635253	-1.18019	0.935703	-0.30439	-0.000362925	-0.204099	0.401703	0.191885	-0.89713	0.341203	-0.169578	-0.357899	-0.593779	-0.508549	0.279647	-1.31825	-0.788886	-0.887732	-0.779331	0.449587
C6orf106	-0.904239	0.461453	-0.933125	-0.339584	-0.330406	-0.758921	-0.420561	-0.10672	-0.624715	0.899346	0.192261	-0.602481	-0.960763	-1.16264	-0.891622	0.874931	0.651389	0.275692	0.928491	-0.427763	0.885691	0.689028	-0.643893	-0.228154	0.730147	0.206714	0.802617	-1.37909	-0.45201	-0.00795029	-0.459235	0.0200926	0.110077	-1.56482	-0.93955	0.294434	0.139558	-1.17717	-1.45638	-0.431446	-0.115226	0.27276
C6orf108; DNPH1	0.456161	0.195078	-0.0334518	-0.0513521	0.183262	-0.712151	-0.137443	0.59651	0.713797	-0.993086	0.149484	-0.778342	0.498305	-0.469301	-0.647867	-0.257324	-0.298896	0.331204	-0.65894	-0.574424	-0.490536	0.39341	0.16024	0.156549	0.0985084	-0.67196	0.151966	0.769436	-0.210382	-0.689488	-0.366349	0.276263	-1.3763	0.304932	-0.354148	-1.43494	0.0808463	-0.145984	-0.367506	-0.443354	-0.859428	-0.0869427
C6orf203	-0.476789	-0.619628	1.42404	0.293815	-0.280396	-0.165892	0.303874	-0.125256	0.599633	-0.989786	-0.0192045	-0.114985	-0.215868	0.206349	0.355328	-0.928851	-0.0550535	-1.00424	-0.362394	0.0582921	-0.454572	0.159692	-0.302645	-0.177637	-0.882742	0.132708	0.0912833	0.615418	0.132	0.199077	-0.224965	0.0094984	-1.34085	0.198317	0.26005	0.351988	-0.433602	0.244312	-0.879863	-0.851667	-0.506757	0.388851
C6orf211; ARMT1	-0.541698	-0.173534	-0.462512	-0.441874	0.428595	0.620247	0.216869	-0.249664	-0.244277	-0.0300286	-0.623936	0.321059	0.183658	0.257442	0.312656	0.312368	0.407576	-0.39142	-0.0901694	0.329718	0.537529	-0.215828	0.344333	0.116802	0.105102	-0.160948	-0.512439	0.0141406	-0.201514	-0.219892	-0.49816	-0.529025	0.310767	0.0519352	-0.102889	0.171911	-0.396773	-0.146776	-0.191681	0.0972834	-0.527417	-0.175255
C6orf57; SDHAF4	0.298944	0.146512	0.466024	0.107658	-0.840359	-0.808149	0.754736	-0.0530114	-0.430648	-2.21661	0.309714	-1.66291	-0.127206	-0.468211	-0.250071	-1.35541	-0.573652	-1.1839	-1.08086	0.40798	-3.31637	-0.926412	-0.857484	-0.91163	-2.46581	-0.97556	-0.561087	-0.651932	-0.522818	-0.185046	-1.0489	0.0615875	-2.25478	-0.0249729	-1.01362	-0.949788	-1.32176	-2.21951	-2.93424	-1.83479	-0.438581	-0.804719
C7orf25	-0.105264	-0.0746478	-0.184991	-0.0196237	0.11939	-0.188144	-0.0962517	-0.0971983	0.0980686	-0.491853	-0.331982	0.435482	-0.135828	-0.00581269	-0.174502	-0.22933	-0.808301	0.0783349	-0.332393	0.0840586	-0.708441	-0.0424257	-0.531185	0.270807	-0.0711755	-0.232426	-0.585605	0.727805	0.104895	-0.132762	-0.450259	-0.232542	0.642263	0.17628	0.272019	0.290006	-0.0526979	-0.488482	0.0503367	-0.207259	-0.148074	-0.338711
C7orf26	0.0325604	-0.153381	0.0904334	-0.172859	0.0893493	0.131473	0.305442	-0.144764	0.132494	0.00296529	-0.343914	0.107181	-0.151628	0.186191	0.100931	-0.148991	-0.116406	0.0483604	0.0391708	0.115592	-0.247636	-0.168063	0.171516	0.0116393	-0.106474	-0.186892	-0.203187	-0.0756065	-0.0574385	-0.0615928	-0.176101	-0.0782846	-0.318186	0.33869	0.0509588	0.265564	-0.186465	-0.284345	-0.42387	-0.43353	0.0318906	0.00817276
C7orf50	-0.102861	-0.369591	-0.638716	-0.121674	-0.107526	-0.142627	0.295025	0.481665	0.182284	0.01812	0.705674	0.357965	-0.0166154	0.0238931	-0.135431	-0.729415	0.181226	0.643713	-0.83074	-0.138103	-0.0702928	-0.242274	-0.275802	0.00935715	0.308144	0.0862338	0.212935	-0.440848	-0.440172	-0.280974	0.0159704	0.155175	-1.05708	0.082555	0.600274	0.217141	0.454013	-0.177366	-0.304437	-0.702123	0.0880105	-0.43391
C8orf33	-0.286856	0.15809	-0.304543	0.57199	0.604678	-0.457972	-0.0670338	0.00703678	-0.059037	0.547283	0.493532	0.0441408	-0.0917806	-0.459643	-1.10775	0.232093	0.128178	0.477539	0.0484239	-0.311034	1.03204	-0.396911	-0.14401	0.752328	0.26861	-0.0757563	0.111477	-0.811344	-1.12488	0.157782	0.0305939	0.401565	-0.48687	-0.481493	-0.307645	-0.214371	-0.553809	-0.206637	-0.258938	-1.18555	0.665364	-0.903662
C8orf37	-0.388395	0.0889862	-0.145887	-0.207046	0.0442425	-0.289395	-0.25749	0.139638	0.99779	0.666894	0.091636	0.206361	-0.318949	0.698224	-0.784593	-0.0879694	-0.322813	-0.0287672	0.961487	0.0379997	-0.623011	-0.827706	-0.269547	-0.212587	0.278173	-0.209517	-0.448521	0.109363	-0.491465	-0.36243	-0.764692	0.0434436	0.411513	0.248222	-0.646417	0.330419	-0.0313249	-1.13298	0.194978	-0.55727	0.169961	-0.44188
C8orf82	-0.442811	0.150725	0.909682	0.342474	0.271676	-0.139555	0.508358	-0.33118	-0.10148	0.407643	0.104936	0.57682	-0.0132782	0.113321	0.167356	-0.329981	-0.276711	-0.854616	0.207038	0.405409	-1.11416	-0.262334	-0.237217	0.977239	-0.5204	-0.0712263	-0.14979	-0.664286	-0.631612	0.462961	-0.813199	0.160301	-1.04467	-0.14245	-0.193454	-0.214509	-0.820971	-0.10749	-0.254247	-0.987778	-0.500631	-0.424506
C9orf114	0.125155	0.303894	-0.359504	-0.0735811	-0.30267	-0.00337212	-0.29262	0.289069	-0.386755	0.287953	0.524978	0.332981	-0.30635	-0.376954	-0.416022	-0.398029	0.372206	0.322438	0.118547	-0.238473	-0.0392322	-0.270181	-0.413676	-0.707586	-0.525713	-0.220252	0.689785	-0.0194358	-0.336179	-0.0669315	0.230457	-0.256183	-0.590418	0.75169	-0.705341	-0.235121	0.341311	0.287791	0.588773	-1.0634	0.11132	-0.120678
C9orf142	0.121415	-0.130248	0.801903	-0.538745	-0.37561	-0.0177896	0.411419	-0.148444	1.07779	-1.62934	-0.202035	-0.0764729	0.223303	0.327863	-0.204464	-0.560807	0.464146	0.0613527	-0.115738	0.584404	-0.501858	-0.0874057	-0.00742011	-0.742933	0.246072	-0.28813	-0.379371	-0.378902	-0.232303	-0.120114	-0.416976	-0.13433	-0.195346	-0.15956	0.0496062	0.329779	-0.0886235	0.0723553	-0.438881	-0.415736	-0.677297	-0.0797912
C9orf41; CARNMT1	-0.389419	0.407218	0.238811	-0.452643	0.00801114	-0.934177	-0.351012	-0.267896	0.0641566	-0.486809	-0.689117	-0.906688	0.0870621	-0.415155	-0.523696	-0.969275	-0.827376	0.197467	-0.291108	-0.509106	0.778987	-0.512557	-0.0658564	0.673306	-0.503056	-0.521878	-0.458961	0.431456	-0.579793	-1.00006	0.786446	-0.57501	-0.981545	1.13534	-1.34159	-0.388779	-0.0262401	1.13638	0.204744	-0.772819	0.448165	-0.348084
C9orf64	-0.499382	0.707782	0.685378	-0.0643106	-0.529694	0.424892	0.377522	0.0590076	0.202458	0.857772	0.0986401	0.227577	-0.742338	0.507538	-0.375633	-0.208591	-1.65956	-0.0447167	0.515681	0.294284	-2.38845	-0.390364	-0.664554	-0.769559	0.704471	-0.42735	0.0639999	-0.995732	-0.0698632	0.190322	-0.523783	-0.211198	-0.132408	0.0942755	0.29237	-0.145242	-0.146859	0.0223553	0.0425787	-0.388628	-0.971826	-0.265827
C9orf72	0.368705	0.295441	-0.176319	0.522013	0.411016	0.0230659	0.267668	-0.193469	-0.289334	-0.0535595	-0.355533	1.00844	-0.48686	0.227762	-0.0612491	0.448356	-0.218329	-0.00947387	0.375709	0.347168	-0.106945	-0.0831637	-0.168507	-0.85978	-0.20034	-0.323368	0.176488	-0.874857	0.218945	0.200721	-0.498246	-1.11596	-0.358229	-0.169527	0.668134	-0.283677	-1.01759	-0.640721	-0.84199	-0.841863	-0.567806	0.0955286
C9orf78	-1.29179	0.551543	-1.08526	-0.162962	-2.17153	-0.498218	-1.13404	0.0550503	-0.640895	1.31849	0.448612	-1.02876	-1.62732	-1.82338	-2.02147	0.4554	0.623454	0.95451	0.532206	-0.623928	0.606141	-0.192523	-2.17236	-0.542654	0.917674	-0.0733075	1.28351	-1.25539	-1.28604	-0.323735	0.533358	-0.482448	0.88647	-1.05031	-0.608932	0.698213	0.57358	-2.09472	-0.277572	-0.969689	0.720325	-0.129037
CA8	-0.0266464	1.06285	0.774655	-0.231281	0.799542	-0.769745	0.797734	0.492784	0.609365	0.97194	-1.12232	-0.243442	-0.0655411	0.00191266	0.271226	0.352917	-1.74968	0.528319	-1.40825	-0.183463	-1.92672	-2.22569	-0.139201	-1.87813	0.651017	0.824835	-0.685332	-1.23811	-1.7907	-0.27608	-1.81411	-1.35272	-0.177805	-2.71032	0.62471	0.979955	-1.8398	-1.53532	-2.43894	-2.21666	0.451448	-1.67857
CAAP1	-0.578948	0.243846	-0.59935	-0.187487	-0.576739	0.180998	-0.229459	0.498703	-0.165864	0.214942	0.456948	-0.416547	0.0372855	-0.592434	-0.273498	0.507417	0.167477	0.59023	-0.178092	0.269278	-0.0381312	0.251034	-0.393914	-0.670523	0.972727	-0.0779296	-0.144957	-0.675665	-0.73969	0.136122	-0.216659	0.0627113	0.0357999	-0.00733202	-0.32326	-0.0384868	-0.366555	-1.00529	-0.47249	-0.475235	-0.625947	0.426839
CAB39	0.161855	0.0529563	-0.114336	-0.0993059	-0.31473	0.0288638	0.187317	-0.417263	0.254926	0.0936232	0.0964753	-0.0321241	0.229328	0.0272992	-0.0413146	-0.0877326	-0.0292043	0.125083	0.118355	-0.337408	0.0770604	-0.146691	0.360272	0.130213	0.381621	-0.0510296	-0.328753	-0.08846	0.0278345	0.0514456	0.806442	-0.123456	0.404194	-0.51382	-0.0647849	0.130449	0.409053	0.624777	-0.268224	-1.04802	-0.0447261	-0.000794697
CABIN1	0.0619687	0.366088	-0.00717849	0.164886	-0.295092	-0.155412	-0.134512	0.457796	0.247272	-0.0342904	0.38502	-0.0361532	-0.302601	-0.208561	-0.197854	0.130029	0.325156	0.229635	-0.195209	-0.1101	-0.185952	-0.102442	-0.438979	0.23914	-0.15107	-0.00623535	0.369031	-0.529886	0.0347206	0.0114296	0.0919173	0.00573074	-0.138135	-0.173277	-0.230469	0.299251	-0.237131	-0.525436	-0.0465938	-0.602792	-0.364619	0.506515
CACNA2D1	0.858183	-1.06298	-0.0903956	-1.09248	0.718626	-0.896249	-0.20063	-0.183277	0.902663	-0.902002	-0.457155	0.279791	-1.96167	0.674758	0.136669	-0.652381	-0.51761	0.494608	-1.10254	-1.03967	-0.623578	0.678979	-1.7807	-1.82866	-0.725011	-0.301778	-0.572509	-0.422514	0.329356	1.18363	-2.35488	-0.206974	0.423901	-0.358902	0.239855	0.116624	-1.42501	-1.89618	-0.678959	-0.333764	-1.43985	1.0133
CACNA2D2	-1.36706	-0.594961	-1.53956	-0.503408	-0.525947	-0.898909	-0.89523	-0.947334	-0.124721	-1.94131	0.476628	-0.466373	1.44042	0.925204	-1.0599	-1.58806	0.632508	-1.06489	0.338102	-0.203302	-1.35394	0.693308	1.07952	-1.33251	0.159845	0.274196	0.773889	-0.0859601	1.55321	-0.852991	-1.70407	1.08074	0.873749	-0.634746	-1.59539	-1.93216	-0.714733	-1.86806	-1.54814	-1.62131	-1.17247	0.394473
CACNB3	0.166256	0.330085	-0.587724	0.687618	0.346239	0.504994	0.082077	-0.448233	-0.303283	-0.677386	0.452394	-0.403253	-0.678369	0.65605	0.87388	-0.635573	-0.944996	0.114034	-0.128498	0.45903	-0.71443	-0.215867	-0.480792	-0.738997	0.360825	0.045878	0.355009	-0.443608	-0.0849545	0.259814	-0.712956	-0.532071	1.64931	-0.0567043	-0.66874	0.0929121	0.326959	-0.713566	-0.612426	-1.21949	0.220355	-0.130595
CACTIN	-0.33433	-0.110629	-0.32878	-0.346374	-0.663157	-0.250895	-0.099357	0.337366	-0.0814915	0.261779	0.35268	0.284358	-0.482157	-0.184369	-0.174626	0.71607	0.555128	0.515011	-0.32118	0.365895	-0.0229602	-0.294925	-0.536407	0.0468688	0.0815233	0.311371	0.59123	-0.416878	-0.496316	0.167074	0.326511	0.243723	-0.0641476	-0.0506176	-0.865053	0.194597	0.365854	-0.0320666	0.249759	-0.523634	-0.128852	-0.16786
CACUL1	-0.46051	-0.0300879	-0.635513	0.0159078	0.046143	-0.0715608	0.0155422	-0.0334547	-0.111361	0.088706	-0.444404	-0.182605	-0.304314	-0.186693	-0.282725	0.226251	-1.1642	0.457922	0.735467	-0.119092	0.239722	0.248338	-0.326508	0.0330138	0.604503	0.0581855	0.215468	0.462664	-0.306274	0.590905	0.565734	0.336518	0.111076	-0.0564819	-0.673723	0.496973	-0.133394	-0.267795	0.0607764	-0.182214	0.62737	0.217575
CACYBP	0.469486	0.118219	-1.00057	0.240518	0.0516764	0.445132	-0.0489965	0.146022	0.0540514	0.0390537	-0.094054	0.113888	0.326582	0.153962	0.0802254	0.05634	-0.570323	0.396011	-0.376644	0.221476	0.493717	0.0851246	0.386227	-0.0472353	0.0882369	0.0190394	-0.19142	0.451625	0.0473886	-0.0288254	-0.611878	0.0455331	-0.326876	0.308137	0.0745493	-0.010931	-0.931785	-0.350373	0.0297645	-0.0417462	-0.334642	-0.0600394
CAD	0.043953	-0.192917	-0.428139	0.597757	-0.39318	-0.326283	-0.433271	-0.457875	-0.223753	0.150328	0.458169	-0.108679	-0.256565	-0.0530022	-0.010606	-0.0360129	0.457274	-0.0186465	0.195984	-0.389754	0.707041	0.188199	-0.317371	0.652942	-0.378318	-0.0459882	0.439094	0.351811	0.482105	-0.41241	0.0223702	-0.0368254	-0.194902	0.0182343	-0.299703	-0.649682	0.26922	0.186663	0.0668674	-0.495508	-1.28365	-0.211032
CADM1	-0.284752	0.611811	-0.182394	0.669924	-0.166374	-0.233824	-0.591498	1.1557	0.183686	0.475912	0.719404	-0.015955	0.297501	-0.434936	-1.17407	0.310785	-0.52177	0.120798	0.436037	-0.033029	-0.333827	-0.00512818	0.423933	-3.22802	-0.114171	-1.90909	0.431062	-2.4021	-1.4624	0.617458	-1.20681	-2.15326	0.919479	-2.62911	-0.531546	-0.20788	-1.90033	-1.84456	-1.51883	-3.35892	0.852832	-1.24773
CADM4	0.0212449	0.140081	-0.147128	-0.188487	-0.37834	0.947279	-0.299989	-0.262374	-0.746007	-0.247144	-0.34419	0.353997	0.270821	0.327587	0.466416	-0.261433	-0.965122	-0.478602	-1.08983	1.04333	-1.4606	-0.394688	0.468789	0.359262	-0.0707441	-0.030221	-0.198086	-0.692985	0.60752	0.501874	0.4597	0.374174	0.317234	0.0920961	-0.874172	-0.454475	-0.376594	0.355539	0.265925	-1.6045	-0.642146	-0.326224
CADPS	-1.67104	1.18816	-1.45196	-0.200587	0.761731	0.269822	-0.476417	0.999605	0.782623	-0.0958793	-0.533481	-0.853756	-0.0205362	-0.284246	-0.0834214	1.06164	-0.966608	-0.567697	-0.856106	-0.162727	1.00698	-0.44374	-0.454146	-1.74926	-2.27944	1.8491	0.617796	-2.09528	-0.0309371	-0.631151	-2.15612	-1.46381	-0.272789	-2.19051	-2.44126	0.984088	-2.24601	-2.40122	-2.15294	-1.85502	-0.809193	-0.742156
CADPS2	-1.00545	0.360125	0.674828	-0.754965	1.5532	-0.969663	0.867383	0.669607	1.35364	0.511918	-1.0239	-1.74144	-1.30834	-0.41028	-1.21075	-0.577222	-1.70545	0.0787656	-0.387162	-1.04253	-1.02857	-2.70676	-1.06	-0.664973	0.90753	0.708715	-1.67431	-2.27513	-1.62491	0.712746	-1.50764	-0.860734	-1.77704	-2.4358	0.957322	0.745659	-1.2159	-1.90527	-1.75786	-2.08569	0.497275	-1.46212
CALB1	0.763185	-1.40269	-2.81696	-1.45238	-2.61576	0.0267406	-3.15628	2.90466	-1.52173	-1.38621	-2.94553	-2.55499	-1.83286	-0.980346	-2.01886	-0.51257	-2.84103	-1.38651	-1.20423	-0.508308	0.125696	-1.92108	-3.28993	-4.00403	-2.18237	-3.76144	-3.60161	-3.75731	-3.63925	-2.25039	-2.0549	-3.77561	-1.65138	-3.49505	-0.500658	0.267652	-3.03576	-3.39912	-3.85349	-4.04441	-0.885386	1.70633
CALCOCO1	-0.248674	0.413742	-0.352903	-0.107333	0.0929536	0.564425	0.0713063	-0.47519	0.10186	0.415989	0.226987	0.0743281	0.371375	-0.665514	0.152661	0.250954	-0.82286	-0.0540562	-0.00863843	0.0877186	-0.656075	-0.751529	0.250579	-0.239457	-0.112455	-0.287562	-0.610139	0.594326	-0.588061	0.0829006	-0.252593	-0.450908	-1.06221	-0.0875114	-0.485194	0.426551	0.322872	0.0243072	0.485659	0.0645433	-0.646077	-0.648285
CALCOCO2	-0.592001	0.13869	-0.276843	-0.500181	-1.06272	0.0249097	-0.265488	-0.804041	-0.583401	0.380611	-0.589143	-0.148002	0.765563	-0.534171	0.0879504	0.337735	0.0490191	-0.103704	0.441702	0.291732	0.012191	-0.388277	0.429926	-0.0815827	0.469387	-0.153389	-0.0147232	0.545757	-0.364942	-0.106701	-0.420854	-0.00753141	-0.547692	0.00878987	-0.276201	0.0591917	0.226976	-0.606096	0.348016	0.394651	-0.220353	0.0147576
CALD1	-2.60909	-1.01829	-3.04833	-1.35296	-2.72392	-1.25821	-2.45405	-3.02673	-2.1657	-1.52109	0.0528575	-1.96577	0.401822	-2.40399	-1.868	-2.4096	-0.171127	-0.913163	-1.67471	-1.70177	-0.171806	0.729306	-0.461627	-1.65562	-3.04438	0.292925	-2.61882	-1.9059	-2.10407	-2.21221	0.297136	-0.185973	-2.98347	-2.4981	0.0608464	-1.49884	0.206674	-0.813907	1.41459	2.40795	-1.34409	-0.245631
CALM3; CALM2; CALM1	-0.367257	0.229053	0.121143	-0.302626	-0.0560834	-0.809137	0.203344	-0.309973	-1.90674	-2.40334	-0.543901	-1.95425	0.965293	-1.2772	-1.79382	-1.14628	-0.440566	-1.69118	-0.793839	-0.227085	-3.15816	-1.74151	0.103988	-1.56111	-2.25581	-2.29012	-0.132349	-0.844649	-1.3404	-2.30902	-0.711066	-1.6962	-0.00539461	-1.30585	-0.571975	-1.22024	-0.552609	-2.57992	-2.26424	-2.32016	-0.80511	-0.934711
CALML3	-1.75001	-2.24279	-1.85965	-1.60802	-2.33439	-0.59213	-1.79326	-1.88204	-3.10193	1.40423	-2.67989	-1.15263	-1.19613	-0.186822	-2.1004	-0.0489827	-2.65043	-2.50146	0.753279	1.572	-2.5427	-2.16708	-2.74905	-3.13807	-2.54356	-3.21068	-1.55353	-2.89814	-3.20138	-1.93973	-0.1681	-2.2463	2.46647	-2.641	-1.79657	-0.771255	-0.884186	-1.66122	-3.39312	-3.70805	1.43866	-2.95518
CALR	-0.127643	-0.216572	-0.0717594	-0.180779	0.0599663	-0.352817	-0.0838589	0.247928	0.183301	-0.493942	-0.385951	-0.253565	0.124074	0.0711576	0.246576	0.172105	-0.321807	-0.116814	0.299838	-0.250262	-0.125368	-0.127908	-0.0554768	-0.443551	-0.131618	0.181507	-1.1836	-0.0979657	-0.387521	0.143981	-0.277786	-0.229811	0.245434	-0.193765	-0.0882639	0.234077	-0.598586	-0.144724	-0.00591112	0.770202	0.64732	-0.453487
CALU	0.0487535	0.275895	-0.38784	-0.463487	-0.536761	-0.559973	-0.541634	-0.0769648	-0.303304	-0.727532	-0.795157	-0.783111	0.246379	-0.757636	-0.566489	-0.919879	-0.240671	-0.404154	-0.0054911	-0.903707	-0.368085	-0.117978	-0.109467	-0.000556324	-0.382866	-0.537575	-1.04681	0.03599	-0.130281	-0.873521	0.0109944	-0.140913	-0.42219	0.382346	-0.0321441	-0.756211	0.202957	0.0889917	0.62608	1.32304	-0.150208	0.0738513
CAMK1D	-0.0285037	-0.550828	0.103839	0.813049	0.835261	-0.314665	0.406009	0.0859595	0.948905	1.33589	-0.406877	-1.30472	-1.38192	-0.14911	0.316242	0.356119	-1.55747	0.821181	0.615806	-0.935122	-1.75619	-0.303639	-1.59701	-2.27309	0.361356	-0.400905	0.368501	-1.4689	-0.105666	-0.316687	-1.04184	-0.358002	0.39515	-1.6398	-0.141203	0.767923	-1.44575	-1.3371	-0.68706	-0.852948	-0.0827711	-0.640353
CAMK2B	0.556502	-0.991537	1.49281	0.411774	0.873066	-0.554739	0.0688278	0.31073	1.37414	-0.352104	0.785161	-1.21828	-0.164042	0.357801	0.00574303	-1.48106	-0.620516	-0.120026	-0.211855	-1.37169	-1.29582	-2.47009	-0.513592	-2.57771	0.750318	0.109404	0.0866839	-1.88669	0.513491	-2.07866	-1.72644	-0.40526	0.12597	-1.42763	-1.10648	-1.10878	-2.62567	-2.28047	-2.09396	-2.86723	-0.150825	-0.379776
CAMK2D	-0.510948	0.00352743	0.80944	-0.748642	-0.010618	-0.370008	0.467859	-0.314474	0.934602	0.0440808	-0.235988	-1.57341	1.13271	-1.49164	-0.622916	0.770811	-1.453	-0.31877	0.194156	-0.0921869	-0.852124	0.391287	0.0889137	-0.725291	0.273614	0.0872139	-0.631855	-2.03533	0.0243892	-0.202339	-0.545163	-1.31921	-2.01262	-2.4507	-0.390172	0.574141	-0.454413	-0.334361	-0.764984	0.6541	-0.00961982	0.527138
CAMK2G	-0.249848	0.264519	-0.198462	0.285574	0.196556	-0.016048	0.240945	-0.937994	-0.023044	-0.145566	-0.375823	-0.55036	-0.797473	-0.272779	0.0117636	0.550324	-0.591641	-0.01874	0.28469	0.29201	-0.0298154	-0.00486061	-0.580892	-0.37304	0.527666	-0.0971823	-0.266515	0.464195	0.385377	-0.250529	-0.102633	0.110386	-0.147061	-0.536943	-0.200815	0.288697	-0.128789	-0.0890884	-0.529918	-0.154894	0.335811	0.456322
CAMK4	0.455651	0.554246	-1.92155	0.00106636	0.0480614	0.635579	-1.35635	0.99381	-0.400322	-1.18489	0.764508	-0.608476	-1.04644	0.120631	-0.426432	-1.9115	-0.546075	0.428652	-0.635249	-0.163202	-0.451599	1.22247	-1.06419	-1.38786	-1.92113	0.787031	0.04904	-2.00207	1.34433	0.495697	-1.75538	0.0909016	0.240409	-1.89192	-1.27307	-0.650072	-0.166331	-1.54134	-1.15384	-2.21763	-1.17297	0.623216
CAMKK2	-0.0199839	-0.0326505	0.0183532	0.75447	0.329747	-0.0220415	-0.236089	0.730818	0.181589	-0.615374	0.820232	-0.22961	-0.238449	0.0272748	0.0362131	-0.338123	-0.118911	0.476446	-0.0887756	-0.100678	-0.390863	0.129127	-0.268258	0.269186	0.131678	0.0922302	0.261106	-0.144184	-0.231303	-0.782954	-0.287218	0.513854	0.237474	-0.544991	-0.295286	-0.0204361	-0.403828	-0.57564	-0.357264	-0.551011	-0.577498	0.110659
CAMKV	-0.985095	-0.264654	-2.08874	1.11863	-0.321672	-0.823446	-1.40259	0.981258	-1.72611	-2.1628	-0.675752	-1.859	-0.954797	-0.948278	-1.29009	-2.08223	1.8876	-2.16999	-1.14607	-1.3696	1.02734	1.34903	-1.08893	-2.15342	-1.38696	0.85136	1.02326	-1.55738	0.182102	-0.777977	-0.848052	1.35425	-1.1722	-1.46459	-1.46195	-1.93524	-1.58354	-0.81041	-2.3527	-2.18323	-1.27236	0.656982
CAMLG	-0.481579	-0.0524942	0.168655	0.59608	-0.724951	-0.217439	-0.235088	0.613551	-0.223201	-1.28857	0.268449	-0.322493	-0.587288	-0.669784	-0.609248	-0.808518	0.84994	-0.682951	-0.244654	-0.14489	-0.150722	0.125345	-1.10001	0.436802	-0.209972	0.119354	-0.0560273	-0.301444	0.590477	0.530796	-0.435384	0.635773	-0.298206	-0.312497	-0.0273373	-0.785138	-0.252552	-0.509961	-0.544076	0.0901099	-0.205016	-0.232978
CAMSAP1	-0.24159	0.397733	-0.259118	0.323488	-0.467514	-0.0371686	-0.318897	0.79385	-0.236992	0.308426	0.744499	-0.254687	-0.69274	-0.323787	-0.534229	-0.409783	0.114094	0.0344365	-0.309191	-0.279187	0.0796448	-0.160514	-0.640618	-0.457672	-0.282589	0.486615	0.989672	-0.685483	0.0090701	0.415133	-0.25524	-0.372241	0.723565	-0.681625	-0.339314	0.0797102	-0.15529	-0.978839	0.0115773	-0.37418	-0.342247	-0.0787328
CAMSAP2	0.169827	0.120324	-0.823887	0.172572	-0.842645	-1.03499	-0.941802	0.442004	-0.0434083	-0.900226	-0.467794	-0.714734	-1.40911	-0.554442	-1.12497	-0.100336	0.22829	0.904366	-0.231937	-0.714812	0.0278332	0.642561	-1.54214	-0.0906109	0.0860427	0.187526	-0.590583	-0.198992	0.283668	0.21894	-0.434374	0.615385	0.254839	-0.519338	-0.324688	-0.375197	-0.149379	-1.02971	0.272528	0.247252	-0.195675	0.543151
CAMSAP3	-0.154939	0.788991	-0.173837	0.238636	-0.263265	-0.183946	0.0350042	0.692087	-0.183889	0.000350764	0.404116	0.0412696	-0.372289	-0.099222	-0.303268	0.563833	-0.117951	0.466854	0.123225	0.124973	-0.258544	-0.961889	-0.439826	-0.286784	0.261321	0.465864	0.489255	-1.61652	-0.674016	0.0236809	-0.237094	-0.24353	0.875784	-1.46648	-0.47918	0.0609978	-0.76023	-0.822853	-1.2401	-1.13868	0.30997	-0.252186
CAND1	0.161091	-0.0955005	0.30096	0.0991717	0.223111	0.136675	0.380434	-0.464452	0.137667	0.0497132	-0.0553653	0.340195	-0.0396831	0.334424	0.524457	0.318687	-0.525598	0.0314062	0.0915759	0.305318	-0.42071	0.172371	0.135891	-0.0231175	0.295231	0.0313478	-0.0845691	0.187977	0.0019271	-0.0204385	-0.50653	-0.156373	-0.476026	-0.461776	-0.178469	0.255541	-0.492863	-0.413527	-0.562218	-0.606183	0.212182	-0.405599
CAND2	-0.0860485	-0.243652	1.08647	0.107396	0.102672	0.165256	-0.0372967	-0.39881	0.405449	-0.852882	-0.632736	0.0495	0.129155	-0.042944	-0.670837	-0.32525	0.0586351	-0.0220004	-0.24607	-0.717079	-0.341887	0.30523	0.105681	-0.821748	-0.0195516	-0.247188	-0.119879	0.577628	0.611849	-0.308995	-1.48581	-2.0375	-0.292452	-0.279479	0.79851	-0.474679	-0.139657	-1.47467	-0.996397	0.36642	-2.29848	-0.0967163
CANT1	0.171774	0.109215	0.135623	-0.0117493	0.239907	-0.536558	0.209486	-0.292502	-0.306464	0.0786212	-0.332346	-0.151735	-0.323578	-0.121752	0.32904	-0.460019	-0.92314	0.284446	-0.265622	-0.221986	-1.01035	-0.216592	-0.0232194	-0.396377	0.626074	-0.345565	0.0704374	-0.453755	-0.41873	0.029844	0.235551	-1.17449	-0.017908	0.355826	-0.339083	0.770653	-0.31582	-0.0547162	-0.196085	0.721332	0.91213	0.106467
CANX	-0.251732	-0.289266	0.620809	0.125542	0.256789	-0.059027	0.0819457	0.55997	-0.126071	-1.32474	0.114563	-0.235851	0.111731	0.292515	0.139615	-1.61636	-0.0930225	-0.923186	-0.39267	-0.362558	-0.827	-0.292732	0.149618	-0.571728	-0.554918	-0.370729	-1.08196	-0.10117	0.104266	-0.567861	-0.56261	0.289053	-0.293499	0.265105	0.0681551	-0.82074	0.0612876	0.00884856	-0.00593689	0.417982	0.347253	-0.104514
CAP1	1.08776	-0.96197	0.616986	-1.23551	-0.98686	-0.515984	-0.204182	-1.45546	1.35115	0.926389	-1.22151	-0.531979	-0.497685	-0.787804	1.2894	1.91117	-1.55959	-0.292043	-0.0840045	-1.10025	-0.646855	-0.637188	-0.283097	-0.825582	-0.620426	-0.815629	-0.99794	-0.133953	-1.03618	-0.945483	-1.24771	-1.12042	-0.304937	-0.587162	-0.515588	0.322867	-0.747153	-0.959412	-0.330619	0.206017	-0.677086	-0.826271
CAP2	1.32245	-0.761166	-2.54503	-1.87123	-0.618481	-0.0758135	-0.348535	-1.95797	-0.749248	-0.539007	0.0753167	-0.623632	-0.16356	-0.922377	-2.01565	-1.34616	-0.27979	-0.770901	-2.92803	-1.13036	-2.538	1.28208	-0.548237	-2.04933	-3.07367	-0.522708	-0.265494	1.26853	1.24774	-1.55823	-1.29761	-1.54898	-2.96204	0.534924	-2.16326	-2.50216	0.223452	-0.628691	0.145632	1.58052	-2.75763	-2.68769
CAPG	-0.327099	0.0496512	-1.10248	-1.86261	0.494213	-0.0281431	0.144276	-0.353368	-1.67389	-0.0660316	-1.48418	-2.6636	-0.297978	-2.25713	-2.57164	-1.83255	-2.05475	-1.94376	-0.424402	-0.26893	-2.38779	-1.75837	-0.231388	0.226299	-1.79212	-0.403938	-0.731905	0.247543	-1.46261	0.500056	0.340924	-1.50081	0.420092	-1.43207	-1.50141	-1.38367	-1.41917	1.21039	-0.570451	2.36314	-0.894106	-1.04466
CAPN1	-0.157634	-0.436083	-0.0253176	-1.43536	0.599057	0.0566243	0.246872	0.0553404	-0.304318	0.276706	-0.606743	-0.226909	0.536833	0.443942	0.407911	0.0237601	-1.56285	-0.241658	-0.0911952	-0.0925209	-1.1315	-0.383356	0.737352	0.140318	-0.433064	-0.669835	-0.156433	0.205713	0.0330661	-0.775254	0.120513	-0.410247	0.719751	-0.678258	0.110455	0.0127157	0.0226564	0.325221	0.2984	0.0474351	0.201968	-0.409819
CAPN2	-0.711094	-0.899929	0.625024	-2.18169	0.589602	-1.24493	-0.759518	-0.916852	1.16884	0.814046	-1.47243	-2.42781	-1.47036	-0.548564	-0.791933	-0.328548	-1.15641	0.0110422	-0.192555	-0.742323	-0.886274	-0.296383	-1.58572	-0.437019	0.522438	-0.996348	-0.904024	-0.182119	-0.392107	-0.89694	0.88293	-1.37147	-0.491062	-0.42555	0.169237	0.915114	0.719977	1.22102	0.414008	0.695848	1.11335	-0.10983
CAPN5	-1.48664	-0.442698	0.532607	-1.08918	-0.919502	-0.968426	-0.438078	-1.10249	-0.239831	-0.895245	-1.89823	-0.562752	-1.19648	-0.469555	-1.49207	-1.30446	-2.15611	-1.44934	0.104303	-0.908141	-1.18413	1.47699	-1.41325	0.772724	-0.69875	-1.21408	-0.525684	-0.228447	0.348038	-0.383664	-0.800451	-0.708068	0.721302	-1.15006	-0.0403586	-0.545651	0.8758	-0.568315	-0.630169	0.233697	2.08514	-0.0608176
CAPN7	-0.163249	0.0590637	0.375592	0.689266	-0.0643206	0.43807	-0.699007	0.137643	0.24574	0.0748657	-0.337807	-0.497964	0.00996152	0.159372	-0.245817	0.0861197	0.113103	-0.608682	1.18801	0.503783	-0.0759526	-0.957049	-0.0194818	0.35984	-0.174795	-0.508373	-0.366325	0.433904	-0.442971	-0.0862277	-0.644511	0.0852514	-0.128274	-0.57822	0.791171	0.159475	0.272035	-0.721677	-0.312401	-0.750049	-1.02018	0.0264609
CAPNS1	-0.324538	-0.594768	0.21278	-1.52737	0.528632	-0.384381	-0.134599	-0.23955	0.799676	0.776027	-0.783527	-0.805167	-0.0374386	-0.0401268	-0.0368323	0.0331462	-1.23977	0.0399837	-0.129152	-0.258909	-0.803374	-0.242876	0.0408463	0.00097358	0.320855	-0.655456	-0.327199	-0.00999119	-0.237712	-0.746021	0.439601	-0.727638	0.376776	-0.479719	0.0154194	0.645375	0.44147	0.6784	0.449189	0.424054	0.747136	-0.190917
CAPRIN1	0.0191722	0.250747	-0.447428	-0.114003	-0.00581333	-0.195756	-0.261121	0.300923	-0.24879	0.116364	0.15553	0.198201	0.749643	-0.23934	-0.268308	-0.24295	-0.0830859	0.250333	-0.761651	-0.114322	0.145509	0.0338318	0.489085	0.0702301	0.128333	0.0785857	0.815243	-0.173951	-0.423768	0.124818	0.457146	-0.0744539	0.529101	-0.248359	-0.406583	-0.0879726	0.166415	0.254166	0.568522	-0.268352	-0.33024	-0.159421
CAPZA1	0.319849	-0.121303	-0.601377	0.0707938	-0.115525	0.112942	-0.0746512	-1.0103	-0.0362102	-0.0969087	0.0123321	0.171151	0.0708451	-0.0977447	0.398481	-0.145494	-0.475951	-0.352746	-0.403712	-0.0288573	0.215345	0.486829	0.147471	0.0238796	0.196781	-0.0820842	-0.29859	0.581372	-0.0820341	-0.393934	-0.0730595	0.109854	0.303657	-0.0276003	0.0242935	0.130113	-0.181437	0.0826399	0.374582	0.576975	0.0596739	-0.34215
CAPZA2	-0.125473	-0.727051	0.029782	-0.118664	-0.33131	-0.46116	-0.257897	-0.640478	0.702748	-0.659694	-0.323415	0.112552	-0.0107651	0.547286	0.0538741	0.259701	-0.402582	0.241096	-0.229421	-0.160921	-0.0876434	-0.298972	0.071242	0.0619721	0.640563	-0.0326678	-0.435613	0.127503	-0.302945	-0.0473511	-0.287727	0.288549	0.783818	0.243333	0.0332924	0.544664	-0.103268	-0.213568	0.0276644	0.277805	0.388436	-0.16495
CAPZB	0.106182	-0.253912	-0.323574	-0.0238717	-0.215881	-0.105343	-0.241803	-0.915416	0.224883	-0.187767	-0.224972	0.1331	-0.0620549	0.207626	0.266874	0.0521183	-0.582385	-0.0247211	-0.33921	-0.137066	0.117686	0.210209	0.125193	0.155926	0.406577	-0.048325	-0.311825	0.434767	-0.0683654	-0.141918	-0.10193	0.329005	0.509094	0.0539396	0.0128643	0.356454	-0.149959	0.0288306	0.193786	0.442294	0.171985	-0.356546
CARHSP1	-0.0553085	0.432221	-0.0363538	0.0405519	-0.236772	0.00115392	0.0946996	0.779308	0.495504	0.478387	0.150761	0.51117	-0.56702	0.371972	-0.118952	-0.154316	-0.56366	0.231843	-0.274743	-0.220599	-0.722297	0.132746	-0.777009	-0.494678	0.418587	0.287039	-0.163069	-0.723829	0.0977685	0.27215	-1.36444	-0.0826894	0.64194	-0.997104	-0.998727	0.0242703	-0.705181	-1.33157	-0.211522	-0.402459	-1.12783	0.0487193
CARKD; NAXD	0.460735	0.268169	1.17577	-0.339066	0.45193	0.355191	0.272634	0.0704452	0.887936	0.280138	-0.0784653	0.733012	0.109838	0.454192	0.13775	0.243251	-0.321138	-0.410999	-0.23122	0.481342	-1.13105	-1.40461	0.353312	-0.848143	-0.657544	-0.681268	-0.569367	-1.26784	-0.46695	-0.477312	-0.960788	-0.508314	0.692822	-1.21128	0.392147	-0.0911338	-1.67839	-0.561779	-0.952657	-0.825837	-0.983592	-0.432724
CARM1	0.473213	0.083735	-0.290943	0.0444803	-0.228098	-0.419794	0.216739	0.229587	-0.304649	-0.881801	-0.00152648	-0.332913	-0.15795	0.269243	0.262262	-0.0242243	0.505692	-0.31835	0.494678	0.444849	0.12272	0.302775	-0.484774	-0.0271767	-0.352866	0.545049	-0.448109	-0.00313516	0.0190288	-0.0501044	0.148121	0.139532	0.20458	-0.00771644	-0.0295462	-0.528917	0.0338789	0.154336	-0.077844	-0.359936	-0.759892	0.301995
CARS	-0.0605836	0.758452	0.29523	-0.271755	0.0341798	0.0118343	0.36046	-0.260532	0.335688	-0.406144	-0.617968	0.538372	-0.19094	-0.140055	0.233994	0.379991	-0.119343	-0.477286	-0.254363	-0.673405	-0.413656	-0.00440203	0.0181574	-0.0506974	-0.0654126	0.180723	-0.784067	-0.35157	0.159028	-0.519191	0.151466	-0.145029	-0.246936	-0.53528	0.253289	0.208421	-0.167944	0.549983	0.0156638	-0.462004	0.412405	0.460501
CARS2	0.977628	0.311325	1.1031	-0.482769	0.177425	0.45193	0.260092	0.332747	0.582626	-0.779695	0.023765	0.160375	0.165958	-0.714533	0.0312061	-0.239048	-0.3787	-0.7552	-0.0362042	0.356874	-0.331688	-1.30004	0.218841	0.16089	-2.08442	-0.969493	-0.189574	-0.482194	0.18058	0.313958	-0.950938	0.0718821	-0.498647	0.0339496	0.633905	-0.413219	-1.59134	-0.56831	-1.12898	-1.12025	-1.81491	-0.376827
CASC3	-0.300162	0.130856	-0.630809	0.182543	-0.459435	-0.174174	-0.263984	-0.182748	-0.414601	0.108087	0.289754	-0.319656	-0.054087	-0.541694	-0.601191	-0.161786	0.045234	0.468226	0.693109	0.0713338	0.485264	0.0742867	-0.212988	0.147783	-0.03391	-0.337195	0.280974	-0.199989	-0.381327	0.290323	0.0286452	0.102051	0.218793	-0.384363	-0.524374	0.260512	-0.0622089	-0.589609	0.325668	-0.612848	-0.337348	-0.0223531
CASC4	0.173286	0.167167	-0.042329	-0.531292	-0.360976	-0.236787	0.10292	-0.233449	-0.233412	-0.640121	-0.803953	-0.0285933	0.150017	-0.0555693	0.283421	-0.0824979	-0.286326	-0.0435382	0.354154	-0.125813	-0.996179	-0.57874	0.0688234	-0.314703	0.203654	-0.343224	0.0583366	-0.174065	0.0548342	0.583273	-0.100844	-0.680744	-0.237559	0.550001	-0.212254	-0.263782	0.24451	-0.124334	0.362668	0.68718	0.169405	0.134771
CASC5; KNL1	-0.127954	0.418016	-1.28369	-0.320377	-0.415847	-0.265138	-0.186574	1.04552	-0.506532	-0.0246577	0.11536	-0.318289	-0.421577	-0.602079	-0.819831	0.0741401	0.0487513	0.756153	-0.196857	-0.465566	0.128028	0.299277	-0.46916	-0.581119	0.306297	-0.357248	0.546433	-0.135982	-0.376902	-0.0232241	0.408309	0.222091	0.447709	0.227962	-0.572832	-0.415749	0.124855	-0.465628	0.089803	0.309286	-0.492788	-0.249686
CASK	-0.00252841	-0.106512	0.126293	-0.103272	-0.0857474	0.36162	-0.0185378	-0.516686	0.483284	0.137138	-0.0718309	0.182542	0.320107	0.316471	0.571345	0.0346516	0.371167	-0.215855	0.0181265	0.536584	-0.310099	0.592496	0.177416	-0.185247	-0.180583	-0.240766	-0.0607679	-0.411498	0.544346	0.00653901	-1.13923	0.0306616	-0.473241	0.04913	-0.453658	-0.049444	-0.791408	-0.834973	-0.885462	-0.829228	-0.363504	0.318704
CASKIN2	-0.620754	0.302456	-0.912181	0.180094	-0.696628	-0.047596	-0.326626	0.452934	-0.710121	0.0356496	0.286551	-0.315538	-0.373601	-0.378811	-0.583175	0.266987	0.893637	0.39464	0.177455	0.0513433	0.000171451	0.0152178	-0.634945	-0.0471003	0.251131	0.0202945	-0.0467931	-0.387759	-0.271173	0.463545	-0.150977	-0.271135	0.213028	-0.49669	-0.134257	-0.12401	-0.019947	-0.719838	0.0431954	0.387011	-0.137973	-0.245707
CASP2	0.203554	-0.0951861	0.230761	-0.325514	-0.516208	0.412516	0.033341	-0.215379	0.378512	-0.0303019	0.153665	0.188557	0.229066	0.5604	0.469508	0.206702	-0.22993	0.483392	-0.306977	0.680625	-0.917854	-0.580972	0.185068	0.541552	0.299906	0.204648	0.193615	-0.446221	-0.109863	-0.189821	-0.627286	0.523561	0.38984	-0.436923	-0.656326	0.156389	-0.479103	-0.855068	0.0997523	-0.581709	-0.548934	-0.281668
CASP3	0.312696	0.275012	-0.441334	0.236885	-0.0191937	0.360186	0.619823	-0.360228	0.24232	0.198196	0.398691	-0.00736926	0.513937	0.10571	0.0219842	-0.258876	-0.753814	-0.471822	0.194805	0.5904	-0.883276	-0.382858	0.584105	-0.540106	-0.21331	-0.356897	-0.0931816	0.163232	-0.163283	-0.218874	-0.356963	-0.226647	-0.174825	-0.368226	-0.517919	0.352658	-0.291174	-0.298527	-0.312802	0.346374	-0.626486	-0.0855322
CASP4	-1.76346	-1.47935	0.609812	-1.23699	0.997503	-0.5509	0.12681	-1.97946	0.171831	-0.746334	-1.55588	-1.30282	-1.56856	-1.43783	-0.603234	1.12007	-1.62855	-0.816343	-0.0252378	-1.59466	-1.57042	-2.09956	-1.86329	-0.292632	-1.50461	-1.44687	-0.960303	-1.25146	-1.47413	-1.58973	0.369771	-2.17323	-1.66074	-1.10036	0.00359489	1.00774	2.03079	0.849184	0.0474077	0.75986	0.214777	-1.35596
CASP6	-0.394308	-0.0683752	-1.13793	0.258088	0.252195	0.692757	-0.201486	-0.527895	-0.700656	1.03283	-0.0443781	-0.320949	1.2432	-0.334015	0.048905	0.605059	-2.00498	-0.457006	0.495643	0.631968	-0.747094	-0.884947	1.28312	0.432115	0.0154796	-0.0313793	-1.06172	-0.86748	-1.48614	0.256239	-0.89716	-1.44044	0.610065	-0.712986	-0.80311	0.396925	-0.864806	-1.01666	-0.84172	-0.0143915	-0.486731	-0.863937
CASP7	-1.35551	-0.00364257	-0.483588	-0.660492	0.327309	0.389342	-0.534692	-1.46379	-0.964014	0.320537	-1.11124	-0.592851	-0.442504	-0.177076	0.0556304	0.299389	-0.942064	-0.382421	0.288912	1.04681	-1.55142	-2.0388	-0.269675	0.778984	0.13878	-0.87619	-1.83366	1.10419	-0.457771	-1.13201	-0.288551	-0.330184	-0.916613	0.285086	-0.0753957	0.331705	-0.0216712	-0.326132	0.324053	1.30643	0.629301	-0.370315
CASP8	-0.838629	-2.15899	0.397124	-1.71821	-0.966359	0.0119866	-1.41935	-1.50349	-1.12434	-0.497087	-0.547924	-0.143358	-0.361321	-1.31747	0.489858	-0.248371	-2.17933	0.184196	0.376598	0.097213	-1.8204	-1.5054	-1.00401	0.564921	0.969174	0.283929	-0.995897	-2.04753	-1.65395	-0.0624096	0.772193	-1.68087	0.051654	-1.46199	0.745627	0.522131	1.11711	1.19296	1.49618	0.516994	-0.424974	0.660114
CASP8AP2	-0.399337	-0.636634	-0.407276	-0.000817541	-0.814752	-0.199807	-0.394475	0.598386	-0.984993	0.604184	0.14169	0.379623	-0.722305	-0.67979	-0.717404	0.595666	0.588808	0.311379	-0.586085	-0.115454	-0.141954	-0.173148	-0.764308	0.0127167	0.267108	0.155839	0.646021	-1.05542	-0.600865	0.194787	-0.734997	-0.236631	0.184592	0.435375	-0.456832	0.949611	0.0455423	-1.50171	-0.792917	-0.991715	-0.406055	-0.64465
CASP9	-0.491506	0.399688	-0.161913	-0.946441	-0.293048	-0.0897238	-0.456762	-2.36967	0.232763	1.21558	-0.646852	0.325897	0.19462	-0.27187	-0.689371	-0.00845436	-0.724153	-0.639757	0.652927	-0.678282	-0.171911	0.063634	0.105882	0.0215735	0.128921	-0.341863	-0.399194	0.652272	-0.376932	-0.297176	-0.141198	-0.365751	0.0254632	-0.174235	0.343765	0.0434226	0.237314	-0.281438	0.67749	-0.378354	0.485412	-0.0415866
CAST	-1.72809	-0.518358	0.315146	-1.31746	-1.61754	-1.49349	-1.46375	0.470962	-1.74375	-0.280015	0.689591	-2.22492	-1.30235	-1.84655	-1.79084	-0.0695504	-0.78421	-0.317387	0.170534	-1.52878	0.0831983	-0.458762	-1.90163	-1.33922	0.48239	0.135631	-0.798903	-2.39182	-2.06884	-1.63286	0.604888	-1.67461	0.469321	-2.40856	0.0699569	-0.140896	1.79722	-0.695046	0.810417	0.270287	0.93677	-0.275366
CASZ1	-0.247729	-0.148568	-0.459399	0.483783	-1.9929	0.142768	-0.586838	-0.118511	-0.278914	1.75359	0.554954	-0.107574	-0.0107465	-0.672565	0.134116	0.162815	-0.0516932	-0.0805901	1.44441	-0.628646	1.32157	-1.99117	-0.592691	1.09165	-0.39894	-0.467476	0.0181937	-1.92715	-1.73624	0.689024	-1.08521	-0.706107	0.239803	-1.19487	-0.686262	1.17387	-1.68627	-1.5062	-0.470936	-1.54597	-1.51659	-1.81164
CBFA2T2	-0.572359	0.130915	-0.0928712	0.384201	0.463364	-0.194802	-0.346762	0.838231	0.344937	0.152072	0.223249	0.167348	-0.878516	-0.482232	-0.372768	0.663062	-0.0852199	0.846168	-0.519384	0.19053	-0.581288	0.432292	-1.44726	-0.779544	0.571982	0.938372	0.938383	-2.12902	-0.0877156	0.0764241	-1.2338	-0.793547	-0.592885	-2.10476	-0.750508	0.961939	-0.810056	-1.75579	-1.73724	-1.28491	-0.169831	-0.824034
CBFB	0.482902	-0.46659	-0.722175	-0.294067	-0.245907	0.398049	0.143817	-0.37002	0.895561	0.0140366	-0.000283115	-0.392513	0.393199	-0.302743	0.598058	0.178708	-0.231776	-0.183898	-0.411906	0.538806	0.068233	-0.939878	0.298766	-0.00207504	-0.572227	-0.16334	-0.00374277	0.085291	-0.100219	-0.0463812	0.462617	-0.612193	-0.438016	0.231264	-0.436097	0.265396	-0.373853	0.378076	0.728593	-0.0640575	-0.889225	-0.486952
CBL	-0.177407	0.550104	-0.592642	-0.0671964	-0.241385	-0.647254	-0.0983687	-0.364388	-0.144249	0.018609	-1.1034	0.792535	0.0645123	-0.0648898	-0.518202	-0.0308129	-0.318147	-0.119396	0.0895455	-0.521423	-0.357731	0.518426	0.302991	-0.300844	0.590738	-0.137642	-0.786828	-0.507624	-0.588809	-0.260484	0.113131	-0.207352	1.12459	-0.638675	0.0162922	0.209741	0.32481	-0.304476	0.490647	-0.523606	-0.635535	-0.0757723
CBLL1	-0.491047	0.000455155	-0.673444	-0.0368741	-0.361199	0.0496386	-0.309034	0.427138	-0.0925861	0.495123	0.432303	-0.0813274	-0.731781	-0.492722	-0.622778	0.28679	0.30025	0.557124	-0.0540832	-0.0994249	0.422807	-0.0271304	-0.37205	-0.0780286	0.422907	-0.0277018	0.463248	-0.664086	-0.27915	0.224471	0.195231	0.13489	0.214455	0.0178215	-0.061671	0.32646	0.320265	-0.709836	0.0364244	-0.486743	0.160024	0.345764
CBR1; SETD4	-2.71465	-0.146918	0.865486	-0.18431	0.135951	-2.16972	0.302317	0.138664	0.480674	0.271791	-0.170927	0.199266	-0.0905429	0.174472	-0.419779	0.416119	0.0712814	0.199433	-0.405691	-0.098754	-0.191781	0.176813	0.00536969	-0.204865	0.481442	0.163645	-0.235939	-0.0938956	0.0759412	-0.742546	-0.853544	0.223714	-0.219948	-0.883903	0.590755	-0.135255	-1.43667	-0.472503	-0.295244	0.0300976	-0.123359	0.00959756
CBR3	1.17466	-1.20205	0.564381	-1.36754	0.00113	0.00307208	-0.245731	0.717516	0.768484	-0.245837	-1.41686	-0.1764	-0.821751	0.388131	-1.02424	-1.21246	-0.587636	0.456985	-0.249524	-0.350538	-1.51478	0.171832	-0.782097	-1.28082	0.661314	-0.543981	-1.08668	-0.929466	0.107324	0.736968	-0.567032	0.0802349	0.325192	-2.28652	0.0277403	-0.535154	-0.35734	-0.531856	-1.56869	0.842552	-0.929664	0.291823
CBR4	-0.990514	-0.525374	1.26318	-0.377917	-0.88419	-1.50137	0.483205	-1.02219	-0.179714	-0.0993994	0.443318	-0.202559	-0.0135499	-0.769885	-0.521704	-0.919936	0.684387	-0.785116	0.581467	-0.436471	-0.0344967	-0.0519172	-0.141966	0.504761	-0.146922	-0.761437	-0.164331	-0.870559	0.0929603	-0.587453	-0.121217	-0.0731542	-1.84442	0.772746	0.312127	-0.552164	-0.744961	0.813608	-0.926058	-0.189792	0.125819	0.621591
CBS; LOC102724560; CBSL	0.0848983	0.121414	-0.718034	1.1091	-0.659646	-0.372497	-0.0929038	-0.346535	-0.478448	-0.24499	0.0100507	0.024765	0.798722	-0.306995	0.524358	-0.711851	0.62274	-0.100038	0.360383	-1.56532	0.712604	-0.111203	0.928291	0.536557	-1.92046	0.767326	-0.624865	-0.157584	-0.000900385	-1.25378	-1.59196	-0.400554	0.380398	0.25271	0.488528	-0.179001	-2.27054	-0.842516	-0.702831	-0.857961	-0.473368	-0.253603
CBX1	0.204598	0.0745231	-0.442312	0.217911	-0.41003	-0.0771683	0.344685	-0.258366	-0.0667515	-0.134585	-0.389343	0.298506	0.357894	0.630371	0.446796	-0.173981	-0.33713	0.0735716	0.398233	0.948184	-0.344573	-0.357422	0.347061	-0.395039	0.445589	-0.413688	-0.246168	-0.132994	0.373012	0.245816	-0.905084	-0.225052	0.295659	0.061103	-0.549113	0.0358507	-0.701323	-0.942497	-0.954141	-1.0255	-0.656874	0.284594
CBX2	0.152465	0.26143	-1.1119	-0.0349513	-0.94245	0.353152	-0.306935	-0.138575	-0.525432	0.624152	0.687774	0.27895	-0.392287	-0.419577	-0.557338	0.708197	0.21456	0.199165	-0.101507	0.269908	0.24063	0.448348	-0.291379	-0.1477	-0.147965	-0.0639202	1.16714	-1.16945	0.2828	0.945748	-1.61686	-0.177845	1.08729	-0.571369	-0.995397	-0.0895018	-0.720025	-2.19362	-2.26201	-1.69758	-1.34452	0.239484
CBX3; C15orf57	0.183282	-0.0210646	-0.207065	-0.0733117	0.308582	0.128803	0.0400282	0.280637	0.146706	0.0841292	0.30811	0.360273	0.500104	0.297374	0.261346	-0.351829	0.0557146	0.25983	-0.725428	0.368779	0.228951	0.118973	0.2681	-0.165955	-0.0331143	-0.173863	-0.106516	-0.0459919	0.00607581	-0.141943	-0.477387	0.367488	-0.156911	-0.243427	-0.790474	-0.125661	-0.729422	-0.807166	-0.11888	-0.706813	-0.527301	0.0936317
CBX4	-0.808407	-0.324754	-0.431061	0.353598	-1.03742	-0.684194	-0.694796	-0.280042	-0.133922	0.70628	-0.244011	-0.19722	-0.538163	-0.862627	-0.681626	0.144814	0.099188	0.482301	0.176123	-0.341584	-0.22888	0.480998	-1.08987	0.0126842	0.991691	-0.404657	0.96917	-0.834591	0.167098	0.190165	0.151512	0.319434	0.77589	-0.0802788	-0.0773328	0.346598	0.549291	-1.52512	-0.299039	-0.304549	-0.294118	-0.477551
CBX5	0.273907	-0.200549	-0.0189542	0.163273	0.486356	0.548323	0.0901169	0.357104	0.320643	-0.45193	0.115289	-0.175053	0.325361	0.182582	0.315278	0.416508	-0.182191	0.0944693	-0.348645	0.46299	-0.0330216	0.00712339	0.224009	-1.02134	0.332604	-0.620057	0.311197	-0.299642	-0.264817	-0.26425	-0.361102	0.274974	0.00691141	-0.742708	-0.98447	0.143371	-0.366057	-1.32559	-0.636764	-1.18205	-0.474139	-0.00989365
CBX6	-0.046948	-1.03039	-0.490386	-0.247006	-0.584432	-0.309026	-0.221413	0.375879	0.115889	0.773527	0.866812	-0.108511	-0.368523	-0.374638	-0.251817	0.509578	0.127669	0.329874	0.31295	-0.282429	-0.800446	-0.757159	-0.480899	-0.615948	0.252249	-0.676658	0.839061	-0.841955	0.259784	0.224038	-0.23985	0.153372	0.338086	0.180907	-0.848728	1.1424	0.383935	-0.535038	-0.441128	0.248271	0.764073	-0.39099
CBX8	-0.280893	0.20851	-0.436205	0.370985	-0.896809	-0.565093	-0.396614	0.0822259	-0.41798	0.0421882	0.133198	-0.189345	-0.668018	-0.535216	-0.875553	0.240069	0.524659	0.450475	0.16146	-0.0450096	0.140843	0.75578	-0.678367	-0.176039	0.535725	-0.086905	0.302298	-0.2863	0.137144	0.224675	-0.424675	0.663552	-0.224791	-0.154948	-0.341807	0.159927	-0.449664	-1.25502	-0.643395	-0.526797	0.223685	0.755926
CC2D1A	-0.404572	-0.0651377	0.589232	0.181269	0.422673	-0.0297539	-0.050299	0.248226	-0.204874	-0.118785	-0.0766531	0.207389	-0.538323	-0.347195	-0.400994	0.841899	-0.136719	-0.026935	-0.163194	-0.0272032	-0.466796	0.104006	-0.660683	0.0304252	0.325619	0.738928	0.0653957	-0.594468	-0.241339	-0.537201	-0.443728	-0.514133	0.00869935	-0.834841	-0.316669	0.0688911	-0.04393	-0.285791	-0.251299	-0.180867	0.50202	-0.397736
CC2D1B	-0.0289074	-0.0547033	0.778219	-0.473794	-0.189937	-0.235533	-0.436947	-0.429721	0.00661438	-0.110535	-0.346948	-0.0262021	-0.0890022	-0.168293	0.189922	-0.0496334	-1.13058	0.358347	-0.0845825	0.137307	-0.516671	-0.134855	-0.22683	-0.146671	0.142426	0.0307628	-0.490035	0.197199	-0.088694	-0.276999	-0.143405	-0.377893	0.510606	-0.330762	-0.145023	0.243978	0.387478	-0.029581	0.0334177	-0.215127	0.338068	-0.255172
CCAR1	0.166105	-0.339956	0.0388902	-0.245306	-0.012428	0.260282	0.205915	-0.0429186	0.210405	0.288392	-0.148002	0.032949	-0.00260422	0.0502878	0.153373	0.216884	-0.261444	-0.0679731	-0.0300218	0.451064	0.0855464	-0.0565762	-0.0219443	0.126533	0.0361014	-0.211208	-0.153952	0.208635	-0.158764	-0.0244984	0.191567	-0.148602	0.0446071	0.289482	-0.445824	0.191341	0.0255191	0.0205422	-0.503379	-0.358485	0.176736	-0.107838
CCAR2; KIAA1967	0.149186	-0.188361	-0.386501	0.208339	-0.288306	-0.41872	0.0374075	0.171929	0.25937	0.290375	-0.357546	0.0954537	-0.589977	0.114364	-0.426262	0.714057	0.10399	0.222269	-0.11979	-0.0475768	0.00787108	0.0521805	-0.734683	-0.489469	0.348352	0.105559	0.0688897	-0.727333	-0.192077	0.301664	0.101411	0.454953	0.397271	0.291453	0.299901	-0.296497	-0.886736	-0.459494	-0.811582	-0.518183	-0.512877	0.581773
CCBL1; KYAT1	-0.0512068	0.00579884	0.0304975	0.431184	-0.300617	0.100907	0.41727	0.543482	0.194095	0.150665	-0.328488	0.0533506	-0.109932	0.263845	0.0198201	-0.724843	-0.327988	0.120476	-0.460338	-0.037118	-0.394465	-0.322067	-0.0357985	-1.38543	0.23542	0.167968	0.30277	-0.264937	0.100714	0.173032	-0.269539	0.148272	-0.124247	-0.579317	0.616987	-0.251077	-0.397559	-0.511034	-0.555259	-1.04193	0.427605	0.101197
CCBL2; KYAT3	0.167823	-0.186421	0.995227	0.0811475	-0.743243	-0.242296	0.12007	-0.466433	-0.582184	-0.226828	0.466593	0.218176	-0.246904	-0.0651648	0.984756	0.585538	-0.755181	-0.587603	-0.212228	0.349776	-0.511742	0.362338	0.143197	0.62947	-0.385104	0.0380005	-0.949024	0.126994	0.136235	0.423883	-0.845815	-0.183151	0.644419	-0.824173	-0.518815	-0.234377	-0.652121	-0.655405	-0.3014	-0.136923	0.302774	-0.201956
CCDC101; SGF29	-0.365297	-0.0880697	-0.148451	0.428045	0.0813845	0.341277	-0.245283	-0.18813	0.0404829	0.202254	-0.12615	0.416895	0.166814	0.0948719	0.0185248	0.0692149	0.0184878	0.136921	-0.0378	0.427427	-0.0661826	-0.200643	0.0555533	0.195039	-0.297913	-0.0257844	0.504135	-0.0739182	-0.323642	-0.148262	-0.0595503	0.113014	0.0991512	0.25931	-0.297823	-0.0535562	-0.0439958	-0.22959	-0.194342	-0.417959	-0.582546	-0.0419461
CCDC104; CFAP36	-0.143079	0.717354	-1.03802	0.457427	-0.516174	-0.0588373	-0.137732	0.437608	-0.526949	-0.0130838	0.718297	-0.188405	-0.664096	-0.631679	-0.557838	0.245447	0.359942	0.597776	0.00217022	0.255361	-0.226134	-0.531523	-1.218	-0.584265	-0.0699309	0.0396229	0.447851	-0.47485	-0.672795	-0.161869	-1.24533	-0.263312	0.380608	-0.518708	0.0154802	0.323771	-0.131254	-1.73346	-0.517293	-1.15374	0.117215	0.186585
CCDC106	0.448283	0.34443	-1.0916	0.191488	-1.16725	-0.142569	-0.442477	0.082615	0.101664	-1.21068	0.181789	0.206266	0.453304	-0.233017	-0.712186	-0.810574	-0.326494	0.522631	-1.30414	0.0640389	-0.320301	0.216783	0.170868	-1.13532	-0.27036	-0.434589	0.652419	0.607396	0.0378117	-0.653449	-1.25689	1.09168	-0.244024	0.493432	-0.523144	-1.11642	-0.780553	-1.6136	0.623488	-0.481395	-0.316917	0.679875
CCDC115	0.10233	0.247363	-0.0949281	-0.235301	0.682294	-0.162464	0.0680041	-0.938288	0.0540829	-0.131903	-0.0370443	-0.119797	0.515634	0.0498938	-0.203165	0.00971175	0.158583	-0.243854	-0.210248	-0.0802474	-0.395975	-0.664755	0.320318	-0.0579648	0.312933	-0.116932	0.0894092	-0.150268	-0.535837	0.0806576	-0.191905	-0.536915	0.287656	0.494241	-0.098069	0.368349	-0.342683	-0.16223	-0.135038	-0.155531	-0.308368	-0.110535
CCDC117	0.113178	0.410138	-0.688929	-0.928305	-0.621681	-0.437068	-0.245067	0.0611508	-0.0613259	-0.427939	-0.278412	-0.0165979	-0.15755	-0.220864	-0.65272	-0.620924	0.0228881	-0.648306	-0.636949	0.0665011	0.236899	0.439542	-0.516669	0.300618	0.387291	-0.939239	0.0175216	0.769941	-0.373341	-0.513812	-0.502898	0.491606	-0.436599	-0.0022009	-0.855609	-0.250102	-0.800425	-1.36255	-0.901402	0.372788	-1.027	-0.0298665
CCDC12	-0.216457	0.330063	-0.513042	0.0231991	-0.697993	0.286978	-0.614087	0.218895	-0.149146	0.292976	0.340713	-0.0272169	-0.0498552	-0.43861	-0.74437	0.332848	0.0874754	0.433882	0.0294523	0.0673541	0.339624	0.167488	-0.695064	-0.263867	0.222185	-0.253207	0.388065	-0.329004	-0.55426	-0.240236	0.0386269	0.0800167	0.123931	-0.203097	-0.00748929	0.114761	0.0553417	-0.756052	-0.149844	-0.600048	-0.0807507	0.107223
CCDC124	-0.676825	-0.125948	-0.658265	0.203704	-0.54289	-0.573948	-0.381664	0.63284	-0.387884	0.0753407	0.614516	-0.321574	-0.445131	-0.778229	-0.864383	0.391859	0.764151	0.513852	0.418275	-0.120227	1.18012	0.227644	-0.68827	-0.165979	0.210112	0.221953	0.36304	0.0941434	-0.631752	-0.273435	-0.0329956	0.341583	0.114669	-0.591854	-0.211172	-0.150564	0.239707	-0.659905	-0.0185908	-0.784429	0.0831255	-0.214123
CCDC127	-0.230049	0.394376	0.396094	-0.188496	0.109263	0.0980919	0.357564	-0.101697	-0.124398	0.0572797	-0.37544	-0.167598	-0.115332	0.253208	-0.434646	-0.447409	0.277895	-0.205954	0.18483	-0.126916	-0.808687	-0.0476756	-0.375082	-0.358772	-0.407709	0.1906	-0.255757	-0.150538	-0.368109	-0.308795	0.0685112	-0.335466	-1.01548	0.151184	0.23934	0.0962765	0.18478	0.207882	-0.668554	-0.094203	-0.0150292	0.0652724
CCDC130	-0.158688	-0.136031	-0.139485	0.258853	-0.624406	0.24444	-0.500258	-0.00330381	-0.136705	0.215896	0.405049	-0.0542077	-0.552525	-0.447024	-0.458476	0.646118	-0.10689	0.136677	0.133175	0.334	0.22439	0.0571905	-0.691204	0.10302	0.445424	0.1538	0.210355	-0.327045	-0.0954342	0.0951223	-0.137027	0.16874	0.613632	-0.148256	-0.0640023	0.153336	0.0268264	-0.562902	-0.345645	-0.562794	-0.0680149	-0.00141135
CCDC132; VPS50	-0.164743	0.391347	0.168899	-0.0987224	0.289182	-0.315962	-0.00486803	0.108421	0.327066	0.20528	-0.579485	0.0882075	0.0794439	-0.0416983	-0.0954514	0.322918	-0.406352	-0.114709	-0.240306	-0.00406981	-0.209963	-0.3895	0.108146	0.169575	0.0576881	0.922895	-0.0756531	-0.262243	0.0463278	-0.241352	-0.485808	-0.0652685	0.0575701	-0.449739	-0.0830092	-0.0582372	-0.186973	-0.339311	-0.614886	-0.514461	0.471624	0.0371769
CCDC134	0.30017	0.0381003	-0.416268	-0.200333	0.789562	0.142317	-0.323522	0.660215	-0.117769	-0.48633	-0.30496	0.443525	-0.275374	0.120071	-0.0172232	-0.505174	0.524152	0.29968	-0.473849	0.0915569	0.428911	0.306357	-0.187535	-0.230954	0.821972	-0.034317	0.257088	0.0573431	-0.118812	0.131584	-0.0918282	-0.274048	0.0821396	0.259061	-0.464071	-0.161467	-0.553437	-0.618775	-1.79303	-0.538404	0.0679608	0.13902
CCDC137	-0.382427	-0.225449	-0.915545	0.194271	-1.34842	0.114827	-0.848135	0.13879	-0.905692	-0.516538	0.774194	-0.393962	-0.607923	-1.09822	-1.54099	0.02854	0.485326	0.594516	-0.197681	-0.596504	0.555565	0.278204	-0.906373	0.404364	-0.0756058	-0.279514	1.00647	-0.907993	-0.327048	-0.133595	-0.660883	0.0585434	-1.00028	0.645745	0.405264	-0.553976	0.589006	-0.276163	0.556037	-0.148643	0.977766	0.631969
CCDC14	-0.517334	0.316303	-0.480376	-0.406881	0.0100635	0.681157	-0.188377	-0.0866918	-0.0634667	-0.143689	0.264078	0.99628	-0.133683	-0.683632	0.441022	0.584603	-0.258504	0.388883	-0.799358	-0.0624714	-0.315992	-0.248227	-0.260196	-1.31941	1.07152	0.203957	0.611861	-0.689408	0.0700899	0.67477	0.363747	-0.313615	0.266305	-0.148243	-0.141981	0.394353	-0.316529	-0.298992	-0.424093	0.253072	-0.537146	-0.665968
CCDC22	-0.266996	0.0812141	-0.115537	-0.31535	0.021506	-0.0163019	0.254526	-0.46559	-0.0637308	0.222567	-0.403218	0.224975	0.156788	-0.21456	-0.108953	0.274283	-0.0287099	-0.450293	-0.0093335	0.0595079	-0.0905705	-0.0945289	0.1309	-0.027287	0.120189	0.0548875	-0.407882	0.120324	0.0677308	-0.201563	-0.39284	0.165903	0.0957776	0.181143	0.186218	-0.0834337	-0.0587438	-0.285009	0.0823242	0.13313	0.195462	-0.0251181
CCDC25	-0.0438801	-0.0147986	-0.697735	0.038413	-0.114017	-0.772345	0.288067	0.0432841	0.39465	0.0937767	-0.048831	-0.21337	-0.352231	0.321331	-0.0329167	0.560492	0.358735	0.279203	-0.368301	-0.135944	0.838965	0.652369	-0.394569	-0.191093	0.284772	0.437994	0.108426	-0.382141	-0.542314	0.072995	0.240967	0.620828	-0.000392899	0.0339036	0.0262346	-0.472234	-0.73522	0.158627	-1.28468	-0.517859	-1.17786	0.535787
CCDC41; CEP83	0.141489	0.300983	-0.519987	-0.0119698	-0.121054	0.197211	-0.00387548	0.544445	-0.121669	-0.327338	0.521451	0.286471	0.535502	-0.226164	0.0624716	-0.0142186	-0.3222	0.173944	0.145187	0.0432534	-0.176761	0.12434	0.318954	-0.570699	-0.158453	-0.00519691	0.153349	-0.173654	-0.089076	-0.263308	-0.431845	0.26998	-0.488238	0.314407	-0.128492	-0.000258489	-0.540597	-0.660553	0.654344	-0.0662969	-0.361802	0.165207
CCDC43	-0.607961	0.268891	-0.311353	0.510265	-1.05027	-0.617224	-0.233747	0.48821	-1.07419	-0.00125192	0.409744	-1.70729	0.131845	-1.53108	-1.2405	-0.0282896	0.548015	0.574944	-0.197012	-0.390085	0.39472	-0.0393123	-0.440178	0.534811	0.592875	-0.190424	0.174919	-0.502536	-1.01619	-0.616993	-0.233243	-0.339172	0.206419	-0.706621	-0.22157	-0.220194	-0.155628	-0.93908	-0.981826	-0.632876	0.163558	-0.288618
CCDC47	0.307431	-0.517566	0.048802	0.349375	-0.0554524	-0.0848586	-0.0073292	0.133404	-0.237689	-0.851395	0.121965	0.00423978	0.178097	0.170551	0.466463	-1.07903	0.360239	-0.789392	-0.0237886	-0.0931996	-0.324576	-0.240159	0.271367	0.673856	-0.618978	0.121382	-0.378919	-0.127832	0.129281	-0.010882	-0.361502	0.121755	-0.932278	0.10393	-0.0101751	-0.842709	0.0287694	-0.040552	-0.684697	0.400408	-0.078345	-0.027045
CCDC50	-1.61347	0.458934	-0.190631	-0.380127	-1.40241	-0.436357	-1.25334	-0.151443	-0.824986	0.404921	-0.110341	-1.09394	-1.90802	-1.69349	-1.21198	0.166495	0.068263	0.51384	0.591045	-0.90236	0.540049	0.433555	-1.75696	-0.101241	0.962862	0.138257	0.134715	-1.46417	-0.463181	0.0400926	-0.226131	0.817247	0.462455	-0.994132	-1.03164	0.24548	0.750129	-0.9553	-0.585068	1.26947	-0.37839	0.300918
CCDC51	-0.493508	0.893183	-0.437567	1.05854	-0.135782	0.0810457	-0.40948	-0.245304	-0.382287	-1.13514	-0.135215	-0.903492	-0.205782	-0.119706	-0.31377	-1.45142	0.807575	-1.08493	0.0616409	-0.900013	-0.167992	0.021589	-0.295453	-0.0424672	-2.15905	0.441822	-0.175679	0.201351	-0.344308	-0.372176	-0.0347182	0.636582	-1.40944	0.142404	1.40893	-1.01196	-1.64136	0.202038	-1.37429	-0.695247	-1.51378	0.496807
CCDC53	-0.126482	-0.0705793	-0.241537	0.0503587	-0.047277	-0.101116	0.219995	-0.181077	-0.31644	0.0853242	-0.321768	-0.783447	-0.177525	-0.541039	-1.30214	0.328149	-0.064106	-0.410124	-0.18328	0.170215	-0.452485	-0.728543	-0.522248	-0.567172	0.123259	-0.29294	-0.257083	0.112899	-0.44344	-0.187956	-0.0636118	-0.560235	-0.113745	0.010069	0.094802	0.164295	-0.0459932	-0.795788	0.0303143	-0.100323	0.285698	0.035589
CCDC58	-0.293689	-0.594989	0.0549797	0.275906	0.325574	0.550413	-0.295275	-0.702282	-0.193862	-0.66274	0.357644	0.0218472	0.519049	-0.53815	-0.135468	-0.181474	0.574068	0.274734	-0.647354	-0.226438	0.371997	0.349473	0.439068	-0.143568	-0.0673329	0.00979551	0.0177594	0.255435	-0.608433	0.15461	0.634245	-0.127681	-0.567462	0.605525	-0.21406	-0.462292	0.0101833	0.945564	0.00722171	-0.726213	-0.0066128	-0.464477
CCDC59	-0.643528	-0.393501	-1.55362	-0.223154	-1.48762	-0.412089	-0.767265	0.998277	-1.16605	-0.419847	1.1504	-0.665014	-0.823719	-1.27261	-1.43022	0.220767	0.573311	0.628391	0.510393	-0.678845	0.840756	0.387534	-1.45559	0.637492	0.196807	-0.348521	0.975955	-1.11979	-0.617907	-0.690253	0.121623	0.124295	-0.263529	0.349763	-0.318259	-0.542831	0.808836	-0.116397	0.621831	-0.767791	0.898922	0.102095
CCDC6	-0.362293	-0.456506	-0.370489	-0.18491	0.297179	-0.14044	0.285383	0.0820109	-2.42173e-05	-0.548919	-0.436915	-0.374937	0.367955	-0.110638	-0.188994	0.14937	-0.726175	-0.137857	-0.133772	0.106158	0.20985	0.323401	0.0051543	0.45546	-0.0277747	-0.121809	-0.177429	0.851486	0.245613	0.0632395	0.352767	-0.321657	0.349305	-0.0633222	-0.545523	0.0851468	-0.398783	0.423897	-0.106418	0.21546	0.328043	0.26463
CCDC71L	-0.633675	0.249415	-0.440184	-0.164766	0.28106	-0.433925	-0.328453	0.68457	-0.403453	-0.346511	-0.453903	-0.37594	-0.724483	-0.682942	-0.602847	0.0696373	-0.419135	0.498717	0.262432	0.05559	-1.18372	-0.306234	-0.767722	-0.323298	0.492697	0.644393	0.13708	-0.48457	0.0151081	0.106575	-0.0443117	-0.441113	0.440158	-0.0521628	-0.515796	0.431318	-0.117907	-0.143537	0.620133	0.697007	-0.374305	0.305344
CCDC75; GPATCH11	0.120278	-0.237569	-0.470453	0.513251	-0.374548	-0.10359	-0.345953	-0.198047	0.129773	-0.716774	0.258106	-0.247903	-0.0297252	-0.0905794	-0.2121	-0.27721	0.278154	0.709533	-0.56449	0.186121	0.454779	0.200706	-0.423842	0.557254	-0.0203572	-0.351134	0.16992	-0.0749425	-0.378465	-0.113581	-0.455128	0.27783	0.583585	0.0444148	-0.329182	-0.0667388	-0.0925214	-0.761328	-0.0378732	-0.918818	-0.712941	-0.448122
CCDC84	0.18583	0.182106	-0.540202	0.252279	-0.904215	-0.341607	-0.416983	0.324317	0.0531837	-0.200259	-0.0671358	0.975234	0.737734	0.312995	0.362918	0.23188	0.757226	-0.204803	-0.320719	0.191078	-0.432482	0.0520942	0.657872	-0.449832	0.145336	-0.541171	-0.0793341	-1.08289	-0.702321	-0.408665	-0.305503	-0.698896	0.723317	-0.440262	-0.609848	-0.192713	0.0490434	-0.672468	0.0439069	-1.5533	-0.709282	-0.523217
CCDC85B	-0.267542	0.0983707	-0.604105	-0.38918	-0.410626	-0.656569	-0.0236904	0.241882	0.394153	-0.679341	-0.233301	-0.258551	-0.0353458	0.0465614	0.132223	-0.221204	0.213518	0.284459	-0.378842	-0.402822	-0.588283	0.228966	-0.172593	0.00584036	-0.401248	0.0893939	0.249424	-0.452234	0.647992	-0.607088	0.178501	0.27443	0.0661392	0.457712	-0.00262315	-0.474072	-0.650912	0.104731	-0.00597656	-0.263748	-0.576463	-0.0248178
CCDC85C	-0.417289	0.272925	-0.869818	0.358111	-1.00476	-0.808804	-0.17357	0.449843	0.0946366	0.311424	0.401521	-0.0134478	0.380388	-0.305114	-0.2125	0.0998694	0.67473	0.515254	-0.0620968	-0.153105	0.562128	0.331516	-0.307528	-0.481217	-0.481382	0.318949	-0.0521671	-1.49385	0.502829	-0.507645	0.141833	-0.194071	0.937443	-1.37232	-0.647992	-0.75509	-0.545411	-0.17809	-0.137727	-0.460152	-0.857936	0.306121
CCDC86	-1.14717	0.414516	-0.646892	0.308138	-1.25548	-0.765898	-1.01639	0.801562	-0.428393	0.252486	0.726844	-1.18117	-1.28332	-1.68205	-2.0353	0.188591	0.918684	0.331651	-0.0330138	-1.08612	0.436371	-0.218867	-1.34274	0.336467	-0.202711	0.0394573	0.271654	-0.379051	-0.974321	-0.271559	0.673385	0.0698111	-0.820406	-0.396477	-0.811943	-0.206281	0.182063	-0.594744	1.07646	-0.704993	0.685915	0.240731
CCDC88A	-0.153682	0.920927	-0.87332	-0.437985	-0.144781	-0.686233	-0.37065	-0.529057	-0.199771	-1.005	-0.622974	0.0755411	-0.0132739	-0.242926	-0.409266	-0.210303	0.0671556	0.199057	-0.761369	-0.439602	0.379678	0.0211147	-0.0112231	-0.202812	-0.13427	0.659202	-0.259526	0.400745	0.917684	0.291449	-1.23534	-0.230687	0.393701	-0.0471519	0.607651	-0.298384	-0.164944	-1.24761	-0.195799	-0.195539	-0.883942	-0.0345968
CCDC88C	-0.357304	-0.0705054	0.143122	0.302694	-0.483053	-0.42711	0.3485	0.298091	0.197266	0.536395	0.161919	0.177289	-0.208727	0.322157	0.253702	0.325241	0.0498254	0.488572	-0.395279	-0.544965	-0.786657	-0.145062	-0.355899	0.471319	-0.572983	0.848802	0.0793697	-1.52368	0.614304	0.160736	-0.689372	-0.164664	1.01453	-1.65303	-0.278803	0.376328	-1.40316	-0.838595	-0.867524	-1.82304	0.0710659	-0.78669
CCDC9	-0.913602	-0.0713518	-0.890637	-0.204078	-0.676614	-0.347267	-0.530945	0.21058	-0.578075	0.00930873	0.0580834	-0.181995	-0.48317	-0.928804	-1.09536	0.313099	-0.336597	-0.353706	0.359667	-0.481545	0.19117	0.542899	-1.0392	0.305301	0.0772524	-0.306662	-0.0328405	-0.612348	-0.480778	-0.211512	-0.190334	-0.251475	0.359085	-0.148662	-0.504363	0.132442	0.176292	-0.439624	1.1793	-0.334629	0.602281	0.172033
CCDC90A; MCUR1	0.0194662	0.206106	0.843676	0.0935163	0.0308518	0.126737	0.215131	0.164394	-0.0156786	-0.292984	-0.0721124	-0.0820273	0.0631798	-0.117277	-0.28017	-0.929433	-0.571003	-0.855547	0.425396	-0.0777795	-0.295103	-0.138016	0.0698584	0.281055	-0.941576	-0.199499	-0.608556	0.126136	0.250053	0.370487	-0.622095	-0.17975	-1.61526	0.216151	-0.182675	-0.137056	-0.546435	-0.217044	-0.387245	-0.372421	-0.277596	-0.738268
CCDC90B	-0.0705911	0.314917	0.203677	0.0436761	0.1583	-0.0526876	0.0980564	0.283023	0.095805	-0.36633	-0.447124	0.35497	0.182214	0.294882	-0.20941	-1.24135	-0.671349	-0.774922	0.848057	-0.178643	-0.932684	-0.0688233	0.270992	0.649121	-0.86926	-0.112852	-0.734069	0.0136564	0.320853	0.328546	-0.595774	-0.0797207	-0.92549	0.188998	0.0465121	0.1852	-0.136638	-0.277184	-0.063123	-0.163817	-0.258676	0.0415456
CCDC91	0.0601294	0.226512	0.530231	0.060833	-1.25522	0.851138	-0.0379105	-1.71472	0.246658	0.856139	-0.790944	0.565586	-0.110363	0.0633955	0.0230451	-0.184759	-0.222515	-0.267003	-0.541168	-0.219403	-0.437539	0.159945	-0.25404	0.266522	1.53167	-0.366318	1.70448	-0.239039	0.580836	-0.378688	-0.0486713	-1.12715	0.342572	-0.431722	0.281141	-0.362416	0.229099	0.159156	-0.235612	-1.30017	0.624022	-0.388396
CCDC92	0.254883	0.200269	-0.407177	-0.166201	-0.432372	-0.226552	-0.205662	0.00335171	-0.198787	-0.545006	-0.117189	0.458732	0.150016	0.256751	0.506795	0.248772	-0.751723	0.351002	-0.884266	0.302381	-0.975742	-0.0198148	-0.118898	-0.803124	0.520698	0.166074	0.36644	0.412975	-0.236271	-0.0729338	-1.42949	-0.10827	0.733924	-0.255844	0.0300315	0.539656	-0.0160005	-2.03257	0.00261516	-0.161237	-0.0691842	0.0822098
CCDC93	-0.315239	0.284013	0.092426	-0.21299	-0.0472739	-0.103964	0.191519	-0.447027	-0.062216	0.113861	-0.281805	0.292364	-0.0995002	-0.270523	-0.323409	0.258918	-0.445408	-0.587016	0.0804971	-0.0890879	-0.134011	-0.158231	-0.0463872	0.123609	0.180311	-0.0109485	-0.575005	0.09937	0.089569	-0.230222	-0.345924	-0.0507255	0.110108	0.236779	0.336764	0.00258721	0.0645073	-0.113785	0.065795	0.174731	0.114889	0.0074794
CCDC94	-0.418508	-0.225542	-0.930749	-0.0635628	-1.08141	-0.291395	-0.613078	0.33349	-0.259364	0.236298	0.35983	0.137754	-0.818143	-0.646949	-0.836664	1.06856	0.819942	0.673282	0.218554	0.132687	0.344934	0.404681	-0.841875	-0.096797	0.471925	0.531874	1.20283	-0.901494	-0.667181	-0.238825	0.0928536	0.211562	0.627579	-0.837002	-0.494758	-0.132035	0.186347	-0.535643	0.443349	-0.823203	-0.466683	0.0220952
CCDC97	-0.501436	0.242459	-0.800852	0.200027	-0.571977	-0.246109	-0.303395	-0.0489297	-0.522446	-0.153857	0.415775	-0.130788	0.0824552	-0.537863	-0.174194	0.151616	0.243847	0.127695	0.558799	-0.194683	0.595708	-0.282492	-0.293841	0.630662	0.212148	0.217743	0.561504	0.560341	0.160968	-0.331353	-0.322706	-0.046194	0.649987	-0.190184	-0.270457	-0.0473809	-0.915847	-0.649888	0.321358	-0.176382	0.259683	0.577277
CCM2	-0.518945	-0.102448	0.13923	0.136719	-0.25763	-0.514976	-0.122311	0.116783	0.0412396	0.278985	0.243882	0.137645	-0.65309	-0.238034	-0.112201	0.135985	-1.14386	0.335973	-0.12522	-0.425169	-0.920526	0.33062	-0.685804	-0.857938	0.333859	0.0163038	-0.0802708	-0.266934	0.557486	0.0777991	-0.763735	-0.12139	0.895215	0.209191	0.0139807	0.592966	-0.287895	-0.832469	-0.240753	0.177179	-0.314786	-0.131327
CCNA2	-0.196893	0.496302	-1.02574	0.364259	-0.0041738	-0.138562	0.314808	0.241266	-0.230226	0.894969	0.0585686	-0.391458	-0.462819	-0.0982406	-0.41661	0.395686	-0.302677	0.147446	-0.285816	0.0324583	0.627091	0.620342	-0.00195921	-0.611541	0.0175318	-0.295775	-0.0908692	-0.475237	-1.04115	-0.0427234	0.561397	-0.171542	0.392117	-0.220648	-0.784918	-0.0629127	-0.0965301	-0.350626	-0.22852	-0.143405	-0.505671	-0.257287
CCNB1	0.298766	0.305624	-0.849045	-0.547634	0.217132	0.295558	-0.426364	0.768265	-0.178693	-0.74828	-0.451424	0.246559	-0.301803	-0.0977695	0.0813869	-0.22635	-0.0401531	-0.117649	-0.550297	-0.35396	0.457722	0.253623	-0.134329	-0.475255	-0.128827	-0.0465893	-0.239138	0.055174	-0.434369	0.189462	0.140337	0.114673	0.0244088	-0.0103152	-0.169315	-1.02999	0.58168	0.225834	0.653636	-0.798765	-1.00401	0.120354
CCNB2	-0.0403413	0.112488	-1.16634	-0.261364	-0.386448	-0.0666847	0.157989	0.574821	-0.323255	-0.426631	-0.167032	0.287754	0.00751619	-0.151065	0.0134519	-0.107104	0.506633	0.463585	-0.0879647	-0.330321	0.197909	-0.0377704	0.179631	-0.0894364	-0.0552986	0.0778921	0.94339	0.0981545	0.00709914	0.217116	0.253624	0.185609	0.223788	0.118457	-0.36442	-0.585647	0.414446	-0.000712967	-0.0373577	0.0669129	-0.827602	-0.082496
CCNC	0.0217917	-0.0530117	-0.0135072	0.0991082	0.242247	0.288955	0.133431	-0.12787	-0.2672	0.190406	-0.224458	0.322068	0.126809	0.343773	0.364494	0.0675841	0.134301	-0.0891224	-0.0353016	0.520352	0.168876	-0.2784	0.380291	0.163208	-0.0850585	0.132939	0.154934	-0.146044	0.114651	0.0802402	0.0582173	-0.308193	-0.128679	0.00124559	-0.298836	0.0114588	-0.00876484	0.064801	-0.646284	-1.31698	-0.219254	0.0778024
CCNDBP1	0.0310972	0.30333	-0.223056	-0.705963	-0.0546682	-0.349882	0.439997	-0.684585	-0.596437	-0.698999	-0.734265	0.343096	0.209436	-0.443275	-0.393511	0.0744313	-0.0148976	0.356637	0.17191	-0.578913	-0.282177	-0.474781	0.357644	-0.507708	0.342647	-0.896666	0.124326	0.207305	0.106018	-0.123872	0.451692	-1.00812	-0.564998	0.21523	0.809557	-0.358568	0.250181	0.46888	0.844735	-0.0971645	0.813538	-0.711678
CCNH	0.0524653	0.150188	-0.259774	-0.404606	0.198157	0.0805348	-0.403922	0.2915	-0.405605	-0.763561	-0.206888	0.218678	0.0874669	-0.114607	-0.280585	-0.0651007	0.240452	-0.0338193	-0.00871748	-0.293549	-0.0304188	0.206602	-0.0123011	-0.148184	-0.0896718	-0.0761121	-0.308599	0.34844	-0.176131	0.041126	0.454165	-0.16378	-0.222583	0.359937	-0.408616	-0.216954	0.619819	0.34817	0.701421	-0.00479524	-0.34371	0.266107
CCNK	-0.0872332	-0.0951363	-0.132609	0.0861475	-0.397664	-0.170708	-0.193084	-0.00880929	-0.358657	-0.0872341	0.163705	-0.268361	-0.357773	-0.0660308	0.0307747	-0.124507	0.295842	0.157155	-0.371642	0.134097	0.146921	0.0211256	-0.380651	-0.179761	-0.295079	-0.0789752	0.145993	0.0284523	0.156271	0.12038	0.316867	0.0185857	0.0850072	-0.0047013	-0.110228	0.149596	0.120069	0.146614	0.191577	-0.118472	0.165524	0.0885545
CCNL1	0.282735	-0.441803	-0.109755	-0.155636	0.307775	0.177822	0.0626845	-0.0521275	0.356695	-0.177987	-0.120665	0.459402	-0.353441	0.104113	0.479002	0.201156	-0.243611	0.118891	-0.0582918	0.108239	-0.177978	-0.0727805	-0.0946037	-0.301845	0.436777	0.0611384	0.163699	0.117692	0.463652	0.228679	-0.0870429	-0.00742266	0.134448	-0.0799612	-0.184238	0.0655838	0.217267	-0.341691	-0.224667	-0.17921	-0.31436	-0.174299
CCNL2	-0.352417	-0.749446	-0.0100424	-0.326751	-0.38599	0.200263	-0.446429	0.210653	-0.546317	0.717863	-0.0349868	0.335035	0.412972	0.104047	-1.39919	0.611346	0.145919	-0.165226	1.18307	-0.19192	0.450836	-0.190732	0.458422	0.76171	-0.506304	-0.597781	0.728021	-0.202539	-0.278642	-0.339166	-0.459271	0.00759725	0.184282	0.00895712	0.297042	0.527093	-0.0303165	-0.655842	-0.565625	-0.457248	-0.50858	0.294329
CCNT1	-0.190284	0.0790326	0.0982041	0.321702	-0.688622	0.108695	-0.358788	0.268456	-0.789907	0.0605568	0.405575	-1.12302	-0.626187	-0.6226	-0.323924	0.295663	-0.00615669	0.10384	0.3795	-0.253386	0.422763	0.318414	-0.478837	0.282887	-0.209275	-0.188105	0.178341	-0.294481	-0.629925	-0.145055	0.398998	-0.195845	-0.282773	0.56788	-0.149483	-0.114406	0.244347	-0.444481	0.387302	-0.873207	1.03561	-0.218292
CCNT2	-0.246577	0.120862	0.52331	0.185182	0.120603	-0.462264	0.0192335	-0.251705	0.196979	0.430576	0.539232	-0.295684	-0.424329	-0.332597	-0.448932	-0.00374417	-0.0371481	-0.347189	0.109013	-0.209736	-0.0441723	-0.0158267	0.0677108	0.426785	0.358936	-0.00887426	0.226886	-0.481853	0.339332	0.256505	-0.294649	0.0098293	-0.174081	0.275338	-0.249513	0.727632	-0.308258	-0.535141	-0.965556	-0.706993	-0.895727	-0.123282
CCNY	0.285271	-1.10089	-0.376676	-0.539064	0.430042	-0.280263	0.1474	-0.0845738	0.150997	-1.00155	0.117746	-0.196195	-0.233917	-0.139003	0.17072	-0.314852	-0.391978	-0.536421	-0.873542	0.0905837	-0.683797	-0.193402	-0.107422	0.174564	-0.568716	-0.302652	0.458178	0.726175	0.656434	0.667471	-0.0417383	-0.802722	-0.932729	0.219092	-0.150136	-0.862196	-0.160613	0.0346598	-0.583297	0.541388	-0.257024	0.0728669
CCP110	-0.307535	0.720766	-0.407026	-0.029498	-0.376971	-0.261068	-0.507777	0.525032	-0.178273	0.762325	0.348766	0.218213	-0.932035	-0.629153	-0.13309	0.588069	-0.230414	0.736574	0.208434	-0.236597	-0.888232	0.39875	-1.14934	-0.854209	1.63555	0.0723916	0.134674	-1.3752	-0.576309	0.410714	-1.06085	-0.761822	0.896308	-1.5399	-0.470952	0.742423	-0.84278	-1.62751	-0.614956	-0.261946	-0.945367	-0.0479037
CCS	-0.290677	0.162676	0.243427	-0.628369	-0.745265	-0.461736	0.282748	0.413075	0.331661	-0.0745078	0.245545	0.176716	0.341697	0.138943	0.0803683	-0.11007	-0.281001	-0.656625	-0.444018	0.394653	-0.000490681	0.141585	0.0309512	0.157381	0.239053	0.0133189	-0.206926	0.475269	-0.0489869	-0.479471	-0.314396	0.0265366	-0.0201519	0.0402093	-0.141758	-0.285065	-0.342136	-0.362717	0.0882817	-0.654171	-0.0445992	0.328823
CCT2	0.323142	0.214977	-0.159048	0.16714	0.208639	0.134634	0.181422	-0.380012	-0.203119	0.194921	-0.210849	0.39522	0.150129	0.0054533	0.310799	0.187421	0.0163868	-0.0216613	-0.331674	0.299901	0.356705	-0.234141	0.179565	0.0651484	-0.0844933	-0.0517264	0.0480413	0.38787	0.0248448	-0.00572952	-0.171429	-0.142731	-0.120434	-0.014701	0.324711	-0.076713	-0.321485	-0.0551239	0.174359	-0.45268	-0.0204954	-0.235221
CCT3	0.299146	-0.025162	-0.0754814	0.139854	0.196985	0.212839	0.185631	-0.331458	-0.106436	0.169924	-0.213672	0.329579	0.132166	0.0945344	0.381315	0.00370467	0.0075436	-0.0339869	-0.373758	0.225886	0.380403	-0.701879	0.224739	-0.069842	-0.166276	-0.00974551	0.028383	0.307756	0.0836673	-0.0828533	-0.0925359	-0.271314	-0.085328	-0.0566346	0.269742	-0.0322126	-0.356865	-0.0372335	-0.231637	-0.451054	-0.225641	-0.400633
CCT4	0.204874	0.238692	-0.0543737	0.172492	0.176111	0.0283514	0.224034	-0.41807	-0.170842	0.23635	-0.249829	0.307649	-0.00795475	0.0453743	0.364562	0.103043	0.0140129	-0.114945	-0.334709	0.199573	0.365093	-0.416919	0.139469	-0.0225846	-0.248615	-0.0716113	0.0608893	0.343309	0.0773417	0.0203023	-0.0666609	-0.0890462	-0.0720442	0.0654634	0.284171	-0.0350259	-0.240955	0.0147468	0.0938349	-0.477087	-0.102579	-0.413701
CCT5	0.347855	0.287029	-0.165009	0.0777256	0.219937	0.0871715	0.157095	-0.326514	-0.18078	0.239008	-0.250304	0.350064	0.144446	-0.016862	0.29955	0.13735	-0.00204729	0.0360029	-0.504124	0.280993	0.383805	-0.262008	0.19208	-0.0185645	-0.135931	0.0346694	-0.00183783	0.278584	0.0696532	-0.0573971	-0.161422	-0.222348	-0.0629777	-0.0729008	0.301277	0.0139956	-0.311105	0.028087	0.105255	-0.382591	-0.194459	-0.289632
CCT6A	0.373567	0.139665	-0.0533552	0.141988	0.182037	0.121547	0.196414	-0.295555	-0.0791947	0.241445	-0.236888	0.417154	0.178387	0.0707022	0.422275	0.186982	0.0150598	-0.0426856	-0.444794	0.259052	0.458307	-0.581135	0.189194	-0.0392064	-0.058558	-0.0193511	0.134737	0.259311	0.0909811	0.0199151	-0.0467948	-0.170971	-0.0828821	-0.0644225	0.32366	-0.0394689	-0.23189	0.0239474	-0.122046	-0.4431	-0.124947	-0.403445
CCT7	0.242634	0.288325	-0.0729634	0.111457	0.197171	0.0812585	0.216404	-0.395056	-0.184617	0.229152	-0.225318	0.356996	0.030029	0.0570111	0.357012	0.0967299	0.0378911	-0.0297572	-0.478263	0.23839	0.33422	-0.474141	0.146664	-0.0542616	-0.18456	0.000530478	0.0164217	0.312874	0.0609361	-0.00458719	-0.0993687	-0.284898	-0.0572582	-0.0735268	0.279684	0.0552647	-0.287029	0.0340226	-0.0105132	-0.474584	-0.142943	-0.33377
CCT8	0.220228	0.118417	-0.094777	0.0912207	0.117629	0.0474176	0.17613	-0.29327	-0.153552	0.210314	-0.231362	0.381746	0.0890989	0.0751351	0.366925	0.108916	0.0863497	-0.111651	-0.434927	0.278787	0.400949	-0.297563	0.162826	0.135822	-0.070414	0.0821063	-0.0124237	0.281005	0.296075	0.0126683	-0.0584857	-0.273938	-0.0441102	-0.0206575	0.270771	-0.0164265	-0.369259	-0.03742	0.153947	-0.440433	-0.197386	-0.213825
CCZ1; CCZ1B	0.0315099	0.027034	-0.171725	0.197345	0.2274	0.338999	0.309211	-0.067562	-0.148662	0.3804	-0.272623	0.279085	-0.0102861	0.163937	-0.0689317	0.135398	-0.0428895	-0.057851	-0.0375098	0.248334	-0.342389	-0.753481	0.0515464	0.177342	-0.203022	-0.105784	0.363143	0.173621	-0.370376	-0.137512	-0.0839043	-0.409887	-0.0589424	-0.252967	0.414503	0.288678	0.0169546	-0.0963061	-0.248926	-0.115495	-0.251279	-0.00954865
CD151	-0.386532	-0.247647	-0.00922056	-0.491541	-0.520386	-0.550739	-0.403305	-0.534818	-0.0705559	-0.303594	-0.2488	-0.371072	-0.32935	-1.00843	-0.850347	-0.514832	-0.949078	-0.675472	0.00134125	-1.32155	-1.43082	0.292759	-0.202631	-0.56815	-0.47614	-0.204568	-0.165192	-0.507143	-0.486465	-0.900005	0.975506	-0.898628	-0.362785	0.317159	-0.594642	-0.782647	1.85848	0.728622	0.590087	0.909943	0.719585	-0.0470314
CD276	-0.995287	-0.26252	-0.357881	-0.132602	0.231621	0.184505	0.159846	-2.05736	-0.600347	-0.558921	0.593045	-0.637203	-0.103065	-0.024299	-0.45285	-0.868585	0.0355312	-0.140122	-0.397389	-0.244547	-0.694218	0.197232	0.220046	-0.176939	-0.417825	-0.174831	0.165607	0.653965	0.0104823	-0.0890388	0.269859	-0.0115873	0.307745	0.288157	-0.176001	-0.921463	0.639771	0.30987	0.207805	0.913994	0.146694	0.0939125
CD2AP	-0.45846	0.368331	0.253179	-0.219464	-0.214845	-0.666382	-0.101035	0.445098	-0.174978	0.456829	-0.355935	-0.458862	-0.263352	-0.96652	-1.22871	0.468563	-0.819577	0.353714	0.344053	-0.452303	0.0749907	-0.100856	-0.643302	0.520829	0.641619	-0.323278	-0.289924	-1.08257	-0.943628	-0.0177763	0.0469821	-0.924539	0.296608	-1.23239	-0.0217523	0.95709	0.170335	-0.424489	0.174599	-0.412369	0.539004	-0.752735
CD2BP2	-0.0886285	0.446635	-0.291218	-0.000433449	0.168084	0.220511	-0.168042	0.0315495	-0.174106	0.0218536	0.0641562	0.0430075	-0.0718007	-0.104962	-0.098151	0.118506	0.0875951	-0.361774	-0.163707	0.119425	-0.259308	-0.146437	-0.17869	0.174046	-0.244953	-0.062641	0.412645	0.00871231	-0.495015	-0.670445	0.0375224	-0.415379	0.0264362	0.225931	0.485398	-0.424838	0.431382	-0.266427	0.0338183	-0.589736	-0.297397	-0.0251665
CD320	-0.122967	-0.718478	0.119256	0.0547936	-0.385189	-0.629434	-0.607687	0.207055	-0.349532	0.0429972	0.78046	-0.346609	-0.366081	-0.843101	-0.688103	-0.0798953	0.867629	-0.116037	0.0577884	-0.304617	0.136576	-0.611792	-0.485324	-0.251415	-0.493067	-0.0263122	0.342675	-0.380809	-0.970364	-0.358385	0.434712	-0.176842	-0.352845	-0.386519	-0.335004	-0.402146	0.636745	-1.40908	-0.604534	-0.976798	0.121942	-0.44431
CD3EAP	-0.746502	0.379401	-0.639168	-0.348318	-1.01729	-0.115716	-0.575243	0.545737	-1.04889	-0.537943	1.09376	-0.724893	-0.123044	-1.24102	-1.27305	0.0642985	0.956584	0.151519	0.0665461	-0.684262	0.827816	0.534725	-0.509658	0.0542064	-0.367273	-0.14779	0.402735	-0.559329	-0.410746	-0.670535	0.709107	0.284025	-0.797725	-0.261354	-0.229766	-0.394546	0.0431938	-0.75657	-0.316353	-0.955037	0.0883428	0.0308952
CD44	-3.37155	-3.90422	-2.90311	-2.52805	-2.99712	-1.9536	-3.40991	-0.623004	-3.16099	-3.14578	-3.83337	-2.531	-2.93943	-2.82745	-3.14867	-4.25513	-3.933	-3.94737	-1.08454	-2.47725	-2.75216	-0.195814	-4.35459	-1.51409	-3.10238	-0.526428	-1.27465	-1.14091	-2.57328	-2.60788	1.90196	-3.03642	-0.281723	-4.78653	-3.7683	-3.58699	2.72032	1.53681	1.34117	1.49988	-3.70659	-0.290724
CD46	-0.545832	-1.21462	0.821565	-0.275637	0.439195	-0.395236	-0.576749	-0.72087	0.0437347	-0.302223	0.637978	-0.412845	-0.749773	-0.407237	0.548579	-0.525396	-0.69165	-0.9723	-0.527166	-0.407882	-0.724611	0.188173	-0.677976	1.69281	-0.660545	-0.445018	-0.514652	-0.34347	-0.713469	-0.0390479	-0.14666	-1.21333	-0.66051	-0.552864	-0.600018	-0.737756	-0.15567	0.0591344	0.359497	0.3422	1.05	-0.655242
CD47	0.356036	-1.49676	-0.294304	-0.0773223	1.31285	0.0682085	0.73511	0.31678	-0.150465	-0.968579	-0.22842	0.625545	-1.19607	-0.850984	0.73666	-0.0817518	-0.497201	0.716583	-1.32673	-0.349329	-1.03339	-0.524563	-1.07378	-0.442577	-0.441416	0.553297	0.222001	-1.63321	-0.163718	1.62771	-0.747146	-0.515871	-0.61741	-1.31126	-1.12067	-0.664912	-1.00784	-0.621112	-0.65933	0.260686	-1.71845	-1.33509
CD58	-0.369654	-0.883616	-0.203229	-1.25332	-0.747183	-0.758769	-0.516879	-0.511308	-1.10364	-0.334319	0.231284	-1.48961	-0.186934	-1.39362	-0.953154	-1.60946	-0.594027	-0.424231	0.05837	-1.8	-0.673354	0.913526	-0.240813	-0.803532	-0.228627	-0.104418	0.115586	0.308462	0.293966	-0.592064	0.954276	-0.909151	-0.318203	0.762151	-0.486879	-0.701726	0.444463	1.02124	0.678458	1.0219	-0.280108	0.0700218
CD59	-0.46581	-0.889781	0.596384	-0.785504	-0.508472	0.400485	-0.542854	-1.13152	-0.494761	-0.283277	-0.350752	-0.294222	-0.781393	-0.609017	-0.108725	-1.23148	-1.36318	-1.4972	-0.083336	-0.385705	-1.93606	-0.172778	-0.130495	-3.08072	-0.933422	-1.36909	0.707923	-1.48148	-0.688235	-0.771288	2.18062	-1.43068	-0.665928	-0.377144	0.149655	-0.933386	1.72609	1.38498	-0.617307	0.729701	0.246831	-0.189284
CD63	-0.482877	-0.506172	0.50982	-0.69025	0.178212	-0.249074	-0.774109	0.0599194	0.530592	0.241086	0.0444759	-0.247355	-1.09555	-0.111336	-0.46993	0.243727	-0.187093	-1.11436	0.876548	-1.25667	-0.645923	0.867989	-0.94198	0.229582	1.4085	0.334657	-0.532134	-0.0788647	1.03807	0.14758	-0.376589	-0.452213	-1.1688	-1.02265	0.30372	0.851414	1.50019	0.323191	0.978318	1.0229	0.682453	0.0190969
CD81	-0.155289	-0.328164	-0.965973	-0.55444	0.0867181	0.319536	0.366691	-0.0601189	-0.503944	-0.984107	0.0764834	0.0453191	0.586532	-0.34292	-0.0658188	-0.522	0.431068	-0.397444	-0.256995	-0.45053	-0.939484	0.469137	0.554634	0.463891	-0.205556	-0.159801	-0.138642	-0.668753	-0.240463	0.202764	0.094085	-0.526469	-0.775267	-0.751659	-3.06166	-0.503951	1.08152	-0.063035	-0.237819	0.346714	0.0667349	0.786208
CDC123	-0.422043	-0.446996	-0.720468	0.020575	0.266906	0.0560628	-0.677831	-0.347027	-0.525002	-0.134022	-0.39751	-0.363805	-0.272153	-0.775164	-0.688706	-0.195226	0.0336149	0.156852	0.159831	-0.766755	0.524954	-0.265448	-0.403916	-0.0297876	-0.30858	-0.220671	0.424624	0.771875	-0.176194	-0.244112	0.269021	-0.0302183	-0.633117	0.641541	-0.217854	-0.452661	-0.280699	0.29849	1.04468	0.727558	0.600343	0.46399
CDC16	0.193747	0.282797	-0.371063	-0.104925	0.154903	-0.127625	0.0914934	0.306363	-0.211247	0.11508	0.0632582	0.122197	-0.0747074	-0.0357461	-0.166313	-0.0294334	0.19688	-0.0802927	-0.407819	-0.0190329	0.199908	-0.83283	0.039011	-0.33075	-0.112423	-0.441782	-0.0466243	0.013189	0.266578	0.0766902	-0.139437	0.0355912	0.046238	0.273277	0.40746	-0.273942	-0.537132	-0.0195563	-0.357178	-0.149913	-0.399008	0.210469
CDC20	-0.699687	0.466565	-0.851384	-0.616207	-0.996216	-0.01187	-0.220645	-0.642333	-0.624342	-0.561304	-0.376084	-0.456884	-0.107284	-0.707618	-0.65858	-0.0462408	-0.162319	0.635406	0.866374	-0.529122	0.697844	0.137286	-0.224369	-0.70538	0.278748	-0.147564	0.41161	-0.605254	-0.61876	-0.132826	0.863542	-0.246797	0.599302	-0.258828	-0.699838	0.150845	0.499321	-0.507548	1.35084	-0.336034	-0.774329	-0.203732
CDC23	-0.0375995	0.10616	-0.210561	-0.0363369	0.0932805	-0.0545165	0.173931	0.143472	-0.228722	0.0931014	0.175915	-0.197696	-0.0276562	0.0728961	-0.0413944	-0.243851	0.289161	-0.163664	-0.202407	-0.0897026	0.22946	-0.575541	0.0730902	-0.00327701	-0.141172	-0.506528	-0.109387	0.398926	0.165138	0.03011	-0.110433	0.0748596	-0.220971	0.327299	0.195834	-0.664015	-0.241937	-0.0720608	-0.280455	-0.20064	-0.117483	0.14468
CDC25C	-0.651212	0.470446	-1.17308	-0.19746	-0.201806	-0.274356	-0.0958211	0.405197	-0.579704	-0.141232	0.398076	-0.427914	-0.700266	-0.481206	-0.653363	-0.0391761	0.247792	-0.0560721	-0.369417	-0.478757	0.556857	0.671059	-0.724075	-0.0372384	0.658452	-0.166998	0.422789	-0.0746509	-0.290225	0.151045	-0.269612	0.386453	0.397582	-0.353055	-0.433531	-0.753181	0.840605	-0.591359	0.340904	0.00346263	-0.382585	-0.249745
CDC27	0.0280115	-0.133113	-0.599122	-0.18273	-0.00620352	-0.460669	-0.15025	0.188617	-0.533387	-0.239898	-0.213504	-0.148606	0.0730737	0.0113033	-0.27561	-0.526048	0.453168	0.161745	-0.349831	-0.165653	0.470865	-0.363868	-0.0269626	0.478734	-0.0854268	-0.133926	0.26589	0.255388	0.333573	0.331114	-0.0288578	0.106375	0.0592063	0.403189	-0.112048	-0.332533	0.142301	0.0547803	-0.0360638	0.0540047	0.0199609	0.204182
CDC34	0.541631	0.0482581	0.067318	0.454663	-0.0692157	0.292773	-0.32171	0.0370832	-0.17959	-0.0234781	0.103301	-0.389088	-0.0733274	-0.38299	-0.300837	-0.0409364	0.0198792	0.273726	-0.0606651	0.605751	-0.357447	-0.035204	-0.0263677	-0.0117808	0.212506	0.210556	0.682494	-0.318395	-0.809264	0.0382069	-0.363749	-0.204096	-0.0083761	-0.471253	-0.217535	-0.891564	0.146896	-0.647848	0.226921	-0.836923	0.413743	0.0910676
CDC37	-0.0355235	-0.102808	-0.533238	0.0317001	0.0753422	-0.205228	-0.0692637	-0.0805913	-0.2936	-0.0710533	-0.122383	0.256543	-0.359228	0.0231217	0.00732233	0.700111	0.242519	0.0115891	0.171788	0.0976224	-0.240605	0.555369	-0.38601	0.0705905	-0.09177	0.334272	0.152225	0.213081	-0.174288	-0.233352	-0.0289684	-0.053162	0.305815	-0.0646889	0.493679	-0.245495	0.248243	0.145269	0.322933	-0.0973449	-0.625986	0.177922
CDC37L1	-0.23404	0.432925	-1.18709	0.306429	-0.481876	-0.0507464	-0.111003	0.867205	-0.468016	0.0971114	0.683567	-0.832056	-0.651649	-0.500847	-0.671135	0.352585	-0.229471	0.310471	-0.122568	-0.375377	-0.811814	0.930443	-0.552174	0.144191	1.01451	0.480454	0.693313	0.0706284	0.0366482	-0.0568987	-0.0571211	-0.167961	0.443113	-0.286019	-0.619142	-0.35673	-0.777246	-0.367704	-0.581248	0.150855	-0.565482	-0.152379
CDC40	0.0688758	-0.285534	0.0212839	0.0228745	-0.153515	0.38064	-0.107709	-0.345513	-0.385755	0.346551	-0.343801	0.252592	0.0154953	0.12051	0.16004	0.352609	0.0648425	-0.538837	-0.525064	0.382402	0.212227	-0.216073	0.142399	0.384833	0.104815	-0.210301	0.31991	0.24128	-0.0753186	0.0837051	0.0193834	-0.192548	0.0400553	0.402881	-0.295412	0.194069	0.0549586	-0.179449	-0.587356	-0.486859	-0.219216	0.00313321
CDC42	0.356979	-0.30855	-0.255389	-0.132629	0.105233	0.096118	-0.089127	-0.264826	0.0770434	-0.508	0.0331251	-0.185626	0.169371	0.33105	0.0896185	-0.337028	-0.391725	-0.0956398	-0.548749	-0.259593	-0.891969	-0.0605518	0.272036	0.128028	-0.0787074	-0.00583785	-0.139156	0.0191592	0.236176	0.143257	-0.301329	-0.0339034	-0.073539	0.097783	-0.281853	-0.15473	0.158502	0.0851351	0.318348	0.580128	-0.385288	-0.12002
CDC42BPA	0.418118	-0.138668	-0.708061	-0.44289	0.245298	-0.0402368	0.0140616	-0.370763	0.559493	0.283404	-0.199142	-0.537805	-0.80144	-0.385925	0.181042	-0.157957	-0.393525	0.247798	-0.557535	0.127858	-0.293815	0.109659	-0.696338	-0.0878452	0.629675	-0.159532	-0.205728	-0.0309253	0.0465454	0.317131	-0.861059	0.119669	0.579824	0.153103	-0.142733	0.458187	-0.38157	-0.575806	-0.438217	0.64165	-0.298355	-0.110501
CDC42BPB	-0.170779	-0.0769453	-0.619188	0.294043	0.134349	-0.464048	0.485792	-0.0849667	-0.0590136	-0.21143	-0.485526	0.229633	-0.354608	0.21149	0.503668	0.0599809	-0.0840516	-0.41042	-0.530574	-0.166646	-0.596359	-0.184815	-0.300525	-2.11472	-1.02282	0.00704623	-0.372878	0.36049	0.900098	-0.318883	-0.028539	-0.3538	0.467705	-0.199254	-0.24413	-0.526563	0.656097	0.188121	-0.0858839	0.440821	-0.76093	0.0418001
CDC42BPG	-0.222314	-0.658812	0.30565	0.297657	0.789581	-0.00137865	0.0556484	1.0881	0.948808	0.251494	0.227916	0.259755	0.264197	-0.0283604	-0.69276	0.629618	-1.52455	0.524229	-0.940243	-0.0603874	-1.60351	-1.97511	0.211792	0.339167	-0.241076	-0.264409	0.294695	-1.10574	-1.12818	-0.185378	-0.258805	-0.701284	0.624076	-2.19339	-1.11601	0.0282118	-1.54247	-0.405465	-1.86975	-1.47374	0.340678	-1.09167
CDC42EP4	-0.76557	0.0410594	-0.920073	-0.311802	-1.51605	-0.448214	-1.02201	1.52363	-0.665369	0.644505	0.523514	-1.4939	-0.900345	-1.09216	-0.663569	0.7876	-0.372937	1.29937	0.951275	-0.597853	0.918758	-0.637138	-1.49619	-0.53872	1.15473	-0.212841	0.784079	-1.55686	-0.568281	0.0221015	1.03132	-0.864535	0.490474	-1.3363	-1.02018	0.366378	1.1687	-0.642639	-0.200928	0.203638	-0.193518	-0.243955
CDC45	-0.0856909	0.234439	-1.00149	0.100752	-0.0260866	-0.251767	0.171437	0.523652	-0.0838208	-0.185071	0.346437	0.685998	-0.229456	0.0600113	-0.204041	-0.207318	0.668261	0.145286	-0.803205	0.278391	-0.165462	-0.535985	0.133811	0.41488	-0.583884	0.0179984	0.530426	0.0660026	-0.105425	0.0313732	-0.14205	0.442026	-0.58824	0.00958151	-0.759839	-0.958744	-0.231496	-0.0874646	-0.238568	-0.637015	-1.18925	0.0778222
CDC5L	-0.171212	0.170916	-0.256737	0.174785	-0.768359	0.195328	-0.386031	0.158518	-0.228395	0.430497	0.222803	-0.0244685	-0.29763	-0.399992	-0.47877	0.480068	0.0962853	0.189918	0.0363478	0.028639	0.323285	0.229782	-0.444528	0.0175728	0.342688	-0.113325	0.222498	-0.340429	-0.341256	0.0982752	0.370276	0.166652	0.310385	-0.243869	-0.51678	0.315913	0.248463	-0.598346	-0.289625	-0.57328	0.269647	0.166966
CDC7	0.0406656	0.299104	-0.619578	0.239626	-0.65157	-0.0238258	-0.451121	0.0747027	-0.306695	0.12839	0.432824	0.359362	-0.333472	-0.66444	-0.201169	0.112972	0.259852	0.114693	0.463752	-0.0780242	0.730952	0.195817	-0.216695	0.585524	0.737486	0.272947	0.592553	0.0135687	-0.144218	0.110474	-0.0549677	-0.220476	0.545081	-0.0140094	-0.144913	0.0323327	-0.489992	-0.96216	-0.165013	-0.385243	-0.153421	-0.115551
CDC73	-0.0862933	0.0459677	-0.14956	-0.0144245	-0.526635	-0.0870665	-0.336145	-0.0530845	0.146491	-0.351522	-0.1462	-0.28171	-0.62549	-0.269841	-0.471796	0.295828	-0.0642367	0.283421	-0.167448	-0.108583	0.388086	0.51738	-0.578089	0.47139	-0.0193966	0.132283	0.3259	-0.165384	0.0801515	-0.00279863	0.140369	0.265598	-0.109463	0.308466	-0.28417	0.242606	0.150764	-0.146626	0.294481	-0.00877394	-0.0380172	0.185749
CDCA2	-0.640199	0.387391	-1.15307	-0.0708317	-1.61164	-0.843182	-0.699902	0.636877	-0.0263875	-0.222599	0.166136	-0.971416	-1.22085	-1.22243	-1.30729	0.47264	0.558059	0.820195	-0.869728	-0.673851	0.837336	0.415743	-1.57626	-0.522857	0.81641	0.430049	0.415755	-1.09381	-0.583293	0.657489	0.876868	0.845816	0.872988	-0.381715	-0.716177	-0.44821	-0.71209	-1.07735	0.0171595	-0.304853	-0.899531	0.27649
CDCA5	-0.551186	0.56002	-1.08145	0.0683909	-1.38268	-0.959557	-0.612549	0.83639	-0.642202	0.532736	0.515091	-0.87924	-1.09705	-1.09884	-1.36388	0.230523	0.514065	0.569293	0.0789683	-0.302319	0.34209	0.586779	-1.05723	0.196525	0.571648	-0.0252261	0.915549	-1.63255	-0.684746	0.407633	0.35833	0.269133	0.784343	-1.04208	-0.99076	0.030931	0.521285	-1.63531	-0.296278	-0.306298	-0.308031	0.231878
CDCA7L	0.614063	0.454272	-0.833162	0.75673	0.26987	0.623003	-0.409329	0.746509	0.319701	-0.0350505	0.35441	0.755035	0.236288	0.502177	-0.0548378	-2.44125	0.18684	0.402136	-2.01319	-1.60599	-0.619547	-1.2093	-0.00107003	-0.321149	-0.129406	-2.22608	0.38222	-0.830831	-0.887612	0.319847	-1.214	0.275138	-0.667738	-0.00122633	-1.21903	0.310577	-0.939526	-1.82163	-1.00997	-2.29773	-0.615787	-0.357419
CDCA8	-0.487807	0.17061	-0.869886	-0.0614768	-0.883931	-0.620205	-0.0750292	0.194681	-0.318239	0.30502	0.00376853	-0.0890987	-0.559895	-0.403684	-0.607729	1.51513	0.0799791	0.570272	0.635409	-0.0344857	0.708506	0.629678	-0.37235	-0.33823	0.265772	-0.0729018	0.849854	-1.05437	-0.549373	0.128891	-0.0522775	0.243985	0.618348	-0.413009	-0.661937	-0.00526458	0.0963682	-0.852067	0.223571	-0.677925	-0.723346	0.122705
CDH1	-0.611365	-1.61794	1.20674	-0.228155	-0.51871	0.470812	1.00611	-0.6086	0.601941	0.106571	-0.608181	-0.695292	1.01133	-0.344627	-0.202972	-0.0932793	-2.32687	-0.349716	0.181285	0.635973	-1.84812	-2.13584	0.753904	-0.682039	0.21621	-0.0913955	-0.25346	-2.08078	-1.62672	0.0657549	1.07267	-1.98725	-0.900798	-1.86451	-1.73609	1.03316	-1.30628	1.23387	-1.92779	-1.76141	0.653016	-2.53125
CDH2	0.960357	0.704859	0.361786	-0.598328	-1.22558	0.346045	-0.251151	-0.577103	0.434525	0.642388	0.594721	-0.378063	-1.02791	-0.477851	0.0986037	-1.58749	0.425482	-0.411309	0.255586	-0.404489	-1.33996	0.630625	-1.02525	-0.816686	0.167475	-0.221116	0.315127	-2.51498	0.0549697	-0.520737	-2.22532	0.323496	-0.278055	-1.89109	-0.33649	-0.32003	-0.66562	-2.51878	-1.84523	0.450233	-1.17085	0.425789
CDIPT	0.381906	-0.361626	0.670083	0.520963	0.980025	-0.505984	0.46763	0.078101	0.672245	-0.571138	0.116457	0.258711	0.215494	0.609375	0.584965	-0.94405	0.146344	-0.912486	0.406182	0.066816	-0.870754	-0.287842	0.18947	-0.480417	-0.457692	-0.139325	-0.0381567	-0.416613	0.224205	-0.23317	-0.406172	-0.565497	-0.290813	-0.0850955	-0.282904	-0.667971	0.238485	-0.449442	-1.02901	-0.507594	-0.634204	0.270421
CDK1	-0.188301	0.126082	-1.12709	-0.0580603	0.600667	0.0313986	-0.19475	0.116233	0.268939	0.285759	-0.19015	0.451341	-0.00729014	0.286005	0.172694	0.486102	-0.706223	0.014832	-0.395983	0.306081	0.154333	-0.206508	0.19651	-0.229039	-0.0995966	-0.237696	0.590912	0.820817	-0.0514898	0.333137	0.0126189	0.283837	0.0354849	0.0345968	-0.847639	-0.440963	-0.206156	-0.0712624	-0.0930051	-0.141388	-1.06449	0.0743075
[truncated: 5,629 more rows]
