# Supplementary material for: A chemical biology screen identifies a vulnerability of neuroendocrine cancer cells to SQLE inhibition
Source: Nat Commun. 2019 Jan 9;10:96. doi: 10.1038/s41467-018-07959-4 (PMC6327044; doi:10.1038/s41467-018-07959-4)
Supplement: Supplementary file 8 — Supplementary Data 5 [file 41467_2018_7959_MOESM8_ESM.xlsx]

## Sheet: Supplementary Table 5
ENTREZ ID	OFFICIAL_SYMBOL	DMSO.median_rpm_count	NB-598.median_rpm_count	median_log2_fold_change
2222	FDFT1	0.4795	76.805	8.9215
125206	SLC5A10	0.022	9.027	8.5205
158358	KIAA2026	0.0275	8.313	8.466
56901	NDUFA4L2	0.0615	20.427	8.4225
3396	ICT1	0.0275	15.0575	8.3275
64065	PERP	0.011	6.7355	8.2855
4121	MAN1A1	0.0165	5.873	8.2665
55191	NADSYN1	0.011	3.86	8.2045
189	AGXT	0.022	8.124	8.0905
5927	KDM5A	0.022	5.823	8.0585
1014	CDH16	0.045	9.3955	8.028
55781	RIOK2	0.022	8.389	8.006
7804	LRP8	0.022	11.5795	7.9895
1945	EFNA4	0.0665	11.9615	7.928
11122	PTPRT	0.0555	8.528	7.923
28	ABO	0.0335	5.8685	7.9045
57017	COQ9	0.0335	6.7265	7.8895
23583	SMUG1	0.033	8.695	7.884
158835	AWAT2	0.078	20.8855	7.8645
26509	MYOF	0.0445	20.418	7.8395
175	AGA	0.0275	8.906	7.7795
56666	PANX2	0.022	5.1945	7.773
5586	PKN2	0.0275	7.769	7.7715
4204	MECP2	0.0505	10.6175	7.755
200035	NUDT17	0.039	6.83	7.747
84545	MRPL43	0.0165	4.772	7.728
2145	EZH1	0.039	14.7965	7.7165
3750	KCND1	0.067	7.6205	7.7155
29994	BAZ2B	0.0275	8.124	7.7145
23460	ABCA6	0.0275	8.497	7.689
146212	KCTD19	0.028	7.3155	7.6845
1855	DVL1	0.0275	5.2795	7.6425
353	APRT	0.022	3.5815	7.6145
7094	TLN1	0.05	13.39	7.61
6768	ST14	0.0335	9.5125	7.6065
64087	MCCC2	0.0335	11.157	7.606
5305	PIP4K2A	0.022	4.979	7.5915
3938	LCT	0.0665	17.7175	7.5545
360200	TMPRSS9	0.011	5.4955	7.55
54658	UGT1A1	0.0615	13.206	7.528
4728	NDUFS8	0.022	4.799	7.459
23604	DAPK2	0.095	18.9885	7.456
4677	NARS	0.0275	7.9215	7.449
4915	NTRK2	0.022	6.4255	7.434
81544	GDPD5	0.022	2.889	7.4245
3778	KCNMA1	0.0275	7.4185	7.4225
54093	SETD4	0.0165	5.819	7.4205
23624	CBLC	0.033	5.9265	7.4085
225689	MAPK15	0.0505	6.947	7.3855
78988	MRPL57	0.011	2.714	7.36
164312	LRRN4	0.022	6.246	7.3465
25865	PRKD2	0.039	7.9625	7.346
55577	NAGK	0.0165	4.255	7.3285
114770	PGLYRP2	0.039	14.8955	7.3275
158056	MAMDC4	0.045	11.0715	7.317
5198	PFAS	0.022	4.8525	7.313
64403	CDH24	0.022	3.105	7.311
80142	PTGES2	0.0335	4.988	7.288
1355	COX15	0.0275	4.354	7.277
533	ATP6V0B	0.033	6.8435	7.269
65005	MRPL9	0.0725	8.596	7.267
1580	CYP4B1	0.033	4.1925	7.2535
145226	RDH12	0.0505	8.115	7.2455
51726	DNAJB11	0.0165	4.116	7.241
283554	GPR137C	0.039	5.235	7.233
779	CACNA1S	0.011	4.4485	7.232
25961	NUDT13	0.0165	5.509	7.2235
51540	SCLY	0.039	9.8945	7.208
28316	CDH20	0.033	4.161	7.194
8192	CLPP	0.0165	3.6125	7.16
57834	CYP4F11	0.039	7.751	7.159
9956	HS3ST2	0.039	7.9935	7.1465
79966	SCD5	0.0165	7.3015	7.108
81894	SLC25A28	0.0785	7.423	7.0925
6185	RPN2	0.0835	8.3445	7.028
1604	CD55	0.0835	18.1265	6.999
8844	KSR1	0.0275	4.727	6.99
283316	CD163L1	0.329	10.842	6.979
8516	ITGA8	0.05	5.567	6.9735
3612	IMPA1	0.022	5.2435	6.9665
55344	PLCXD1	0.0165	3.289	6.962
8444	DYRK3	0.0165	5.7915	6.959
81796	SLCO5A1	0.028	5.266	6.895
51073	MRPL4	0.0335	11.4315	6.8885
10131	TRAP1	0.022	9.436	6.874
983	CDK1	0.0275	6.4165	6.862
51218	GLRX5	0.0275	2.871	6.8495
6263	RYR3	0.011	2.211	6.844
635	BHMT	0.0335	6.1605	6.8325
284996	RNF149	0.0165	9.2295	6.813
2526	FUT4	0.039	4.835	6.7945
3897	L1CAM	0.0165	5.1895	6.7945
2986	GUCY2F	0.0275	4.026	6.7865
1468	SLC25A10	0.039	7.459	6.7805
23510	KCTD2	0.045	4.9605	6.769
6300	MAPK12	0.0275	9.5485	6.751
65217	PCDH15	0.0165	6.6905	6.7465
29028	ATAD2	0.033	12.213	6.725
3714	JAG2	0.022	2.7815	6.7185
9951	HS3ST4	0.022	4.1205	6.711
54910	SEMA4C	0.061	5.94	6.709
10285	SMNDC1	0.485	15.183	6.665
57828	CATSPERG	0.0275	4.2325	6.633
5226	PGD	0.0275	7.176	6.6325
6517	SLC2A4	0.0835	13.1925	6.6175
566	AZU1	0.0505	5.99	6.612
66005	CHID1	0.033	10.065	6.6095
80308	FLAD1	0.039	2.6915	6.594
5313	PKLR	0.033	5.3745	6.588
118487	CHCHD1	0.067	18.0045	6.578
9797	TATDN2	0.0275	5.356	6.5615
1000	CDH2	0.056	13.5565	6.5595
3747	KCNC2	0.0275	2.7185	6.5595
79444	BIRC7	0.0275	3.0735	6.553
338094	FAM151A	0.0505	9.0405	6.5505
39	ACAT2	4.5835	94.1765	6.5495
3678	ITGA5	0.022	5.302	6.5385
1105	CHD1	0.0665	10.699	6.489
27034	ACAD8	0.033	2.7725	6.4875
283377	SPRYD4	0.0445	8.308	6.4715
22872	SEC31A	0.022	10.335	6.466
10525	HYOU1	0.022	3.123	6.456
54102	CLIC6	0.022	2.521	6.4495
9215	LARGE	0.022	2.413	6.4445
6241	RRM2	0.245	11.485	6.442
460	ASTN1	0.0335	5.329	6.425
10134	BCAP31	0.836	6.749	6.3995
2671	GFER	0.05	4.934	6.398
2646	GCKR	0.039	12.577	6.39
92609	TIMM50	1.0095	15.035	6.3875
4585	MUC4	0.0275	5.8055	6.3825
4357	MPST	0.011	2.939	6.3745
1595	CYP51A1	1.1375	40.9525	6.3695
199857	ALG14	0.022	4.5745	6.3285
8871	SYNJ2	0.039	7.3555	6.3235
91461	PKDCC	0.0275	2.179	6.308
29925	GMPPB	0.0335	2.116	6.3055
92737	DNER	0.106	4.516	6.3035
3852	KRT5	0.022	3.914	6.296
340665	CYP26C1	0.022	3.1995	6.287
4893	NRAS	0.05	7.1845	6.286
6821	SUOX	0.0835	6.969	6.285
10423	CDIPT	0.0165	3.734	6.2825
8473	OGT	0.3235	3.114	6.271
221955	DAGLB	0.0505	5.504	6.2655
27124	INPP5J	0.022	3.945	6.244
1719	DHFR	0.039	7.711	6.234
5406	PNLIP	0.0505	8.1465	6.226
64386	MMP25	0.05	10.0335	6.2165
51310	SLC22A17	0.323	4.044	6.2065
200316	APOBEC3F	0.0275	2.1435	6.204
8877	SPHK1	0.022	5.343	6.1955
403284	OR6C68	0.022	11.8535	6.1825
58475	MS4A7	0.056	10.9865	6.175
1353	COX11	0.0165	4.17	6.163
10653	SPINT2	0.039	21.514	6.1565
4047	LSS	0.251	4.543	6.154
5753	PTK6	0.011	5.5495	6.153
3156	HMGCR	2.866	78.728	6.146
80221	ACSF2	0.0445	5.6705	6.1455
1813	DRD2	0.0445	8.5195	6.1425
2022	ENG	0.0335	4.4615	6.1335
51012	PRELID3B	1.1485	13.4125	6.125
6307	MSMO1	0.357	32.406	6.117
11006	LILRB4	0.033	8.317	6.0905
9913	SUPT7L	0.011	5.1175	6.0895
79868	ALG13	0.0725	13.251	6.0895
257397	TAB3	0.34	27.2705	6.083
10454	TAB1	0.067	3.4775	6.0815
1652	DDT	0.05	20.2335	6.0635
137964	GPAT4	0.0165	3.6305	6.0485
285521	COX18	0.028	9.014	6.026
28956	LAMTOR2	0.0835	11.9435	6.0255
51056	LAP3	1.3825	23.8955	6.0185
2569	GABRR1	1.433	10.9055	6.0095
8623	ASMTL	0.0275	3.4105	5.9945
8202	NCOA3	0.0555	5.9805	5.9825
57026	PDXP	0.368	8.214	5.982
81570	CLPB	0.0275	4.902	5.979
513	ATP5D	0.0275	15.722	5.969
2905	GRIN2C	0.0275	3.5635	5.9375
91807	MYLK3	0.2065	11.647	5.8955
9856	KIAA0319	0.039	9.8585	5.894
50614	GALNT9	0.039	4.466	5.89
773	CACNA1A	0.0165	4.848	5.8885
6723	SRM	0.0275	6.96	5.884
51642	MRPL48	0.0615	14.473	5.825
9238	TBRG4	1.026	11.575	5.7985
154043	CNKSR3	0.0725	14.8955	5.794
79813	EHMT1	0.0275	3.6305	5.7835
11176	BAZ2A	0.0165	4.269	5.772
51705	EMCN	2.442	20.7865	5.748
55168	MRPS18A	0.022	9.1755	5.7445
785	CACNB4	0.039	4.017	5.7285
5687	PSMA6	0.022	7.055	5.7185
84661	DPY30	0.039	10.982	5.686
254295	PHYHD1	0.546	7.94	5.662
23533	PIK3R5	0.022	5.7155	5.66
55687	TRMU	0.9815	12.5455	5.6575
80036	TRPM3	0.0725	2.7095	5.653
80829	ZFP91	0.329	11.611	5.637
79694	MANEA	1.154	23.779	5.631
3340	NDST1	0.853	9.436	5.626
8402	SLC25A11	0.5185	10.546	5.6215
9890	LPPR4	0.613	11.8445	5.615
8277	TKTL1	0.0275	12.4065	5.613
80739	C6orf25	0.184	6.6775	5.591
64981	MRPL34	1.751	17.3085	5.587
93058	COQ10A	0.0505	7.059	5.5865
65080	MRPL44	1.857	13.696	5.583
26229	B3GAT3	0.6355	3.954	5.5805
84881	RPUSD4	0.05	8.268	5.5775
245711	SPDYA	0.028	2.0085	5.568
4038	LRP4	0.022	9.881	5.5655
124454	EARS2	0.022	4.1655	5.5545
9329	GTF3C4	0.5185	6.0795	5.549
784	CACNB3	0.128	3.4505	5.547
327	APEH	0.0505	3.765	5.545
8751	ADAM15	0.1895	6.7625	5.5385
3786	KCNQ3	0.173	5.5085	5.537
6557	SLC12A1	0.022	3.9855	5.5325
91137	SLC25A46	0.067	2.1295	5.52
64969	MRPS5	0.078	19.11	5.517
65125	WNK1	0.6965	14.334	5.5115
260293	CYP4X1	0.039	6.9245	5.511
9955	HS3ST3A1	0.0275	2.723	5.509
3484	IGFBP1	0.011	2.584	5.5035
54549	SDK2	0.0165	2.143	5.4985
2131	EXT1	0.045	6.7355	5.489
57165	GJC2	0.033	3.3565	5.4885
84925	DIRC2	0.1675	8.097	5.482
4247	MGAT2	0.0335	8.9645	5.4775
7293	TNFRSF4	0.0275	8.5015	5.464
55130	ARMC4	0.753	5.693	5.454
253827	MSRB3	0.033	15.201	5.4465
1387	CREBBP	0.1115	5.864	5.4435
9123	SLC16A3	0.2395	9.373	5.41
1890	TYMP	1.0255	16.7645	5.408
10128	LRPPRC	0.011	1.9725	5.4075
54805	CNNM2	0.2395	5.3875	5.3825
2027	ENO3	0.0335	4.3135	5.379
3376	IARS	0.033	8.4205	5.3785
10825	NEU3	0.022	11	5.3705
343450	KCNT2	0.5405	14.6795	5.3665
54539	NDUFB11	0.033	8.771	5.356
9162	DGKI	0.0275	8.313	5.3535
57571	CARNS1	0.011	1.2175	5.3535
259230	SGMS1	5.453	30.8515	5.3505
22928	SEPHS2	0.0165	4.399	5.35
65980	BRD9	0.022	8.5285	5.35
51303	FKBP11	0.323	19.609	5.3445
51650	MRPS33	0.061	10.6265	5.337
5334	PLCL1	0.0165	1.3615	5.3105
118881	COMTD1	0.022	5.648	5.3085
137682	NDUFAF6	0.0445	14.2125	5.3085
54982	CLN6	1.0485	8.3395	5.2935
5434	POLR2E	0.033	2.3725	5.2865
9414	TJP2	0.251	4.588	5.273
145957	NRG4	0.6245	18.872	5.271
6871	TADA2A	0.0275	4.2595	5.254
31	ACACA	0.011	2.1615	5.217
4302	MLLT6	3.474	6.4795	5.212
256892	OR51F1	0.5355	9.4585	5.179
1135	CHRNA2	0.0275	4.6145	5.1775
11000	SLC27A3	0.1615	15.0975	5.172
10856	RUVBL2	0.011	3.033	5.1675
10733	PLK4	0.4405	16.8905	5.1625
54657	UGT1A4	2.654	10.6535	5.1505
116085	SLC22A12	0.022	2.8535	5.1495
6697	SPR	1.751	12.532	5.1485
4507	MTAP	3.6745	4.8395	5.136
9282	MED14	0.0555	2.4085	5.1345
5095	PCCA	1.065	15.6505	5.134
79633	FAT4	0.4405	13.1885	5.1195
201626	PDE12	0.0165	3.671	5.1155
23415	KCNH4	0.039	7.1175	5.103
399979	SNX19	3.7415	13.7185	5.102
6402	SELL	2.2745	13.5475	5.09
79587	CARS2	0.106	11.3415	5.089
766	CA7	2.1635	2.328	5.088
5067	CNTN3	0.4515	19.7755	5.082
1464	CSPG4	2.1635	8.942	5.0785
6319	SCD	0.0445	4.826	5.0715
5165	PDK3	2.353	17.578	5.067
768	CA9	0.1615	7.7735	5.0635
23107	MRPS27	7.438	14.3115	5.0615
80727	TTYH3	0.0165	2.2195	5.051
1017	CDK2	2.0075	5.873	5.0345
51651	PTRH2	0.362	7.095	5.0285
1850	DUSP8	0.05	25.895	5.0185
54516	MTRF1L	0.0505	6.039	5.0185
7455	ZAN	0.0275	3.1405	5.0075
5351	PLOD1	0.0615	9.58	5.002
1043	CD52	1.7675	21.5415	5.0015
23563	CHST5	2.7045	15.1335	4.986
56953	NT5M	0.0275	2.615	4.9825
54888	NSUN2	0.011	2.993	4.9785
5373	PMM2	0.0445	6.255	4.959
137872	ADHFE1	0.234	7.922	4.9555
7494	XBP1	2.9275	8.663	4.9545
5431	POLR2B	1.221	10.025	4.9445
5023	P2RX1	3.953	8.398	4.944
3419	IDH3A	0.033	5.882	4.9325
440044	SLC22A20	0.3345	6.03	4.909
4830	NME1	0.2455	4.7805	4.9055
23438	HARS2	0.5965	14.936	4.9045
2580	GAK	1.0815	6.475	4.898
6713	SQLE	0.725	20.7415	4.8895
126133	ALDH16A1	0.022	1.932	4.8885
79178	THTPA	0.4125	5.9895	4.8875
219968	OR5B21	0.011	3.8775	4.8785
339761	CYP27C1	0.011	1.366	4.8775
5099	PCDH7	0.591	5.756	4.876
84833	USMG5	3.2115	10.5325	4.8625
9590	AKAP12	2.4645	6.363	4.8605
10050	SLC17A4	1.1155	14.3785	4.858
2731	GLDC	3.34	16.688	4.842
55181	SMG8	0.0505	8.7035	4.827
282679	AQP11	3.4625	7.5935	4.8235
3654	IRAK1	0.39	5.4775	4.807
113655	MFSD3	1.405	9.3015	4.7965
6150	MRPL23	0.028	5.7065	4.7935
9037	SEMA5A	0.011	2.894	4.762
6572	SLC18A3	0.0275	8.614	4.756
51171	HSD17B14	0.0555	9.054	4.749
919	CD247	0.2955	7.854	4.745
79969	ATAT1	0.0725	9.2205	4.745
123283	TARSL2	0.095	12.3705	4.744
10978	CLP1	0.2625	6.6365	4.7435
4129	MAOB	0.3905	12.4155	4.7155
55331	ACER3	11.3185	8.1015	4.7025
3035	HARS	0.0275	2.97	4.6945
506	ATP5B	0.0165	1.9095	4.6855
5430	POLR2A	0.0275	5.145	4.6835
57348	TTYH1	0.011	5.796	4.6775
56923	NMUR2	0.457	2.4265	4.674
1503	CTPS1	0.0335	5.536	4.6735
1452	CSNK1A1	1.656	10.699	4.673
54948	MRPL16	0.0275	6.7715	4.6715
3735	KARS	0.6305	7.1085	4.6665
374875	HSD11B1L	0.0615	5.1675	4.6545
7401	CLRN1	0.39	7.149	4.654
2166	FAAH	0.0275	5.5135	4.648
9296	ATP6V1F	0.652	6.3625	4.641
25831	HECTD1	0.067	6.475	4.628
29074	MRPL18	0.078	25.3605	4.625
5066	PAM	0.2065	13.08	4.6195
2348	FOLR1	0.0275	9.4315	4.6185
7010	TEK	0.05	7.9175	4.6175
23621	BACE1	2.0965	4.916	4.6145
7083	TK1	3.4235	14.109	4.6115
439	ASNA1	1.182	12.734	4.5985
3691	ITGB4	0.2065	12.1185	4.596
27040	LAT	0.0275	6.5695	4.596
994	CDC25B	1.3435	6.767	4.587
7350	UCP1	0.0335	13.579	4.581
80207	OPA3	5.347	8.1685	4.58
79048	SECISBP2	0.6855	9.274	4.5795
23439	ATP1B4	1.037	13.6465	4.5755
116540	MRPL53	0.853	8.713	4.568
1944	EFNA3	0.2895	10.9725	4.566
84572	GNPTG	0.0165	1.0965	4.5615
115650	TNFRSF13C	0.0505	20.611	4.5595
818	CAMK2G	4.6445	23.024	4.555
79157	MFSD11	0.0275	9.4315	4.554
7855	FZD5	0.022	5.5	4.54
5156	PDGFRA	1.8845	12.851	4.53
57210	SLC45A4	0.223	4.5065	4.53
4921	DDR2	1.0535	10.3345	4.529
85455	DISP2	0.0505	6.749	4.529
4883	NPR3	2.983	3.6395	4.526
132884	EVC2	0.022	3.5315	4.5195
80309	SPHKAP	0.6915	8.4295	4.5145
50937	CDON	1.388	13.228	4.5035
5716	PSMD10	0.1005	6.704	4.5
6341	SCO1	5.319	14.1045	4.4975
9177	HTR3B	1.3715	7.3555	4.496
35	ACADS	0.0505	12.734	4.4945
6098	ROS1	5.559	19.0245	4.494
2475	MTOR	1.918	10.546	4.493
26002	MOXD1	3.602	14.1005	4.4925
124936	CYB5D2	0.022	5.3965	4.4905
122704	MRPL52	3.2955	12.231	4.485
56257	MEPCE	0.033	8.326	4.48
801	CALM1	4.299	15.9155	4.4775
5279	PIGC	0.9145	8.816	4.4725
23531	MMD	5.838	14.455	4.4715
91862	MARVELD3	0.011	2.278	4.47
5297	PI4KA	0.0275	7.1535	4.4665
131870	NUDT16	2.548	5.302	4.4615
54511	HMGCLL1	0.463	18.3015	4.4485
523	ATP6V1A	0.011	0.75	4.437
167359	NIM1K	1.076	13.4215	4.433
23396	PIP5K1C	1.6165	19.196	4.426
4685	NCAM2	2.682	15.4615	4.417
55283	MCOLN3	0.061	17.7175	4.411
129530	LYG1	0.0615	9.072	4.4065
1589	CYP21A2	0.5465	24.736	4.4025
23467	NPTXR	0.011	1.757	4.3935
84814	PPAPDC3	0.0445	0.692	4.3935
5570	PKIB	1.366	8.717	4.3905
25974	MMACHC	0.045	9.3415	4.3825
4719	NDUFS1	0.056	13.974	4.3765
4701	NDUFA7	1.115	8.425	4.374
5635	PRPSAP1	2.403	5.4595	4.3605
5859	QARS	0.022	5.99	4.3605
26054	SENP6	0.0165	8.227	4.3595
51266	CLEC1B	2.5315	6.008	4.352
210	ALAD	1.6505	17.183	4.349
7306	TYRP1	0.9425	14.3115	4.3455
28982	FLVCR1	2.855	14.491	4.3345
89872	AQP10	2.492	13.453	4.326
95	ACY1	0.3625	4.8525	4.32
57452	GALNT16	0.0165	0.6245	4.32
10452	TOMM40	0.033	7.0815	4.311
57185	NIPAL3	0.022	4.92	4.31
58488	PCTP	9.958	18.809	4.3055
1146	CHRNG	0.028	16.2615	4.297
201164	PLD6	3.3955	4.754	4.296
10588	MTHFS	0.323	18.769	4.2945
3336	HSPE1	0.0335	6.65	4.2885
1572	CYP2F1	2.1185	8.2185	4.286
8085	KMT2D	0.011	1.7795	4.2845
11165	NUDT3	0.3345	13.3185	4.2815
151	ADRA2B	0.011	1.7615	4.274
221914	GPC2	3.9475	12.7435	4.267
471	ATIC	0.2345	8.4295	4.2655
3033	HADH	2.3195	16.109	4.2635
496	ATP4B	0.045	10.389	4.2625
5631	PRPS1	0.535	10.106	4.2595
55714	TENM3	4.388	12.496	4.2505
5437	POLR2H	1.0535	4.835	4.244
57467	HHATL	0.039	1.2535	4.242
5291	PIK3CB	0.028	3.9855	4.235
8798	DYRK4	0.6855	3.204	4.232
55561	CDC42BPG	0.0615	5.5895	4.23
10252	SPRY1	0.4295	9.6875	4.2105
10411	RAPGEF3	0.3955	3.9855	4.2065
1573	CYP2J2	0.268	18.5215	4.2045
27349	MCAT	0.05	1.402	4.203
84964	ALKBH6	0.195	4.6285	4.203
8529	CYP4F2	0.803	5.7515	4.198
8428	STK24	4.7005	5.176	4.1955
290	ANPEP	0.0725	7.54	4.1945
80162	ATHL1	0.045	14.4595	4.1935
8985	PLOD3	0.0165	3.334	4.193
10847	SRCAP	0.022	3.6755	4.192
8802	SUCLG1	1.94	8.9465	4.1905
4486	MST1R	0.0275	3.4825	4.187
3902	LAG3	0.0335	7.158	4.1815
84706	GPT2	1.4605	9.71	4.1795
57505	AARS2	0.987	10.703	4.1715
162417	NAGS	0.2845	8.088	4.168
54831	BEST2	0.045	3.891	4.1675
140679	SLC32A1	0.05	15.48	4.1675
1327	COX4I1	0.033	7.095	4.1665
84433	CARD11	0.011	1.7885	4.166
23114	NFASC	2.18	15.089	4.1615
2563	GABRD	0.078	7.3425	4.1575
8382	NME5	7.789	12.195	4.1565
10935	PRDX3	0.022	3.572	4.153
140876	FAM65C	1.0645	3.514	4.143
201232	SLC16A13	0.0275	7.131	4.143
23205	ACSBG1	0.011	2.6915	4.136
5934	RBL2	2.5985	5.6885	4.1235
6331	SCN5A	0.0275	13.8085	4.121
993	CDC25A	1.6725	9.3645	4.1205
5591	PRKDC	0.011	0.971	4.1205
123263	MTFMT	3.083	6.331	4.0905
170384	FUT11	0.357	10.0025	4.09
26353	HSPB8	0.0615	12.1275	4.079
2561	GABRB2	0.0275	8.861	4.0715
673	BRAF	0.0615	14.981	4.0705
219	ALDH1B1	0.022	4.399	4.0675
51147	ING4	12.1885	8.3265	4.064
11222	MRPL3	5.102	23.761	4.049
5253	PHF2	0.0275	11.1345	4.048
3745	KCNB1	0.0165	0.5705	4.042
8608	RDH16	4.433	11.049	4.0405
9073	CLDN8	1.5665	11.1525	4.039
4217	MAP3K5	5.9215	19.816	4.028
10451	VAV3	1.823	6.2775	4.0255
4736	RPL10A	0.033	3.2485	4.023
5284	PIGR	3.011	5.841	4.023
169522	KCNV2	0.3735	3.689	4.02
5730	PTGDS	0.1505	2.795	4.0195
64132	XYLT2	0.1505	3.599	4.0095
8760	CDS2	4.1765	4.188	3.982
10673	TNFSF13B	0.0275	4.8845	3.9815
93100	NAPRT	1.533	7.976	3.9695
64131	XYLT1	1.706	11.921	3.9665
153090	DAB2IP	0.0275	8.2905	3.963
9356	SLC22A6	3.658	6.219	3.962
3812	KIR3DL2	0.0335	8.5465	3.9585
417	ART1	5.135	9.337	3.9565
5288	PIK3C2G	0.0335	8.434	3.955
8302	KLRC4	1.5445	6.7445	3.954
8659	ALDH4A1	12.807	4.417	3.953
9498	SLC4A8	3.3735	4.1925	3.9485
3482	IGF2R	2.604	9.8135	3.942
57709	SLC7A14	0.0165	4.884	3.9315
8510	MMP23B	3.903	10.2135	3.925
23491	CES3	0.067	4.336	3.925
3821	KLRC1	5.23	5.5	3.9245
640	BLK	0.747	10.964	3.9205
473	RERE	0.8865	2.332	3.918
54567	DLL4	9.445	29.5125	3.918
283576	ZDHHC22	1.5665	6.066	3.9165
3718	JAK3	3.9755	7.8545	3.9155
133482	SLCO6A1	1.3435	12.0645	3.915
9370	ADIPOQ	0.429	13.04	3.909
7272	TTK	11.118	14.0105	3.907
256356	GK5	1.143	9.333	3.906
9843	HEPH	3.0385	17.133	3.905
1537	CYC1	1.8955	15.781	3.8905
131890	GRK7	5.7935	13.354	3.888
171586	ABHD3	0.312	16.019	3.887
2582	GALE	0.903	3.379	3.885
120892	LRRK2	1.0315	4.5965	3.8825
3832	KIF11	0.0165	3.792	3.882
170712	COX7B2	0.675	11.9435	3.881
8924	HERC2	0.0335	9.611	3.8785
65078	RTN4R	0.011	4.053	3.8775
341276	OR10A2	1.422	4.0305	3.877
4089	SMAD4	1.483	4.6595	3.8755
10783	NEK6	15.2775	13.4755	3.874
23495	TNFRSF13B	8.3525	13.6915	3.8695
80339	PNPLA3	0.329	12.9275	3.868
10309	CCNO	0.842	12.1235	3.867
9070	ASH2L	1.355	6.7175	3.8645
3754	KCNF1	2.977	9.863	3.864
54953	C1orf27	0.5745	9.481	3.8625
5223	PGAM1	0.2565	5.738	3.861
57143	ADCK1	0.4625	7.702	3.858
415116	PIM3	0.6245	2.4535	3.852
4552	MTRR	1.2155	9.661	3.8485
341152	OR2AT4	0.4465	4.044	3.845
9146	HGS	0.022	6.578	3.8435
27232	GNMT	0.0505	13.9025	3.841
112483	SAT2	0.8305	6.6455	3.835
2566	GABRG2	0.0335	11.2465	3.8295
57521	RPTOR	0.0165	1.932	3.829
56267	CCBL2	0.3235	9.755	3.8235
8805	TRIM24	1.7675	9.562	3.8175
6512	SLC1A7	1.9515	7.0545	3.8115
115701	ALPK2	0.7025	3.424	3.8085
3765	KCNJ9	0.056	5.1805	3.808
51611	DPH5	8.1465	19.218	3.8065
23786	BCL2L13	3.245	7.0365	3.796
112858	TP53RK	0.0835	7.495	3.794
51599	LSR	0.307	11.4175	3.7935
9943	OXSR1	0.0835	16.877	3.7895
55630	SLC39A4	0.0335	8.0385	3.787
183	AGT	0.045	6.4705	3.786
10474	TADA3	6.34	5.6795	3.786
399818	METTL10	2.799	12.8915	3.786
6845	VAMP7	0.1115	7.185	3.781
7226	TRPM2	0.0335	8.3665	3.7795
728294	D2HGDH	11.079	16.868	3.773
1087	CEACAM7	2.314	15.6365	3.768
2006	ELN	2.3525	8.8785	3.7625
146223	CMTM4	5.074	8.331	3.7625
285242	HTR3E	3.546	16.8545	3.761
116328	C8orf34	1.132	10.249	3.757
11253	MAN1B1	1.9905	4.9295	3.7555
54578	UGT1A6	0.931	5.9535	3.753
60487	TRMT11	6.2225	6.8975	3.7495
8638	OASL	0.011	5.064	3.7485
4668	NAGA	1.366	22.768	3.7455
80204	FBXO11	2.498	10.7795	3.7435
151056	PLB1	0.3565	12.3795	3.743
1760	DMPK	1.9905	14.5675	3.7405
9767	JADE3	0.056	12.6085	3.738
119032	BORCS7	1.165	1.2535	3.738
113791	PIK3IP1	9.1445	10.2585	3.731
8604	SLC25A12	0.223	4.4035	3.7255
10461	MERTK	0.0335	3.0465	3.719
4325	MMP16	0.686	3.2755	3.7085
1145	CHRNE	1.539	13.2645	3.7045
57657	HCN3	0.05	5.4505	3.703
10606	PAICS	1.2265	22.916	3.6985
65018	PINK1	2.9775	6.6685	3.6985
83416	FCRL5	0.095	6.102	3.6985
23780	APOL2	1.8955	6.83	3.6975
29954	POMT2	0.0505	9.4855	3.6975
403277	OR5K3	13.917	15.5335	3.695
26251	KCNG2	2.28	5.5895	3.6895
94097	SFXN5	6.395	5.94	3.686
26151	NAT9	11.263	27.648	3.6805
84166	NLRC5	0.022	6.169	3.6805
8325	FZD8	0.0275	7.005	3.678
113189	CHST14	0.045	4.255	3.6775
6916	TBXAS1	0.022	2.503	3.6605
83875	BCO2	2.9275	12.0605	3.66
1158	CKM	3.914	10.9415	3.6555
55173	MRPS10	0.0335	3.9315	3.6515
4528	MTIF2	0.3955	11.4315	3.6505
5564	PRKAB1	0.719	4.624	3.648
8915	BCL10	6.8415	16.342	3.646
6510	SLC1A5	0.022	7.8365	3.6405
890	CCNA2	0.039	6.1245	3.6385
84836	ABHD14B	2.6595	6.0075	3.6295
5649	RELN	1.589	6.4705	3.625
150372	NFAM1	1.0985	12.977	3.619
9512	PMPCB	0.0165	3.348	3.6165
5294	PIK3CG	4.488	16.019	3.616
23768	FLRT2	0.022	1.7705	3.612
11140	CDC37	0.0165	2.876	3.6115
54496	PRMT7	1.7005	12.33	3.611
2058	EPRS	1.054	17.196	3.6105
253558	LCLAT1	0.329	9.3015	3.6075
51031	GLOD4	1.26	5.491	3.602
3749	KCNC4	0.039	9.373	3.601
1263	PLK3	0.0275	5.9585	3.599
56951	C5orf15	17.1175	10.5235	3.5955
3706	ITPKA	0.0335	8.5195	3.593
144233	BCDIN3D	0.0275	4.8485	3.5895
146760	RTN4RL1	1.7175	13.143	3.5895
55037	PTCD3	0.022	4.0395	3.585
2559	GABRA6	0.0665	12.9545	3.581
171023	ASXL1	1.2325	4.39	3.5795
8718	TNFRSF25	2.5645	24.565	3.579
56603	CYP26B1	0.357	8.106	3.5745
115294	PCMTD1	1.1485	5.4725	3.573
8703	B4GALT3	0.022	5.841	3.57
4153	MBL2	7.07	8.4165	3.5675
83953	FCAMR	17.385	7.6255	3.5665
8440	NCK2	4.5335	7.5625	3.56
3752	KCND3	0.039	3.9585	3.558
4359	MPZ	0.3905	3.06	3.548
26038	CHD5	2.821	5.0015	3.547
51547	SIRT7	0.022	3.3025	3.546
57555	NLGN2	1.0485	8.515	3.543
366	AQP9	3.8085	7.266	3.5405
25788	RAD54B	7.7	11.9345	3.5395
23315	SLC9A8	0.039	9.2065	3.538
55190	NUDT11	0.2285	6.201	3.5365
79400	NOX5	1.823	3.8645	3.535
84769	MPV17L2	5.8045	10.42	3.535
1551	CYP3A7	1.2545	9.2065	3.533
4232	MEST	0.507	5.814	3.5305
29104	N6AMT1	0.4405	11.566	3.5275
4045	LSAMP	0.0165	2.462	3.5155
9132	KCNQ4	0.0275	6.448	3.513
653437	AQP12B	0.357	19.3395	3.5095
84656	GLYR1	3.557	9.9395	3.509
93107	KCNG4	1.137	12.3075	3.507
89782	LMLN	0.011	17.223	3.5035
3421	IDH3G	2.1295	11.988	3.496
5289	PIK3C3	1.8625	18.7195	3.4885
283985	FADS6	0.569	9.418	3.485
84867	PTPN5	0.669	3.433	3.482
23171	GPD1L	0.0335	2.889	3.4705
8514	KCNAB2	5.949	3.4375	3.466
9331	B4GALT6	1.751	25.868	3.466
54821	ERCC6L	3.2395	14.3695	3.466
3809	KIR2DS4	0.9705	11.045	3.4655
5621	PRNP	5.046	10.7795	3.4625
11126	CD160	4.0815	21.2265	3.462
79707	NOL9	2.42	2.9025	3.4615
56954	NIT2	1.7845	9.427	3.4605
55002	TMCO3	0.1	15.0615	3.456
3645	INSRR	0.022	1.3615	3.4535
55033	FKBP14	2.8215	8.7355	3.4465
144193	AMDHD1	0.022	5.3295	3.4465
92359	CRB3	2.6765	18.688	3.446
149420	PDIK1L	9.6855	23.204	3.4455
4125	MAN2B1	2.169	12.586	3.4375
4233	MET	0.039	5.927	3.4315
7416	VDAC1	3.9255	23.5455	3.431
4723	NDUFV1	2.877	10.519	3.429
55243	KIRREL	0.0275	4.4305	3.428
8745	ADAM23	1.4215	7.5485	3.4235
1117	CHI3L2	2.141	4.147	3.423
79723	SUV39H2	0.0165	6.942	3.4225
6329	SCN4A	3.0335	9.378	3.4195
874	CBR3	3.7245	14.6345	3.415
1621	DBH	0.0615	7.0365	3.4135
2643	GCH1	0.9145	8.4835	3.411
5127	CDK16	0.3405	9.665	3.4095
170394	PWWP2B	0.039	8.9195	3.4025
11051	NUDT21	0.3905	6.34	3.398
56301	SLC7A10	0.011	1.4875	3.393
9080	CLDN9	6.44	7.715	3.3885
23166	STAB1	1.6505	12.1095	3.3865
6833	ABCC8	0.0165	4.0575	3.386
390916	NUDT19	0.039	3.752	3.386
4843	NOS2	0.0555	5.828	3.383
10715	CERS1	0.0335	2.368	3.3805
3803	KIR2DL2	1.879	19.384	3.378
10873	ME3	0.29	11.7005	3.3775
284348	LYPD5	1.8175	9.0315	3.377
92335	STRADA	6.568	6.659	3.3735
7016	TESK1	2.7265	7.904	3.369
91768	CABLES1	0.022	1.5995	3.3615
27069	GHITM	0.1895	19.2855	3.361
28514	DLL1	0.4795	13.9385	3.3585
64847	SPATA20	5.3865	9.5215	3.3525
20	ABCA2	4.427	16.8365	3.351
26275	HIBCH	3.1165	14.388	3.3485
6240	RRM1	0.0165	1.6535	3.347
51380	CSAD	0.039	10.2495	3.3445
139728	PNCK	0.022	3.1095	3.343
156	ADRBK1	1.26	15.92	3.338
5062	PAK2	1.762	10.793	3.3345
154064	RAET1L	4.4215	23.1855	3.3295
8631	SKAP1	0.3955	2.8845	3.3235
8312	AXIN1	3.351	1.5685	3.323
3615	IMPDH2	0.022	2.732	3.3215
10667	FARS2	0.0335	4.156	3.3215
84912	SLC35B4	1.3105	6.9785	3.312
26648	OR7E24	7.8175	20.49	3.3105
7316	UBC	8.0175	12.1055	3.308
283219	KCTD21	0.379	7.2655	3.301
4191	MDH2	0.4235	3.95	3.3005
51069	MRPL2	1.656	6.511	3.295
23043	TNIK	0.424	10.1055	3.2945
6948	TCN2	0.312	3.213	3.294
4216	MAP3K4	1.5945	14.3745	3.2905
51533	PHF7	1.221	10.326	3.2865
150274	HSCB	0.641	5.41	3.2815
3611	ILK	0.29	10.69	3.2805
253012	HEPACAM2	0.5575	11.175	3.277
26091	HERC4	0.011	2.57	3.271
55034	MOCOS	0.0335	3.4775	3.269
79829	NAA40	0.6075	16.5625	3.267
6440	SFTPC	0.173	6.2145	3.2665
5801	PTPRR	2.509	10.6625	3.263
57661	PHRF1	0.0275	5.6125	3.2585
51102	MECR	3.0165	11.229	3.2555
219771	CCNY	2.916	3.424	3.255
5566	PRKACA	3.7135	19.047	3.252
149685	ADIG	3.63	6.6905	3.2515
1562	CYP2C18	3.2115	14.1275	3.242
3681	ITGAD	0.0165	5.6615	3.2355
2181	ACSL3	1.1375	3.132	3.234
9588	PRDX6	11.904	7.9805	3.228
10641	NPRL2	0.022	1.694	3.2225
28968	SLC6A16	0.5855	4.062	3.22
58478	ENOPH1	2.5815	7.4055	3.22
159	ADSS	0.1675	4.026	3.216
5573	PRKAR1A	1.9345	6.9825	3.213
51477	ISYNA1	1.4775	4.6865	3.213
57047	PLSCR2	0.0165	2.368	3.21
57136	APMAP	3.6405	9.6785	3.209
254552	NUDT8	1.762	4.246	3.2075
51006	SLC35C2	0.814	13.8755	3.206
10256	CNKSR1	11.7315	8.78	3.199
79142	PHF23	3.6295	7.9035	3.1955
57685	CACHD1	5.414	6.376	3.192
84311	MRPL45	4.9065	55.92	3.1895
64115	C10orf54	0.011	1.15	3.1885
415	ARSE	2.0685	3.7745	3.188
361	AQP4	4.054	13.997	3.187
7389	UROD	0.892	17.0345	3.184
124599	CD300LB	0.022	4.143	3.183
5803	PTPRZ1	1.851	6.493	3.1805
85365	ALG2	0.0165	2.615	3.1775
22845	DOLK	0.022	2.7815	3.1735
90226	UCN2	0.541	5.7965	3.1655
1025	CDK9	0.022	4.8525	3.163
9031	BAZ1B	2.3195	4.004	3.1625
1856	DVL2	0.022	6.929	3.1555
9389	SLC22A14	0.3175	5.855	3.1555
1187	CLCNKA	7.081	12.3565	3.152
391059	FRRS1	0.736	12.9225	3.15
51635	DHRS7	1.628	5.0775	3.1435
7781	SLC30A3	2.286	12.914	3.1375
1954	MEGF8	4.7285	5.8325	3.1355
3710	ITPR3	0.0275	2.494	3.134
10157	AASS	1.8235	20.629	3.133
5871	MAP4K2	0.842	7.1445	3.131
5743	PTGS2	7.0475	4.3315	3.13
339221	ENPP7	2.782	3.168	3.128
6208	RPS14	0.7525	22.543	3.125
54998	AURKAIP1	0.6525	7.0725	3.1225
79672	FN3KRP	2.7095	18.9885	3.121
10432	RBM14	0.736	6.695	3.119
284723	SLC25A34	1.8625	9.836	3.119
515	ATP5F1	4.851	7.585	3.116
140885	SIRPA	0.491	13.2195	3.111
5977	DPF2	0.0165	2.022	3.1095
85476	GFM1	0.619	1.968	3.1055
1609	DGKQ	8.0625	6.43	3.105
168002	DACT2	3.524	13.0305	3.1045
90423	ATP6V1E2	1.8735	6.695	3.101
55276	PGM2	5.8435	19.6495	3.1005
51755	CDK12	0.011	1.694	3.0985
5337	PLD1	1.9065	7.423	3.0965
6677	SPAM1	1.3825	9.4135	3.0935
55621	TRMT1	2.9385	28.187	3.088
51550	CINP	0.3795	3.626	3.086
4070	TACSTD2	0.0165	4.246	3.084
280	AMY2B	1.0645	4.462	3.0765
644	BLVRA	2.8545	24.6235	3.0755
3736	KCNA1	0.028	4.92	3.075
84844	PHF5A	0.524	4.7675	3.075
9448	MAP4K4	0.859	6.6095	3.074
152789	JAKMIP1	0.697	8.0385	3.068
84812	PLCD4	0.0165	0.261	3.0665
255324	EPGN	3.3455	19.3035	3.0635
610	HCN2	0.3405	8.1285	3.0625
30968	STOML2	6.6745	21.739	3.0595
84033	OBSCN	0.011	0.962	3.0595
672	BRCA1	0.011	4.26	3.0455
1196	CLK2	1.689	5.5945	3.044
4683	NBN	0.719	6.713	3.043
8794	TNFRSF10C	2.269	9.171	3.042
78991	PCYOX1L	13.014	11.4265	3.0375
246	ALOX15	4.7895	3.819	3.036
26032	SUSD5	2.9105	6.942	3.0305
64975	MRPL41	1.422	13.3365	3.0255
5933	RBL1	0.0335	10.362	3.025
11021	RAB35	3.4345	21.3345	3.0235
124637	CYB5D1	0.959	10.519	3.023
5147	PDE6D	13.287	17.3395	3.0155
54148	MRPL39	2.3865	9.8405	3.0145
57369	GJD2	0.0445	2.449	3.0105
60489	APOBEC3G	4.667	5.7065	3.0035
6539	SLC6A12	1.522	15.5155	3.0005
3547	IGSF1	0.0725	7.706	2.996
4855	NOTCH4	0.0445	5.0285	2.996
223	ALDH9A1	3.8805	7.5845	2.9935
79770	TXNDC15	0.067	14.7785	2.9925
84678	KDM2B	0.028	2.984	2.9825
4012	LNPEP	7.689	10.703	2.979
25994	HIGD1A	3.8085	17.7085	2.9755
54529	ASNSD1	0.6025	9.2965	2.9755
57551	TAOK1	1.561	14.1275	2.9715
1733	DIO1	0.8755	9.5125	2.968
4914	NTRK1	3.4845	7.603	2.9655
347731	LRRTM3	1.0985	13.601	2.9655
84300	UQCC2	2.5925	13.817	2.9635
2746	GLUD1	1.054	10.0605	2.963
1030	CDKN2B	4.3155	10.128	2.955
285671	RNF180	10.332	7.94	2.953
368	ABCC6	1.104	5.527	2.9505
3177	SLC29A2	0.0165	4.965	2.9485
642968	FAM163B	0.8305	8.8695	2.9475
929	CD14	2.8885	16.306	2.9455
4853	NOTCH2	0.028	2.4485	2.944
4684	NCAM1	2.632	13.408	2.9435
50515	CHST11	0.022	4.3315	2.942
389400	GFRAL	6.384	20.773	2.9395
10614	HEXIM1	0.0165	4.39	2.9385
55558	PLXNA3	7.672	12.8465	2.9355
170850	KCNG3	0.033	7.634	2.935
5213	PFKM	0.039	10.3755	2.933
5333	PLCD1	3.2955	7.836	2.9325
59353	TMEM35	2.297	14.6755	2.932
57506	MAVS	6.0665	12.797	2.931
1789	DNMT3B	1.299	10.519	2.9295
140687	GCNT7	2.4925	20.018	2.9285
65263	PYCRL	3.602	9.4045	2.926
9884	LRRC37A	4.399	8.169	2.9225
79895	ATP8B4	1.779	16.2525	2.9205
1398	CRK	5.1185	2.961	2.919
57198	ATP8B2	4.918	16.3195	2.9175
64780	MICAL1	6.284	6.785	2.9175
250	ALPP	5.676	5.3425	2.917
5609	MAP2K7	4.36	15.111	2.9155
57113	TRPC7	1.388	7.3375	2.9135
22843	PPM1E	2.7935	3.0375	2.91
7358	UGDH	3.591	13.417	2.909
57404	CYP20A1	0.9755	22.723	2.9065
727936	GXYLT2	4.0035	11.804	2.9055
54737	MPHOSPH8	2.6705	2.8445	2.902
51738	GHRL	5.2355	16.158	2.901
219402	MTIF3	4.8175	12.8555	2.8975
28996	HIPK2	2.18	11.979	2.8965
123904	NRN1L	3.5575	21.7345	2.896
26973	CHORDC1	5.3475	6.8075	2.8925
142	PARP1	1.416	3.2035	2.89
55508	SLC35E3	0.775	4.035	2.89
10518	CIB2	0.4015	9.7105	2.8845
54896	PQLC2	4.36	3.1945	2.8845
4185	ADAM11	0.301	6.5245	2.8715
4141	MARS	0.2285	7.693	2.8705
1016	CDH18	3.039	13.152	2.8695
4705	NDUFA10	5.9325	16.041	2.8665
93650	ACPT	3.284	5.9265	2.8635
1019	CDK4	1.3215	6.403	2.8615
8826	IQGAP1	2.464	15.43	2.851
2350	FOLR2	2.9325	15.583	2.85
129607	CMPK2	0.0165	6.8165	2.85
6483	ST3GAL2	0.106	2.0355	2.849
10924	SMPDL3A	1.0425	8.443	2.839
79814	AGMAT	2.6875	21.6625	2.838
92126	DSEL	0.8305	7.4365	2.8375
126520	PLK5	6.869	5.4995	2.837
375775	PNPLA7	0.764	7.8815	2.832
54946	SLC41A3	0.4515	6.1195	2.8305
57468	SLC12A5	2.598	6.457	2.8295
2766	GMPR	3.5625	9.589	2.829
87178	PNPT1	1.048	12.7795	2.826
55879	GABRQ	2.916	21.901	2.825
5150	PDE7A	2.905	16.0685	2.8215
3038	HAS3	3.713	2.5165	2.817
3787	KCNS1	5.3805	6.888	2.817
1178	CLC	3.8085	20.135	2.8155
2674	GFRA1	6.6295	13.723	2.8155
51020	HDDC2	1.366	10.1415	2.8155
55800	SCN3B	6.206	5.5	2.813
150084	IGSF5	0.34	7.1535	2.8095
284129	SLC26A11	0.9145	8.0165	2.806
9056	SLC7A7	1.8955	5.9045	2.8015
9020	MAP3K14	0.0445	6.421	2.7975
80122	MAP3K19	4.137	9.207	2.7935
57553	MICAL3	1.059	5.3695	2.7925
8740	TNFSF14	6.6965	18.3735	2.79
153768	PRELID2	0.067	14.136	2.79
27173	SLC39A1	2.6705	19.371	2.789
119559	SFXN4	9.328	25.6795	2.7865
51295	ECSIT	9.7465	7.6885	2.7855
9963	SLC23A1	3.0665	0.993	2.785
7167	TPI1	0.92	12.631	2.783
81575	APOLD1	2.5425	9.041	2.779
10206	TRIM13	1.2545	13.08	2.7725
54014	BRWD1	5.9995	22.88	2.7685
79595	SAP130	0.0335	4.5835	2.7665
79815	NIPAL2	3.2785	12.303	2.765
11113	CIT	0.011	1.8285	2.7565
79646	PANK3	3.6745	6.5695	2.754
7481	WNT11	0.011	2.5615	2.7535
2730	GCLM	0.033	15.291	2.753
55512	SMPD3	1.026	8.0565	2.753
348980	HCN1	12.501	21.887	2.7475
28998	MRPL13	2.052	19.0115	2.747
27304	MOCS3	0.0445	4.309	2.7445
1638	DCT	1.9515	12.833	2.7425
4350	MPG	1.193	10.384	2.74
2023	ENO1	3.58	6.691	2.735
29071	C1GALT1C1	3.942	19.798	2.7345
701	BUB1B	0.0165	3.433	2.7325
10400	PEMT	0.011	1.2535	2.7325
51559	NT5DC3	3.7415	25.7875	2.732
55636	CHD7	6.2	35.156	2.7315
113675	SDSL	5.0965	10.3935	2.73
55300	PI4K2B	1.7785	3.8105	2.7235
59344	ALOXE3	2.7825	6.9285	2.7195
150	ADRA2A	0.0165	1.2315	2.718
10678	B3GNT2	3.596	18.6835	2.715
498	ATP5A1	0.5685	4.089	2.7105
50801	KCNK4	0.0445	4.6595	2.707
200315	APOBEC3A	4.611	14.909	2.7065
401994	OR14I1	4.8455	10.7615	2.7055
1200	TPP1	1.21	7.4185	2.7035
3738	KCNA3	0.513	8.8475	2.697
284098	PIGW	0.0725	3.9045	2.697
28962	OSTM1	8.035	16.666	2.696
6596	HLTF	16.872	11.723	2.695
284004	HEXDC	4.7115	11.283	2.6925
9390	SLC22A13	1.4835	6.7625	2.6915
6376	CX3CL1	12.5065	35.6145	2.685
7328	UBE2H	1.734	13.2555	2.685
5727	PTCH1	0.8975	4.143	2.681
394263	MUC21	0.6075	7.45	2.6805
8633	UNC5C	1.3715	1.8915	2.679
79810	PTCD2	2.4035	5.666	2.6785
4953	ODC1	1.037	13.7275	2.6775
55757	UGGT2	6.9975	14.338	2.677
9900	SV2A	0.781	6.565	2.6765
51312	SLC25A37	3.4065	26.7175	2.675
10566	AKAP3	1.656	16.747	2.674
57549	IGSF9	0.998	6.0885	2.6715
132724	TMPRSS11B	9.384	20.4265	2.671
492	ATP2B3	6.094	5.127	2.67
83857	TMTC1	3.635	17.3625	2.6645
2678	GGT1	1.8845	3.523	2.6625
143	PARP4	0.747	4.9965	2.658
1195	CLK1	6.44	7.8275	2.658
8778	SIGLEC5	4.4325	11.44	2.658
79611	ACSS3	6.044	24.848	2.655
8140	SLC7A5	0.0445	2.597	2.6515
9682	KDM4A	1.316	4.8935	2.651
86	ACTL6A	4.271	26.807	2.65
51115	RMDN1	3.1445	19.7215	2.649
10861	SLC26A1	3.435	14.446	2.646
10130	PDIA6	2.938	12.1365	2.645
11108	PRDM4	0.3735	8.2675	2.6435
64745	METTL17	1.232	3.972	2.6435
84879	MFSD2A	3.719	5.976	2.641
1116	CHI3L1	0.0165	6.214	2.64
3034	HAL	1.5835	4.7405	2.64
221223	CES5A	4.5945	6.4925	2.6365
28957	MRPS28	3.1615	3.7025	2.6325
4063	LY9	0.6245	7.046	2.6295
7204	TRIO	0.0335	6.1515	2.6285
51191	HERC5	2.1915	5.7785	2.6265
197258	FUK	0.0335	3.06	2.622
374291	NDUFS7	5.704	9.135	2.622
2882	GPX7	4.65	10.2315	2.618
915	CD3D	2.0795	7.1715	2.614
27249	MMADHC	8.2965	32.7295	2.614
2247	FGF2	3.552	9.589	2.6125
133121	ENPP6	6.3565	10.5325	2.6105
157855	KCNU1	8.503	12.923	2.6085
57048	PLSCR3	9.8965	20.6605	2.608
23492	CBX7	0.0335	9.998	2.6055
54991	C1orf159	3.089	7.248	2.6055
56910	STARD7	3.9755	12.689	2.605
83860	TAF3	1.556	6.7085	2.6045
27247	NFU1	0.0165	7.234	2.604
10524	KAT5	0.028	1.6175	2.6025
51374	ATRAID	2.3365	14.2125	2.6025
10536	P3H3	3.379	6.1605	2.6005
1740	DLG2	0.033	4.345	2.5985
9551	ATP5J2	5.185	20.674	2.5975
81607	PVRL4	2.046	11.665	2.5935
60496	AASDHPPT	5.28	10.344	2.593
2645	GCK	0.0275	7.486	2.5925
337876	CHSY3	4.9845	14.2305	2.5915
131578	LRRC15	0.691	11.2605	2.5855
162494	RHBDL3	1.6225	6.6685	2.5835
9149	DYRK1B	2.208	13.1745	2.5825
66035	SLC2A11	2.18	6.057	2.58
6183	MRPS12	3.3955	8.1825	2.5765
90480	GADD45GIP1	2.353	14.8955	2.576
2720	GLB1	3.122	12.501	2.5755
2597	GAPDH	5.046	13.1655	2.5735
125981	ACER1	0.0335	11.885	2.5725
3386	ICAM4	0.747	13.098	2.571
387914	SHISA2	4.6725	17.506	2.568
1836	SLC26A2	0.474	6.448	2.5675
10055	SAE1	0.357	17.4295	2.5665
9766	SUSD6	0.6805	9.935	2.565
79072	FASTKD3	0.474	11.9205	2.5615
747	DAGLA	1.589	6.8925	2.5605
197257	LDHD	1.8845	5.855	2.5605
81619	TSPAN14	4.639	9.189	2.557
7173	TPO	0.429	4.314	2.552
947	CD34	0.764	2.638	2.547
9757	KMT2B	4.4715	4.3315	2.5415
54682	MANSC1	3.011	22.5525	2.5375
3643	INSR	3.429	14.4685	2.5315
2937	GSS	0.0725	7.967	2.531
168433	RNF133	1.338	9.319	2.527
9946	CRYZL1	4.4665	5.0685	2.5255
10087	COL4A3BP	9.4345	10.5235	2.5255
8284	KDM5D	5.481	25.729	2.5145
57689	LRRC4C	4.8785	10.092	2.5135
5987	TRIM27	4.115	10.9145	2.5125
5354	PLP1	6.0385	29.5035	2.511
11035	RIPK3	0.0275	7.194	2.5105
2209	FCGR1A	6.7805	21.164	2.503
6718	AKR1D1	4.6055	9.755	2.503
2108	ETFA	0.0335	4.6775	2.496
23787	MTCH1	1.489	11.602	2.4945
5164	PDK2	0.279	3.3655	2.491
26108	PYGO1	3.5295	4.5245	2.4895
278	AMY1C	6.9085	23.3205	2.4885
5563	PRKAA2	0.022	4.898	2.484
781	CACNA2D1	0.513	5.2795	2.482
8828	NRP2	1.9295	4.763	2.4765
22823	MTF2	7.795	20.6515	2.4705
122509	IFI27L1	5.3025	14.0505	2.4655
27	ABL2	0.0165	10.0655	2.4645
26355	FAM162A	3.903	22.8715	2.454
472	ATM	3.4235	7.293	2.4495
23530	NNT	1.8735	15.3405	2.4495
114788	CSMD3	7.3265	15.848	2.4405
924	CD7	5.1355	8.3395	2.44
2647	BLOC1S1	3.3625	10.3705	2.438
6675	UAP1	3.5965	11.166	2.438
145447	ABHD12B	1.2095	23.4595	2.437
6881	TAF10	4.756	6.2995	2.432
340654	LIPM	10.4375	18.4135	2.431
1728	NQO1	3.284	14.1585	2.429
7184	HSP90B1	5.325	16.378	2.4225
5575	PRKAR1B	0.446	10.748	2.42
255967	PAN3	4.204	16.9895	2.415
347735	SERINC2	2.5815	13.242	2.4145
28973	MRPS18B	5.1575	11.076	2.4125
4051	CYP4F3	6.4625	57.4655	2.4035
64951	MRPS24	6.462	12.46	2.402
6609	SMPD1	3.373	5.001	2.3945
79834	PEAK1	5.314	22.4125	2.392
5148	PDE6G	2.5595	18.7145	2.391
6672	SP100	4.745	21.3975	2.391
23560	GTPBP4	2.381	5.774	2.391
695	BTK	4.9905	9.863	2.3905
3099	HK2	3.853	20.764	2.3875
3598	IL13RA2	14.826	51.323	2.3855
29988	SLC2A8	0.022	5.5585	2.385
7297	TYK2	2.6485	22.256	2.382
169026	SLC30A8	2.453	4.9835	2.3775
4215	MAP3K3	0.0275	5.558	2.3755
11211	FZD10	3.3845	5.846	2.3745
25807	RHBDD3	10.8895	2.3545	2.3745
139285	AMER1	1.288	4.925	2.372
93408	MYL10	1.84	15.264	2.368
517	ATP5G2	4.0815	7.9985	2.3675
51601	LIPT1	8.96	15.61	2.367
364	AQP7	4.204	10.9775	2.366
5100	PCDH8	0.7415	10.8695	2.3645
5362	PLXNA2	0.0165	2.8755	2.3645
78999	LRFN4	0.563	11.9975	2.3645
5293	PIK3CD	3.4015	7.5985	2.364
7805	LAPTM5	7.3265	15.987	2.362
7186	TRAF2	2.1295	7.504	2.358
116138	KLHDC3	0.8755	30.501	2.356
64240	ABCG5	2.799	14.7475	2.352
1716	DGUOK	0.574	4.673	2.351
9635	CLCA2	5.47	7.9175	2.351
9435	CHST2	0.0275	1.5635	2.35
660	BMX	3.825	7.679	2.3475
11183	MAP4K5	7.5605	8.4385	2.3445
339390	CLEC4G	1.6055	9.544	2.3445
2932	GSK3B	2.0015	10.3435	2.343
2583	B4GALNT1	8.687	9.202	2.3385
345274	SLC10A6	4.695	15.318	2.3385
1678	TIMM8A	1.7395	14.819	2.3375
29775	CARD10	2.353	8.3625	2.337
4697	NDUFA4	6.195	18.4185	2.332
57089	ENTPD7	10.9505	36.4995	2.3285
84255	SLC37A3	19.5095	25.945	2.3285
132158	GLYCTK	0.0725	11.6515	2.327
57538	ALPK3	2.3695	7.2025	2.3245
1144	CHRND	0.0275	4.7765	2.3215
3037	HAS2	1.829	4.1385	2.3195
401612	SLC25A53	5.1185	30.69	2.317
3824	KLRD1	4.611	27.481	2.314
5314	PKHD1	10.499	9.3825	2.314
2741	GLRA1	3.2505	12.0465	2.3125
6342	SCP2	8.4085	22.476	2.3125
28965	SLC27A6	9.685	23.6305	2.311
2906	GRIN2D	2.6485	15.803	2.302
23097	CDK19	9.774	9.135	2.3
80824	DUSP16	3.3005	12.276	2.2975
64754	SMYD3	6.178	15.6545	2.297
9294	S1PR2	1.121	4.264	2.2955
2255	FGF10	4.204	18.414	2.293
5168	ENPP2	2.002	12.2575	2.2915
3594	IL12RB1	1.3545	3.617	2.2895
1965	EIF2S1	2.3085	8.34	2.289
114825	PWWP2A	0.033	6.232	2.286
196500	PIANP	0.039	9.1035	2.2845
6716	SRD5A2	3.39	4.174	2.2815
3242	HPD	2.9945	9.153	2.2795
115708	TRMT61A	0.039	5.7245	2.2785
51001	MTERF3	1.784	12.123	2.2755
355	FAS	4.773	3.9005	2.273
54437	SEMA5B	0.2005	6.8435	2.2675
26154	ABCA12	3.273	20.0945	2.265
728	C5AR1	24.65	26.8565	2.2645
57634	EP400	2.0575	5.513	2.262
1857	DVL3	0.418	4.489	2.26
6041	RNASEL	0.675	12.2895	2.259
3359	HTR3A	3.6295	8.8205	2.2585
55258	THNSL2	4.923	2.3725	2.2575
27037	TRMT2A	0.022	2.4535	2.2545
81858	SHARPIN	3.3455	9.971	2.2535
64377	CHST8	4.009	8.353	2.25
1128	CHRM1	2.091	4.0265	2.2495
2065	ERBB3	3.3565	11.849	2.2485
6693	SPN	0.022	3.3295	2.2415
375318	AQP12A	1.8455	5.7965	2.2415
9465	AKAP7	7.254	21.2715	2.2395
9120	SLC16A6	5.3135	21.6445	2.236
253430	IPMK	2.994	10.222	2.2355
4712	NDUFB6	1.5665	6.6725	2.2325
26873	OPLAH	0.0505	4.0935	2.2325
5184	PEPD	0.011	0.5435	2.23
1071	CETP	14.073	4.022	2.229
63899	NSUN3	2.899	2.9025	2.2285
3292	HSD17B1	8.9655	15.4305	2.228
8744	TNFSF9	0.117	6.6095	2.2275
83417	FCRL4	0.0665	8.326	2.2255
84532	ACSS1	1.829	11.054	2.224
3098	HK1	1.433	10.164	2.222
27044	SND1	18.227	16.329	2.221
5694	PSMB6	3.4125	13.143	2.22
283208	P4HA3	0.039	3.7025	2.22
80055	PGAP1	0.195	11.768	2.218
10020	GNE	5.4585	6.857	2.2155
4803	NGF	1.121	14.9135	2.2115
56945	MRPS22	3.9585	13.323	2.2055
7399	USH2A	1.6	6.7045	2.2005
26001	RNF167	10.2255	25.985	2.2005
4082	MARCKS	12.6235	13.7455	2.199
6382	SDC1	5.6985	16.8995	2.199
751071	METTL12	8.5645	13.4755	2.197
2701	GJA4	0.853	12.132	2.193
226	ALDOA	1.5	4.2465	2.1925
1020	CDK5	4.6725	11.0315	2.1915
81554	WBSCR16	7.3545	22.112	2.1875
79925	SPEF2	9.624	4.3585	2.1855
26519	TIMM10	4.912	15.902	2.183
4224	MEP1A	9.2335	6.3805	2.1825
79623	GALNT14	6.6015	5.3335	2.1745
56948	SDR39U1	0.903	19.384	2.174
729767	CEACAM18	0.7865	4.588	2.172
285195	SLC9A9	1.0425	7.2165	2.168
6601	SMARCC2	0.05	4.808	2.166
3948	LDHC	13.103	3.3745	2.1655
2242	FES	13.6495	26.484	2.1585
22908	SACM1L	7.611	39.9775	2.1585
65975	STK33	12.607	35.4345	2.158
4000	LMNA	0.022	0.171	2.1575
5145	PDE6A	4.4495	9.872	2.15
23118	TAB2	6.4235	7.967	2.15
114134	SLC2A13	2.983	5.2165	2.149
9	NAT1	3.524	9.1395	2.148
65008	MRPL1	15.3945	14.0375	2.1435
3777	KCNK3	0.022	6.4525	2.1345
56704	JPH1	1.015	7.495	2.132
3635	INPP5D	0.4685	7.823	2.13
4036	LRP2	2.481	9.7775	2.1285
51606	ATP6V1H	2.124	4.336	2.1285
5260	PHKG1	0.067	6.3535	2.1225
5606	MAP2K3	0.8415	15.3625	2.1215
55226	NAT10	0.0165	4.8215	2.1215
6164	RPL34	1.528	15.6145	2.1205
8801	SUCLG2	3.245	3.0195	2.1205
64978	MRPL38	0.1225	7.064	2.1205
27284	SULT1B1	11.91	27.176	2.1165
54470	ARMCX6	1.4835	11.476	2.1145
339896	GADL1	5.715	24.0845	2.1135
4331	MNAT1	2.1075	24.372	2.113
6818	SULT1A3	1.5835	11.3145	2.11
9607	CARTPT	5.13	6.2275	2.1075
29850	TRPM5	3.574	8.3715	2.1055
762	CA4	5.581	8.816	2.1025
5595	MAPK3	1.511	6.7	2.102
6514	SLC2A2	4.0315	5.266	2.102
54681	P4HTM	6.992	14.284	2.101
8824	CES2	0.6855	3.0105	2.1
9236	CCPG1	0.4625	5.945	2.0985
51241	COX16	8.3135	13.736	2.095
51660	MPC1	0.3625	4.763	2.0935
9019	MPZL1	5.3025	28.034	2.092
284677	C1orf204	1.466	11.3775	2.089
340371	NRBP2	0.0335	1.137	2.085
4864	NPC1	1.1375	3.033	2.0835
2628	GATM	8.5645	20.1345	2.083
79939	SLC35E1	2.074	10.029	2.0815
10058	ABCB6	1.9235	7.5395	2.08
22933	SIRT2	4.6055	12.5635	2.0785
90639	COX19	5.9605	19.182	2.075
3030	HADHA	4.26	15.12	2.0735
22974	TPX2	1.7955	3.995	2.071
57406	ABHD6	17.3795	32.2985	2.07
3157	HMGCS1	5.1575	33.39	2.0675
56927	GPR108	0.028	1.3165	2.0665
2982	GUCY1A3	0.5465	5.046	2.064
5158	PDE6B	2.637	6.3805	2.064
54902	TTC19	3.022	13.4125	2.0635
9906	SLC35E2	2.788	10.0605	2.062
64922	LRRC19	5.3475	11.7325	2.058
953	ENTPD1	9.3335	25.5135	2.0575
146664	MGAT5B	2.5035	4.8755	2.0575
121214	SDR9C7	2.615	16.1895	2.0555
624	BDKRB2	0.084	12.433	2.055
59335	PRDM12	0.3235	8.1015	2.0545
84148	KAT8	4.3435	5.6975	2.054
1582	CYP8B1	1.918	7.1085	2.0485
5243	ABCB1	8.548	20.6965	2.0445
83983	TSSK6	0.407	4.107	2.0445
57038	RARS2	1.9905	25.819	2.044
54659	UGT1A3	4.2655	10.7615	2.0435
3055	HCK	1.745	9.796	2.043
54414	SIAE	4.884	6.5245	2.0425
5049	PAFAH1B2	7.8225	21.622	2.0405
10942	PRSS21	7.9565	19.865	2.04
143903	LAYN	0.022	5.271	2.039
150696	PROM2	0.937	16.8095	2.0385
131096	KCNH8	3.117	7.05	2.036
9201	DCLK1	5.2465	18.4995	2.0355
51378	ANGPT4	8.7925	10.9905	2.033
349565	NMNAT3	1.5	15.0615	2.033
5209	PFKFB3	0.4575	5.4635	2.0325
388662	SLC6A17	0.0615	11.786	2.032
83661	MS4A8	2.7935	5.572	2.0305
572	BAD	3.379	7.63	2.0295
55156	ARMC1	6.9305	12.9045	2.026
138050	HGSNAT	3.6075	10.51	2.0255
29072	SETD2	1.505	10.9995	2.025
9197	SLC33A1	3.909	7.405	2.024
9651	PLCH2	1.327	4.4215	2.0235
2011	MARK2	2.682	6.223	2.0225
2709	GJB5	3.669	9.4495	2.021
2744	GLS	0.0335	12.1635	2.021
200634	KRTCAP3	2.286	4.466	2.0195
1650	DDOST	0.0555	5.082	2.0185
47	ACLY	0.524	5.3875	2.0175
23443	SLC35A3	3.3175	7.571	2.0175
64921	CASD1	2.715	16.4905	2.0175
26013	L3MBTL1	0.0165	8.025	2.017
10005	ACOT8	9.434	16.0725	2.016
5598	MAPK7	6.1	9.9075	2.0145
27094	KCNMB3	0.4015	3.541	2.012
8878	SQSTM1	1.5055	1.6985	2.011
29957	SLC25A24	14.341	17.857	2.011
1108	CHD4	0.0615	2.4535	2.0105
2900	GRIK4	1.048	6.003	2.0105
5207	PFKFB1	6.546	14.1495	2.01
10071	MUC12	3.223	8.798	2.01
131375	LYZL4	14.3575	35.318	2.009
578	BAK1	4.9905	14.7115	2.0075
2033	EP300	6.4455	18.5395	2.007
58530	LY6G6D	0.039	5.904	2.0035
1608	DGKG	0.0445	7.0815	2.0005
23597	ACOT9	0.039	7.36	2
6549	SLC9A2	2.264	5.9265	1.9985
3845	KRAS	2.743	11.045	1.996
9836	LCMT2	4.366	13.3995	1.995
125875	CLDND2	4.706	13.7095	1.991
55023	PHIP	2.632	6.214	1.9905
5625	PRODH	0.3235	2.9255	1.99
1139	CHRNA7	3.563	4.5025	1.9845
1028	CDKN1C	0.039	0.243	1.9815
27068	PPA2	1.1765	6.1245	1.9815
6732	SRPK1	5.6035	18.7685	1.981
128414	NKAIN4	4.0535	12.1365	1.98
6046	BRD2	1.5835	10.447	1.978
9482	STX8	8.403	4.134	1.978
6545	SLC7A4	4.9175	7.055	1.9765
4973	OLR1	6.1835	13.4215	1.973
1106	CHD2	2.303	6.614	1.9685
29093	MRPL22	6.886	22.013	1.9685
3077	HFE	2.7545	11.8445	1.967
56667	MUC13	3.2395	12.7475	1.966
79802	HHIPL2	6.5455	8.052	1.964
324	APC	2.626	12.6715	1.9635
158067	AK8	8.893	7.5085	1.9585
277	AMY1B	1.193	10.254	1.9565
51167	CYB5R4	3.563	9.054	1.9565
57556	SEMA6A	9.161	19.097	1.9565
345275	HSD17B13	6.702	13.871	1.955
90	ACVR1	0.8195	7.6385	1.9535
55224	ETNK2	1.9625	4.61	1.9535
658	BMPR1B	10.6775	23.3925	1.953
387	RHOA	16.3645	30.901	1.9515
145173	B3GLCT	1.232	4.0845	1.9515
6328	SCN3A	2.771	11.512	1.9485
8900	CCNA1	3.8975	11.1345	1.9475
247	ALOX15B	1.059	6.7175	1.9445
4284	MIP	0.0615	16.4685	1.944
114294	LACTB	10.917	32.051	1.9395
1553	CYP2A13	2.2415	8.7085	1.9385
486	FXYD2	8.464	21.213	1.9375
9536	PTGES	2.604	5.765	1.937
7844	RNF103	6.4515	19.6855	1.9335
8396	PIP4K2B	7.371	18.3285	1.933
112724	RDH13	4.7005	14.2395	1.9305
5140	PDE3B	2.1465	14.145	1.928
1606	DGKA	4.3155	15.722	1.9265
192111	PGAM5	5.6255	7.859	1.924
4868	NPHS1	1.3155	11.53	1.9215
218	ALDH3A1	3.0165	12.2265	1.921
56164	STK31	6.0105	14.109	1.92
4285	MIPEP	0.747	9.764	1.9195
129642	MBOAT2	0.307	6.951	1.9185
64772	ENGASE	6.267	13.116	1.9155
63967	CLSPN	0.0165	2.1655	1.9135
150209	AIFM3	2.4755	9.274	1.913
81890	QTRT1	3.602	7.383	1.911
5091	PC	10.9675	16.1175	1.909
51338	MS4A4A	12.8745	15.102	1.9085
1592	CYP26A1	13.5435	29.153	1.9065
4709	NDUFB3	4.0425	3.626	1.9065
319	APOF	4.26	7.3735	1.903
113612	CYP2U1	1.277	12.927	1.903
221357	GSTA5	6.9025	12.478	1.901
9040	UBE2M	6.15	6.5465	1.9
761	CA3	6.228	21.6265	1.8985
55289	ACOXL	3.429	9.8585	1.897
9650	MTFR1	0.825	10.4605	1.8955
11143	KAT7	7.399	27.171	1.8945
4249	MGAT5	1.0985	24.12	1.8935
363	AQP6	1.3775	3.231	1.892
3773	KCNJ16	8.893	45.94	1.892
7178	TPT1	2.158	11.804	1.8905
128387	TATDN3	18.9015	13.7945	1.8885
57107	PDSS2	3.5965	18.517	1.8875
57216	VANGL2	0.931	4.5655	1.8875
79603	CERS4	0.3955	13.296	1.8875
10410	IFITM3	5.102	7.495	1.887
154091	SLC2A12	0.686	19.07	1.885
655	BMP7	5.4585	9.4045	1.8835
2123	EVI2A	7.739	16.3425	1.8835
11046	SLC35D2	14.8705	24.7405	1.883
286410	ATP11C	4.8785	23.527	1.8825
51744	CD244	6.239	16.1625	1.8785
283238	SLC22A24	8.7705	14.999	1.8775
443	ASPA	1.059	7.4235	1.875
81550	TDRD3	10.276	23.0645	1.875
6199	RPS6KB2	7.9285	9.616	1.874
203102	ADAM32	3.117	15.8165	1.874
643226	GRXCR2	1.645	7.311	1.8735
55149	MTPAP	3.507	6.039	1.8705
56475	RPRM	1.411	5.2215	1.87
57106	NAT14	0.814	8.052	1.869
54763	ROPN1	12.4225	4.408	1.864
346606	MOGAT3	3.697	12.9815	1.863
124925	SEZ6	3.1	10.276	1.8625
5581	PRKCE	1.7565	10.4875	1.86
1950	EGF	0.998	7.5985	1.8575
10298	PAK4	2.7545	9.382	1.856
1182	CLCN3	1.4165	7.257	1.855
5101	PCDH9	4.706	6.583	1.855
293	SLC25A6	2.1185	6.169	1.8545
2904	GRIN2B	12.9245	18.598	1.8515
5245	PHB	5.202	22.656	1.85
57448	BIRC6	0.011	0.2835	1.85
6553	SLC9A5	1.2715	16.8995	1.8495
10905	MAN1A2	10.9565	11.3415	1.8485
80816	ASXL3	3.5405	12.7295	1.8475
5349	FXYD3	2.7435	2.642	1.8405
151313	FAHD2B	1.7785	8.0745	1.839
939	CD27	1.4885	5.4415	1.838
286204	CRB2	0.039	7.212	1.8375
3560	IL2RB	4.455	7.14	1.837
6403	SELP	4.098	11.4355	1.8355
57486	NLN	9.8525	40.7325	1.8355
54802	TRIT1	2.704	11.5165	1.835
440699	LRRC52	0.502	9.472	1.835
392465	GLOD5	2.615	15.138	1.8335
80218	NAA50	8.525	27.4995	1.833
91012	CERS5	7.795	27.832	1.8325
8170	SLC14A2	4.21	17.443	1.8305
5832	ALDH18A1	2.448	5.918	1.83
5188	GATB	5.0685	8.915	1.8275
25915	NDUFAF3	3.9645	5.3655	1.826
9543	IGDCC3	3.998	12.649	1.824
122830	NAA30	0.4015	5.8055	1.821
10026	PIGK	2.559	19.7525	1.8205
57582	KCNT1	0.9645	6.008	1.8205
3906	LALBA	8.3915	15.381	1.8195
81577	GFOD2	3.161	10.6945	1.8195
8694	DGAT1	2.6875	5.1315	1.818
54927	CHCHD3	14.162	27.931	1.8175
1308	COL17A1	6.0165	10.874	1.813
339175	METTL2A	5.62	11.4445	1.813
7157	TP53	4.756	4.6955	1.8125
6742	SSBP1	9.7295	29.9165	1.812
11057	ABHD2	0.0165	8.326	1.811
55252	ASXL2	2.1855	3.0195	1.8095
1329	COX5B	2.989	8.5735	1.808
26341	OR5H1	7.4715	8.5685	1.8075
284546	C1orf185	0.05	5.2755	1.8075
1844	DUSP2	13.1645	38.216	1.8065
79912	PYROXD1	3.1945	9.863	1.8045
51103	NDUFAF1	0.022	4.475	1.8015
79947	DHDDS	0.2565	5.028	1.8015
2208	FCER2	11.397	14.181	1.799
2615	LRRC32	3.736	8.3265	1.7975
6793	STK10	5.241	9.737	1.7975
4925	NUCB2	15.64	34.5135	1.796
7850	IL1R2	0.011	1.9365	1.791
6309	SC5D	14.0955	38.086	1.79
10926	DBF4	6.1945	13.79	1.789
1588	CYP19A1	6.2725	14.9355	1.7885
83985	SPNS1	3.2505	8.1015	1.7885
9754	STARD8	4.455	16.109	1.7865
815	CAMK2A	7.455	19.587	1.7855
7128	TNFAIP3	1.1765	8.928	1.7845
9839	ZEB2	1.466	11.377	1.784
144195	SLC2A14	7.3155	9.337	1.782
2799	GNS	3.318	21.7745	1.7805
7818	DAP3	4.505	12.559	1.779
80279	CDK5RAP3	0.4575	3.4285	1.778
192286	HIGD2A	3.1615	5.271	1.7775
6787	NEK4	0.0275	3.024	1.774
51022	GLRX2	0.011	3.033	1.774
9180	OSMR	3.3565	6.331	1.7725
11335	CBX3	6.1725	29.018	1.768
55825	PECR	7.6665	18.5215	1.7675
3454	IFNAR1	4.2595	9.283	1.765
56978	PRDM8	12.4505	13.8305	1.765
57176	VARS2	5.927	13.0575	1.764
27165	GLS2	0.8365	10.465	1.7635
2047	EPHB1	12.657	8.3215	1.763
3141	HLCS	3.2955	3.2395	1.7615
10917	BTNL3	6.4845	11.5345	1.761
57528	KCTD16	3.1335	10.285	1.759
9791	PTDSS1	1.3715	4.4575	1.7585
29126	CD274	7.9845	40.193	1.758
84561	SLC12A8	3.228	4.866	1.758
10682	EBP	5.9605	13.139	1.757
1271	CNTFR	0.814	2.768	1.7535
7296	TXNRD1	9.6515	4.952	1.7535
55738	ARFGAP1	1.3105	11.804	1.753
60488	MRPS35	2.994	15.52	1.753
54978	SLC35F6	2.927	7.756	1.751
9093	DNAJA3	3.067	8.892	1.748
53405	CLIC5	17.675	17.331	1.748
55351	STK32B	1.5165	8.2095	1.746
8692	HYAL2	1.132	5.163	1.744
529	ATP6V1E1	2.743	21.568	1.743
10392	NOD1	0.446	6.124	1.7415
6125	RPL5	0.8535	0.2385	1.741
79135	APOO	4.5385	15.003	1.741
348	APOE	0.05	7.2435	1.735
954	ENTPD2	3.3785	18.1575	1.7345
10446	LRRN2	2.877	3.8955	1.729
7284	TUFM	13.5325	28.4655	1.7285
128338	DRAM2	2.9715	6.1335	1.7285
391013	PLA2G2C	6.3565	17.933	1.727
51000	SLC35B3	3.9255	7.742	1.7265
2052	EPHX1	10.7445	29.535	1.726
7355	SLC35A2	8.28	25.253	1.726
57720	GPR107	13.237	20.656	1.7245
55486	PARL	2.481	7.315	1.724
80704	SLC19A3	15.049	17.7575	1.722
91663	MYADM	2.693	8.6585	1.719
344838	PAQR9	0.0165	2.552	1.719
55872	PBK	0.4015	2.7635	1.718
55627	SMPD4	1.199	15.21	1.717
59272	ACE2	0.396	4.5785	1.716
94030	LRRC4B	11.826	21.7975	1.716
337	APOA4	1.3435	15.035	1.7155
64960	MRPS15	7.5215	10.5505	1.7155
55379	LRRC59	5.1465	2.1475	1.7145
340596	LHFPL1	6.345	13.197	1.714
4839	NOP2	2.3195	7.468	1.7115
50848	F11R	0.7805	7.787	1.7105
5250	SLC25A3	1.7565	16.3605	1.7075
57153	SLC44A2	12.607	7.45	1.7075
445329	SULT1A4	0.4795	4.52	1.707
9262	STK17B	10.0695	8.6585	1.705
167681	PRSS35	8.068	11.912	1.704
8720	MBTPS1	0.976	4.7045	1.7015
28988	DBNL	1.885	10.1815	1.701
11232	POLG2	8.1075	13.417	1.7005
144245	ALG10B	16.5655	58.926	1.7005
3704	ITPA	7.9735	29.8225	1.6965
91647	ATPAF2	7.12	5.886	1.6965
84102	SLC41A2	12.328	15.862	1.696
9739	SETD1A	0.502	11.099	1.695
11105	PRDM7	25.8265	8.4115	1.694
911	CD1C	13.7385	10.1815	1.6935
56937	PMEPA1	6.1335	10.7255	1.6935
5394	EXOSC10	1.751	5.122	1.6915
8999	CDKL2	13.365	47.4365	1.69
27163	NAAA	8.235	17.165	1.689
65094	JMJD4	8.7705	15.4215	1.6865
4122	MAN2A2	6.5125	5.347	1.6845
8925	HERC1	6.044	4.493	1.682
51537	MTFP1	4.561	4.305	1.681
7827	NPHS2	4.1035	13.687	1.6805
51706	CYB5R1	16.9835	43.554	1.68
26289	AK5	0.541	8.4115	1.679
57338	JPH3	11.0455	15.354	1.6785
51762	RAB8B	1.94	9.535	1.6775
54996	MARC2	0.0165	4.6865	1.6725
64747	MFSD1	6.5125	15.1025	1.671
51449	PCYOX1	1.076	5.163	1.67
253832	ZDHHC20	17.039	12.622	1.669
3766	KCNJ10	11.776	21.4425	1.6685
5999	RGS4	12.936	30.1865	1.6685
6484	ST3GAL4	16.192	13.0985	1.6685
65987	KCTD14	9.044	8.4475	1.6685
131450	CD200R1	8.269	10.7975	1.667
6839	SUV39H1	3.8475	12.213	1.6655
333	APLP1	3.7915	7.8905	1.664
54784	ALKBH4	9.886	10.3975	1.664
55251	PCMTD2	5.4585	9.854	1.664
419	ART3	2.565	9.4585	1.663
619189	SERINC4	1.639	4.3	1.6625
596	BCL2	0.5965	3.082	1.662
27253	PCDH17	5.6205	14.4055	1.6605
1134	CHRNA1	5.754	15.044	1.658
8747	ADAM21	1.5725	10.456	1.656
7352	UCP3	6.022	17.3625	1.65
3480	IGF1R	2.888	3.5725	1.649
60481	ELOVL5	9.551	29.494	1.649
4752	NEK3	8.2295	15.673	1.6485
2926	GRSF1	3.4235	27.4455	1.6465
5264	PHYH	7.4715	19.092	1.6465
340075	ARSI	6.005	13.1475	1.6465
6262	RYR2	2.7095	12.8735	1.646
64241	ABCG8	0.658	3.253	1.6445
5629	PROX1	0.1785	4.0125	1.6435
83746	L3MBTL2	2.5425	6.875	1.643
57462	KIAA1161	2.827	6.911	1.6425
340485	ACER2	1.812	8.025	1.639
2810	SFN	1.054	7.1665	1.6375
79053	ALG8	4.0705	8.0255	1.6345
4524	MTHFR	1.143	8.6495	1.634
11320	MGAT4A	10.9175	16.2345	1.6325
3566	IL4R	2.81	14.527	1.6315
27440	CECR5	0.0165	3.3115	1.6305
26033	ATRNL1	3.7245	4.565	1.63
57498	KIDINS220	4.3045	3.208	1.63
28234	SLCO1B3	10.1035	9.1125	1.6265
54741	LEPROT	7.906	11.9795	1.6235
54795	TRPM4	9.278	14.037	1.6235
972	CD74	4.65	11.7325	1.621
54875	CNTLN	4.4605	6.2235	1.6205
340024	SLC6A19	4.2485	9.508	1.6185
3313	HSPA9	4.1985	13.008	1.618
5106	PCK2	2.0685	7.558	1.6175
285148	IAH1	12.01	31.22	1.617
55032	SLC35A5	0.0335	2.683	1.6155
5576	PRKAR2A	3.0165	8.501	1.614
2556	GABRA3	10.2535	17.5015	1.6135
2949	GSTM5	0.6855	17.407	1.6125
29088	MRPL15	3.5465	14.1945	1.612
55140	ELP3	3.0945	17.8475	1.612
7419	VDAC3	5.782	17.915	1.6085
79873	NUDT18	9.8745	5.9895	1.608
79979	TRMT2B	6.5125	17.2005	1.607
80758	PRR7	0.0165	2.3905	1.607
8424	BBOX1	4.868	20.247	1.606
284273	ZADH2	4.544	14.2035	1.6055
79663	HSPBAP1	1.9625	3.846	1.6045
253782	CERS6	0.8085	12.887	1.604
910	CD1B	14.9765	41.9905	1.602
2869	GRK5	7.0535	8.6635	1.601
81031	SLC2A10	4.522	11.5165	1.6005
54923	LIME1	5.7765	19.856	1.6
341640	FREM2	9.6795	8.4655	1.5995
6401	SELE	10.4095	20.512	1.598
158833	AWAT1	0.039	5.266	1.596
79839	CCDC102B	13.878	15.1965	1.594
9542	NRG2	2.8545	4.6505	1.5935
93649	MYOCD	3.8475	11.948	1.593
491	ATP2B2	2.8435	3.658	1.589
7018	TF	2.353	7.5535	1.5885
5793	PTPRG	3.401	3.379	1.5875
54898	ELOVL2	5.325	9.939	1.587
56952	PRTFDC1	17.9815	10.002	1.587
60492	CCDC90B	6.317	5.8545	1.5865
2874	GPS2	0.864	14.662	1.5855
122402	TDRD9	6.1055	9.364	1.5845
10288	LILRB2	2.353	7.841	1.5825
5538	PPT1	6.847	25.855	1.582
23476	BRD4	0.0275	5.9805	1.58
5315	PKM	6.1055	7.9085	1.578
9452	ITM2A	10.187	8.326	1.5735
2012	EMP1	0.0445	13.889	1.572
5218	CDK14	2.955	10.0785	1.572
22955	SCMH1	0.0505	13.4445	1.572
23646	PLD3	0.987	11.903	1.572
3916	LAMP1	4.622	16.792	1.5715
965	CD58	8.648	18.1575	1.567
23463	ICMT	1.093	10.1595	1.567
53919	SLCO1C1	4.5995	11.4495	1.567
10494	STK25	9.2835	19.353	1.566
7404	UTY	8.464	19.263	1.5645
887	CCKBR	4.2655	5.994	1.563
81831	NETO2	7.527	9.742	1.563
51373	MRPS17	3.033	20.912	1.561
64834	ELOVL1	16.582	16.3875	1.561
2954	GSTZ1	4.3045	7.037	1.559
10290	SPEG	6.044	7.1805	1.559
57408	LRTM1	3.2225	6.183	1.559
23162	MAPK8IP3	5.202	12.963	1.5585
51005	AMDHD2	1.165	2.5165	1.557
79064	TMEM223	0.24	4.754	1.557
83787	ARMC10	3.886	16.3105	1.557
6093	ROCK1	8.0905	10.3215	1.5565
10039	PARP3	0.669	3.9185	1.5545
84274	COQ5	5.8545	6.1605	1.5545
388394	RPRML	11.7315	18.409	1.5525
83468	GLT8D2	2.9165	6.1065	1.5515
554235	ASPDH	3.273	4.655	1.551
360	AQP3	7.828	13.925	1.5505
11001	SLC27A2	6.161	11.9925	1.5495
708	C1QBP	2.0795	10.901	1.549
1723	DHODH	4.773	12.5545	1.5485
26576	SRPK3	2.6765	9.8675	1.5485
6850	SYK	9.0385	24.8575	1.548
25828	TXN2	4.115	7.7645	1.5475
392390	OR1L6	8.7595	22.3365	1.5475
9424	KCNK6	7.1035	12.6845	1.5465
51314	NME8	4.5775	18.6745	1.5465
10559	SLC35A1	1.5335	10.0155	1.5455
9223	MAGI1	4.1095	13.3765	1.5435
5139	PDE3A	0.764	3.828	1.541
89845	ABCC10	4.8395	10.7435	1.54
6554	SLC10A1	4.065	7.9395	1.538
25821	MTO1	15.244	18.6295	1.538
205	AK4	21.0265	16.113	1.537
10553	HTATIP2	8.6815	24.552	1.537
92342	METTL18	5.0125	13.79	1.5365
6518	SLC2A5	3.786	8.3485	1.535
51582	AZIN1	8.0795	20.6025	1.533
403273	OR5H14	4.271	14.855	1.5315
55966	AJAP1	5.626	17.605	1.5305
587	BCAT2	3.429	13.687	1.526
9466	IL27RA	21.974	44.5875	1.526
9517	SPTLC2	1.879	13.0665	1.5235
10463	SLC30A9	2.47	9.472	1.5215
11226	GALNT6	2.3865	4.363	1.5215
26060	APPL1	13.772	12.577	1.5205
4715	NDUFB9	4.9515	7.1355	1.52
152100	CMC1	15.0655	15.0395	1.5195
2760	GM2A	8.057	14.235	1.519
23564	DDAH2	7.6775	13.9785	1.5185
23175	LPIN1	7.9955	10.101	1.516
91801	ALKBH8	13.3425	23.9005	1.5145
9860	LRIG2	2.7265	15.637	1.513
1137	CHRNA4	1.567	7.715	1.512
114569	MAL2	0.9255	5.657	1.5065
427	ASAH1	5.514	23.698	1.506
51562	MBIP	3.998	18.1755	1.5055
10240	MRPS31	1.115	13.3005	1.4985
1356	CP	5.0405	5.873	1.497
8467	SMARCA5	0.7915	2.098	1.496
219927	MRPL21	5.425	6.978	1.4925
93	ACVR2B	6.0275	10.303	1.491
10242	KCNMB2	6.663	12.9585	1.491
6448	SGSH	5.9715	11.6785	1.489
22829	NLGN4Y	24.1315	19.0205	1.489
9487	PIGL	0.5855	7.7285	1.4875
50632	CALY	1.6785	10.874	1.486
3772	KCNJ15	3.312	5.747	1.4855
4729	NDUFV2	25.158	35.875	1.4855
374907	B3GNT8	1.801	6.704	1.4845
808	CALM3	1.578	5.046	1.4825
120114	FAT3	3.145	9.36	1.482
140453	MUC17	4.8785	11.6425	1.4815
375611	SLC26A5	0.0165	2.5925	1.4815
79922	MRM1	0.6745	5.392	1.481
5096	PCCB	1.9295	11.6105	1.4785
847	CAT	3.7745	10.065	1.478
64127	NOD2	1.6055	2.44	1.478
5608	MAP2K6	1.862	9.9395	1.477
115653	KIR3DL3	5.336	15.821	1.477
10369	CACNG2	7.8005	25.2165	1.4755
9394	HS6ST1	5.453	7.297	1.4745
6507	SLC1A3	5.704	20.8	1.4735
8435	SOAT2	1.745	5.8995	1.4715
5175	PECAM1	1.383	10.146	1.471
28232	SLCO3A1	0.0335	6.6365	1.471
29078	NDUFAF4	6.005	13.9245	1.471
8658	TNKS	0.0165	1.2985	1.4675
7318	UBA7	7.8565	21.9235	1.4665
222553	SLC35F1	3.206	12.487	1.4665
51116	MRPS2	2.52	3.3615	1.466
10499	NCOA2	2.3975	6.794	1.465
4037	LRP3	0.0165	1.5415	1.4645
80303	EFHD1	1.6225	9.7055	1.4645
4898	NRD1	9.4065	13.9745	1.462
54995	OXSM	5.1855	15.7045	1.462
29926	GMPPA	2.671	4.916	1.4595
10349	ABCA10	0.7755	1.968	1.457
344905	ATP13A5	3.875	6.7715	1.456
388633	LDLRAD1	5.698	8.0025	1.4555
481	ATP1B1	1.366	4.498	1.455
55074	OXR1	13.0585	8.614	1.455
3741	KCNA5	6.7355	9.9665	1.4545
122970	ACOT4	20.0335	14.6125	1.4545
51296	SLC15A3	2.799	5.7965	1.454
113235	SLC46A1	3.7305	12.972	1.454
2617	GARS	5.9715	8.991	1.4535
26503	SLC17A5	0.758	10.505	1.4535
26504	CNNM4	0.0165	3.1185	1.4525
9122	SLC16A4	2.5035	7.7735	1.452
403314	APOBEC4	9.356	37.7485	1.451
93034	NT5C1B	0.0445	9.5935	1.45
115207	KCTD12	4.806	5.2125	1.45
285533	RNF175	6.356	6.7535	1.45
2186	BPTF	2.214	3.154	1.4495
126364	LRRC25	5.5255	9.6565	1.4495
6120	RPE	17.0335	48.735	1.449
359	AQP2	8.2295	15.3135	1.446
1612	DAPK1	0.8365	3.9185	1.446
29103	DNAJC15	9.802	18.4765	1.446
152926	PPM1K	2.2245	7.1715	1.446
440275	EIF2AK4	8.8765	9.71	1.446
9641	IKBKE	0.881	5.3785	1.445
55904	KMT2E	4.8565	13.4175	1.444
6102	RP2	6.0775	13.368	1.443
116254	GINM1	11.6475	22.961	1.4425
521	ATP5I	3.5405	7.8995	1.439
2687	GGT5	4.862	10.115	1.4385
26993	AKAP8L	0.24	6.884	1.4385
375449	MAST4	1.0425	2.813	1.4385
57019	CIAPIN1	4.946	12.9005	1.438
2694	GIF	0.853	5.621	1.4365
30833	NT5C	1.8735	2.4895	1.436
170482	CLEC4C	3.195	9.225	1.436
3820	KLRB1	12.0825	25.455	1.435
254065	BRWD3	9.4455	12.195	1.4335
2203	FBP1	12.428	14.8505	1.4325
80346	REEP4	0.8865	9.306	1.4315
1593	CYP27A1	13.482	11.8265	1.43
7412	VCAM1	3.8085	12.366	1.4295
2224	FDPS	10.41	11.5525	1.425
7070	THY1	5.2855	14.855	1.421
990	CDC6	3.4905	10.2355	1.42
8622	PDE8B	4.2375	4.983	1.42
894	CCND2	6.4345	15.8705	1.4195
11112	HIBADH	2.041	7.531	1.419
23632	CA14	3.602	3.042	1.4185
80267	EDEM3	0.0165	1.3255	1.4185
1188	CLCNKB	2.297	6.156	1.416
5664	PSEN2	6.4735	12.0105	1.4145
29882	ANAPC2	8.1905	11.7775	1.414
51131	PHF11	7.103	14.4685	1.414
120425	AMICA1	5.269	14.3025	1.4135
54742	LY6K	21.918	38.679	1.411
10110	SGK2	14.2235	51.961	1.4085
11085	ADAM30	5.453	5.4145	1.406
5897	RAG2	19.5485	27.3155	1.4055
5590	PRKCZ	2.671	9.0495	1.405
1432	MAPK14	3.089	37.196	1.4045
2322	FLT3	11.726	14.0555	1.404
186	AGTR2	1.511	7.1265	1.4025
8841	HDAC3	1.779	3.262	1.4025
153642	ARSK	3.1835	7.1715	1.402
5790	PTPRCAP	4.7565	28.1735	1.4015
4548	MTR	5.113	15.718	1.401
9513	FXR2	4.349	8.744	1.4005
30815	ST6GALNAC6	2.587	4.0845	1.4
140609	NEK7	3.435	7.131	1.4
55240	STEAP3	24.5945	7.967	1.396
8908	GYG2	7.014	10.6675	1.3955
140838	NANP	8.882	20.0045	1.395
64768	IPPK	3.301	20.328	1.3945
25769	SLC24A2	9.0105	14.958	1.393
9091	PIGQ	0.011	0.9345	1.3925
10675	CSPG5	4.773	9.3595	1.392
3984	LIMK1	4.416	7.962	1.3915
950	SCARB2	3.5125	11.2825	1.391
79572	ATP13A3	11.2855	26.3805	1.3905
4835	NQO2	5.1965	11.916	1.3875
271	AMPD2	0.039	9.6205	1.387
90231	KIAA2013	0.9085	3.7475	1.3855
765	CA6	2.9775	4.9875	1.382
8165	AKAP1	0.859	4.363	1.3815
590	BCHE	2.593	10.128	1.381
23132	RAD54L2	5.5645	14.6575	1.381
56886	UGGT1	1.182	5.963	1.3785
242	ALOX12B	2.9885	5.684	1.3745
56052	ALG1	0.0665	4.035	1.3745
267020	ATP5L2	6.925	10.3755	1.3745
51763	INPP5K	5.046	13.354	1.374
91942	NDUFAF2	4.589	19.38	1.3725
202309	GAPT	14.3465	35.628	1.3715
1584	CYP11B1	2.6315	10.3035	1.371
9751	SNPH	15.3385	8.461	1.3705
8693	GALNT4	7.7895	17.641	1.3695
5355	PLP2	17.129	15.116	1.369
8458	TTF2	3.1445	6.3895	1.3685
84152	PPP1R1B	4.1705	9.0045	1.367
1349	COX7B	10.789	30.9055	1.3665
8567	MADD	0.825	5.0505	1.365
9152	SLC6A5	4.316	7.194	1.365
55794	DDX28	1.723	3.4375	1.3625
79960	JADE1	4.1815	14.572	1.362
55500	ETNK1	0.022	5.158	1.3615
160728	SLC5A8	4.1875	5.5715	1.36
8793	TNFRSF10D	25.7485	21.3435	1.3595
10654	PMVK	6.055	13.5295	1.3595
56474	CTPS2	7.3935	14.0055	1.3585
92014	SLC25A51	6.8635	27.0455	1.358
10257	ABCC4	0.9815	11.7325	1.357
4940	OAS3	7.031	7.153	1.356
973	CD79A	5.7545	9.8225	1.3555
9514	GAL3ST1	9.0605	15.444	1.354
11149	BVES	6.925	18.427	1.354
999	CDH1	2.364	5.154	1.3525
54534	MRPL50	5.464	14.0505	1.3525
10317	B3GALT5	5.124	6.3405	1.35
119749	OR4C46	1.1765	20.7185	1.35
2891	GRIA2	16.387	12.5095	1.3485
2984	GUCY2C	0.173	12.1545	1.3485
4968	OGG1	13.404	16.0725	1.3485
201266	SLC39A11	4.5665	18.18	1.3485
56660	KCNK12	1.0985	3.5225	1.348
161198	CLEC14A	8.8485	14.671	1.3475
1373	CPS1	2.381	15.183	1.3465
57125	PLXDC1	0.011	0.948	1.3465
10178	TENM1	5.7485	10.2585	1.346
54790	TET2	6.0445	13.561	1.3455
84063	KIRREL2	1.885	9.8855	1.343
10993	SDS	4.89	16.7785	1.3415
80332	ADAM33	10.226	6.8075	1.341
84002	B3GNT5	6.7075	19.6045	1.341
204851	HIPK1	9.657	18.5305	1.3405
1646	AKR1C2	11.1235	17.695	1.34
55350	VNN3	0.039	6.5915	1.34
6561	SLC13A1	5.5085	9.701	1.339
10270	AKAP8	6.7355	22.1655	1.3385
25830	SULT4A1	3.156	4.835	1.3375
114805	GALNT13	4.2265	18.4095	1.3365
196883	ADCY4	5.732	7.9175	1.3365
5770	PTPN1	0.948	7.823	1.336
5948	RBP2	22.766	14.927	1.336
682	BSG	8.9995	17.088	1.3335
79918	SETD6	9.607	18.517	1.333
9034	CCRL2	1.4835	5.0685	1.33
55699	IARS2	1.9455	2.6645	1.3295
80224	NUBPL	3.0835	10.411	1.328
128	ADH5	6.9365	20.04	1.326
27429	HTRA2	2.2915	11.521	1.3245
6453	ITSN1	3.6745	2.8575	1.323
84061	MAGT1	2.0685	3.1545	1.3225
5797	PTPRM	6.7245	6.5335	1.319
9524	TECR	8.8265	17.3305	1.319
356	FASLG	6.0385	22.107	1.3185
2026	ENO2	8.2685	7.7105	1.3185
9615	GDA	11.3355	23.3165	1.318
64581	CLEC7A	13.092	28.825	1.311
10965	ACOT2	8.8205	21.038	1.3095
7385	UQCRC2	3.697	16.176	1.3085
26301	GBGT1	1.907	9.4315	1.307
253980	KCTD13	4.3155	9.67	1.307
8228	PNPLA4	9.4675	16.531	1.3065
336	APOA2	9.713	8.1735	1.306
54965	PIGX	9.568	23.7655	1.306
5441	POLR2L	1.8565	7.6655	1.305
53828	FXYD4	23.1115	25.774	1.3045
23484	LEPROTL1	11.2295	18.2745	1.304
221074	SLC39A12	5.308	22.916	1.304
9467	SH3BP5	3.1835	9.0225	1.303
127018	LYPLAL1	4.143	16.324	1.303
10090	UST	20.0615	32.536	1.302
22876	INPP5F	12.5005	15.5065	1.301
153562	MARVELD2	12.629	17.0165	1.3
23135	KDM6B	6.8305	5.4865	1.2995
51106	TFB1M	5.949	11.6735	1.299
2785	GNG3	3.9085	7.8455	1.298
9154	SLC28A1	0.0615	5.199	1.2975
26290	GALNT8	12.105	27.895	1.2975
10683	DLL3	0.0275	1.4695	1.2955
2260	FGFR1	15.01	21.0065	1.294
8534	CHST1	6.708	13.305	1.294
841	CASP8	8.821	10.91	1.2935
7019	TFAM	4.3545	4.4615	1.2935
54822	TRPM7	5.481	25.109	1.293
157285	SGK223	2.0075	7.396	1.2925
3481	IGF2	5.1965	19.7435	1.291
11041	B4GAT1	0.0335	2.211	1.287
10953	TOMM34	3.8305	9.49	1.2855
6898	TAT	4.3935	10.4065	1.2845
387733	IFITM5	5.0575	9.45	1.2845
64928	MRPL14	3.2785	10.546	1.2815
3788	KCNS2	4.355	6.174	1.2805
23259	DDHD2	8.5365	7.5665	1.28
23553	HYAL4	14.497	25.6615	1.28
79888	LPCAT1	1.628	3.352	1.28
5321	PLA2G4A	12.8685	4.2235	1.279
50487	PLA2G3	0.463	2.265	1.279
55334	SLC39A9	5.5315	16.082	1.279
84446	BRSK1	2.108	7.23	1.279
51232	CRIM1	2.492	21.397	1.2785
4055	LTBR	2.8545	12.343	1.278
84705	GTPBP3	0.2785	5.846	1.278
3081	HGD	2.877	11.849	1.2775
10581	IFITM2	10.46	14.4055	1.2775
7365	UGT2B10	18.3445	19.2225	1.276
26147	PHF19	15.729	37.0255	1.275
23539	SLC16A8	2.8995	9.2385	1.2735
160760	PPTC7	8.5085	5.5225	1.2735
6795	AURKC	1.2045	13.8665	1.273
146802	SLC47A2	3.6855	9.7325	1.273
1632	ECI1	0.022	6.8525	1.272
51280	GOLM1	0.407	1.15	1.2705
8813	DPM1	19.119	10.887	1.2695
3739	KCNA4	11.7705	26.92	1.2685
1107	CHD3	10.4655	4.61	1.265
4584	MUC3A	4.7505	10.1865	1.2645
6584	SLC22A5	3.591	20.2245	1.2635
79712	GTDC1	16.9505	27.504	1.2625
1735	DIO3	10.0305	20.755	1.2615
10981	RAB32	10.739	22.4125	1.2615
5290	PIK3CA	10.12	9.108	1.261
836	CASP3	11.263	18.1985	1.2595
10768	AHCYL1	4.7285	9.481	1.2595
7994	KAT6A	11.3245	14.4825	1.2555
6443	SGCB	8.5645	14.864	1.2545
2895	GRID2	4.02	21.299	1.2525
4694	NDUFA1	8.637	21.793	1.249
23408	SIRT5	14.3185	13.449	1.248
1454	CSNK1E	15.2495	21.0875	1.2475
10102	TSFM	0.0165	4.107	1.2475
51463	GPR89B	8.882	16.994	1.247
124	ADH1A	13.9785	30.088	1.246
4354	MPP1	1.9295	6.8345	1.245
284486	THEM5	13.9395	22.7995	1.245
22802	CLCA4	5.6315	8.102	1.243
338328	GPIHBP1	0.4795	10.703	1.242
8812	CCNK	1.154	6.646	1.2415
114908	TMEM123	10.4045	17.2635	1.2405
115350	FCRL1	17.5415	16.149	1.2405
153328	SLC25A48	7.9845	8.353	1.24
316	AOX1	5.241	11.3545	1.239
760	CA2	20.0115	27.6295	1.238
23512	SUZ12	5.2855	4.947	1.2375
29947	DNMT3L	17.9425	20.0895	1.237
5567	PRKACB	11.458	12.667	1.2365
3732	CD82	15.25	24.471	1.235
3717	JAK2	18.7455	19.6765	1.2305
6614	SIGLEC1	1.589	5.482	1.2305
9870	AREL1	1.472	12.2715	1.23
91749	KIAA1919	2.3865	6.4975	1.23
22929	SEPHS1	9.4565	34.864	1.2295
123745	PLA2G4E	4.8285	3.397	1.229
63931	MRPS14	10.471	23.0645	1.228
5950	RBP4	9.083	9.6475	1.227
115584	SLC5A11	17.508	21.0155	1.227
84181	CHD6	9.624	4.327	1.2255
51393	TRPV2	0.089	3.478	1.225
238	ALK	7.0585	3.7965	1.2245
[truncated: 4,316 more rows]
